# Supplementary material for: Comparative Leaf and Root Transcriptomic Analysis of two Rice Japonica Cultivars Reveals Major Differences in the Root Early Response to Osmotic Stress
Source: Rice (N Y). 2016 May 23;9:25. doi: 10.1186/s12284-016-0098-1 (PMC4877341; doi:10.1186/s12284-016-0098-1)
Supplement: Additional file 2: Table S2. — Pearson correlation coefficients of samples. (XLSX 25 kb) [file 12284_2016_98_MOESM2_ESM.xlsx]

## Sheet: Pearson_corr
	Eurosis_03hCtr_Leaf1	Eurosis_03hCtr_ Leaf2	Eurosis_03hCtr_ Leaf3	Eurosis_03hPEG_ Leaf1	Eurosis_03hPEG_ Leaf2	Eurosis_03hPEG_ Leaf3	Eurosis_24hCtr_ Leaf1	Eurosis_24hCtr_ Leaf2	Eurosis_24hCtr_ Leaf3	Eurosis_24hPEG_ Leaf1	Eurosis_24hPEG_ Leaf2	Eurosis_24hPEG_ Leaf3	Loto_03Ctrh_ Leaf1	Loto_03hCtr_ Leaf2	Loto_03hCtr_ Leaf3	Loto_03hPEG_ Leaf1	Loto_03hPEG_ Leaf2	Loto_03hPEG_ Leaf3	Loto_24hCtr_ Leaf1	Loto_24hCtr_ Leaf2	Loto_24hCtr_ Leaf3	Loto_24hPEG_ Leaf1	Loto_24hPEG_ Leaf2	Loto_24hPEG_ Leaf3	Eurosis_03hCtr_Root1	Eurosis_03hCtr_Root2	Eurosis_03hCtr_Root3	Eurosis_03hPEG_Root1	Eurosis_03hPEG_Root2	Eurosis_03hPEG_Root3	Eurosis_24hCtr_Root1	Eurosis_24hCtr_Root2	Eurosis_24hCtr_Root3	Eurosis_24hPEG_Root1	Eurosis_24hPEG_Root2	Eurosis_24hPEG_Root3	Loto_03hCtr_Root1	Loto_03hCtr_Root2	Loto_03hCtr_Root3	Loto_03hPEG_Root1	Loto_03hPEG_Root2	Loto_03hPEG_Root3	Loto_24hCtr_Root1	Loto_24hCtr_Root2	Loto_24hCtr_Root3	Loto_24hPEG_Root1	Loto_24hPEG_Root2	Loto_24hPEG_Root3
Eurosis_03hCtr_Leaf1	1	0.995	0.996	0.628	0.517	0.693	0.89	0.835	0.88	0.318	0.341	0.452	0.952	0.974	0.98	0.441	0.478	0.464	0.829	0.832	0.833	0.237	0.242	0.302	0.175	0.173	0.169	0.107	0.124	0.104	0.159	0.139	0.152	0.132	0.156	0.139	0.163	0.153	0.146	0.105	0.139	0.135	0.159	0.153	0.169	0.1	0.098	0.122
Eurosis_03hCtr_ Leaf2	0.995	1	0.991	0.597	0.483	0.664	0.901	0.84	0.889	0.286	0.311	0.425	0.946	0.965	0.978	0.406	0.451	0.437	0.838	0.838	0.846	0.204	0.213	0.276	0.142	0.141	0.138	0.088	0.1	0.086	0.13	0.115	0.125	0.108	0.125	0.113	0.139	0.128	0.124	0.088	0.112	0.109	0.13	0.129	0.138	0.082	0.082	0.1
Eurosis_03hCtr_ Leaf3	0.996	0.991	1	0.643	0.535	0.708	0.883	0.832	0.87	0.33	0.352	0.461	0.955	0.974	0.975	0.452	0.489	0.474	0.818	0.822	0.826	0.248	0.254	0.312	0.187	0.185	0.182	0.116	0.135	0.113	0.172	0.151	0.165	0.145	0.17	0.152	0.177	0.165	0.158	0.114	0.15	0.145	0.172	0.167	0.183	0.11	0.108	0.133
Eurosis_03hPEG_ Leaf1	0.628	0.597	0.643	1	0.967	0.977	0.499	0.54	0.489	0.735	0.719	0.772	0.666	0.669	0.599	0.909	0.922	0.906	0.473	0.498	0.487	0.687	0.652	0.685	0.383	0.38	0.373	0.322	0.373	0.325	0.349	0.308	0.329	0.337	0.395	0.347	0.322	0.319	0.291	0.309	0.409	0.408	0.345	0.313	0.361	0.288	0.272	0.33
Eurosis_03hPEG_ Leaf2	0.517	0.483	0.535	0.967	1	0.942	0.403	0.46	0.395	0.811	0.795	0.813	0.573	0.565	0.492	0.934	0.941	0.93	0.39	0.413	0.404	0.777	0.751	0.769	0.406	0.403	0.399	0.389	0.441	0.398	0.378	0.339	0.36	0.394	0.444	0.4	0.355	0.354	0.326	0.374	0.472	0.475	0.378	0.346	0.394	0.342	0.328	0.387
Eurosis_03hPEG_ Leaf3	0.693	0.664	0.708	0.977	0.942	1	0.554	0.594	0.542	0.711	0.702	0.775	0.728	0.727	0.659	0.863	0.877	0.861	0.525	0.548	0.541	0.642	0.615	0.657	0.359	0.357	0.35	0.311	0.357	0.314	0.332	0.294	0.313	0.327	0.38	0.334	0.309	0.304	0.28	0.298	0.388	0.387	0.327	0.3	0.346	0.278	0.264	0.319
Eurosis_24hCtr_ Leaf1	0.89	0.901	0.883	0.499	0.403	0.554	1	0.977	0.998	0.303	0.347	0.487	0.896	0.9	0.928	0.36	0.407	0.383	0.984	0.981	0.983	0.191	0.223	0.313	0.112	0.11	0.109	0.071	0.081	0.07	0.108	0.096	0.104	0.087	0.101	0.091	0.109	0.1	0.097	0.071	0.091	0.088	0.11	0.11	0.116	0.067	0.068	0.081
Eurosis_24hCtr_ Leaf2	0.835	0.84	0.832	0.54	0.46	0.594	0.977	1	0.978	0.375	0.422	0.574	0.877	0.867	0.877	0.409	0.454	0.423	0.983	0.986	0.985	0.241	0.281	0.38	0.159	0.158	0.156	0.105	0.118	0.103	0.153	0.138	0.147	0.128	0.144	0.132	0.15	0.142	0.137	0.103	0.128	0.125	0.155	0.152	0.163	0.099	0.1	0.118
Eurosis_24hCtr_ Leaf3	0.88	0.889	0.87	0.489	0.395	0.542	0.998	0.978	1	0.302	0.346	0.487	0.884	0.89	0.919	0.353	0.4	0.375	0.988	0.986	0.984	0.188	0.221	0.312	0.112	0.111	0.11	0.07	0.08	0.068	0.107	0.095	0.103	0.085	0.099	0.089	0.107	0.099	0.096	0.068	0.089	0.086	0.109	0.108	0.114	0.065	0.065	0.078
Eurosis_24hPEG_ Leaf1	0.318	0.286	0.33	0.735	0.811	0.711	0.303	0.375	0.302	1	0.987	0.936	0.409	0.395	0.33	0.816	0.811	0.788	0.321	0.345	0.331	0.902	0.938	0.927	0.364	0.361	0.363	0.36	0.402	0.365	0.355	0.325	0.337	0.466	0.514	0.449	0.329	0.332	0.299	0.341	0.427	0.424	0.353	0.333	0.374	0.553	0.512	0.565
Eurosis_24hPEG_ Leaf2	0.341	0.311	0.352	0.719	0.795	0.702	0.347	0.422	0.346	0.987	1	0.943	0.44	0.42	0.359	0.798	0.799	0.776	0.37	0.393	0.38	0.897	0.948	0.949	0.359	0.355	0.356	0.36	0.398	0.366	0.352	0.324	0.336	0.472	0.513	0.452	0.33	0.332	0.301	0.345	0.419	0.416	0.35	0.336	0.372	0.559	0.522	0.572
Eurosis_24hPEG_ Leaf3	0.452	0.425	0.461	0.772	0.813	0.775	0.487	0.574	0.487	0.936	0.943	1	0.552	0.53	0.473	0.772	0.799	0.761	0.515	0.537	0.525	0.759	0.819	0.869	0.343	0.341	0.341	0.313	0.35	0.318	0.338	0.308	0.321	0.41	0.45	0.4	0.312	0.311	0.286	0.302	0.371	0.369	0.337	0.321	0.356	0.446	0.422	0.467
Loto_03Ctrh_ Leaf1	0.952	0.946	0.955	0.666	0.573	0.728	0.896	0.877	0.884	0.409	0.44	0.552	1	0.988	0.976	0.533	0.565	0.549	0.861	0.867	0.88	0.322	0.338	0.414	0.233	0.232	0.228	0.158	0.177	0.155	0.22	0.197	0.214	0.195	0.22	0.203	0.227	0.216	0.209	0.155	0.193	0.188	0.23	0.222	0.243	0.15	0.151	0.182
Loto_03hCtr_ Leaf2	0.974	0.965	0.974	0.669	0.565	0.727	0.9	0.867	0.89	0.395	0.42	0.53	0.988	1	0.988	0.525	0.553	0.537	0.857	0.867	0.867	0.313	0.321	0.387	0.226	0.224	0.22	0.144	0.166	0.14	0.208	0.183	0.199	0.178	0.209	0.187	0.21	0.201	0.189	0.14	0.186	0.18	0.214	0.203	0.227	0.139	0.136	0.168
Loto_03hCtr_ Leaf3	0.98	0.978	0.975	0.599	0.492	0.659	0.928	0.877	0.919	0.33	0.359	0.473	0.976	0.988	1	0.452	0.489	0.474	0.881	0.884	0.889	0.248	0.26	0.331	0.168	0.167	0.164	0.107	0.122	0.105	0.156	0.137	0.151	0.134	0.155	0.14	0.164	0.153	0.147	0.107	0.137	0.133	0.16	0.156	0.171	0.103	0.103	0.125
Loto_03hPEG_ Leaf1	0.441	0.406	0.452	0.909	0.934	0.863	0.36	0.409	0.353	0.816	0.798	0.772	0.533	0.525	0.452	1	0.974	0.978	0.361	0.387	0.375	0.864	0.809	0.822	0.384	0.381	0.377	0.379	0.432	0.388	0.356	0.317	0.337	0.377	0.432	0.382	0.335	0.332	0.303	0.367	0.471	0.473	0.36	0.33	0.381	0.348	0.332	0.391
Loto_03hPEG_ Leaf2	0.478	0.451	0.489	0.922	0.941	0.877	0.407	0.454	0.4	0.811	0.799	0.799	0.565	0.553	0.489	0.974	1	0.989	0.404	0.427	0.422	0.816	0.791	0.835	0.365	0.364	0.36	0.379	0.424	0.398	0.342	0.312	0.327	0.377	0.41	0.375	0.336	0.329	0.308	0.379	0.45	0.459	0.347	0.326	0.365	0.35	0.341	0.386
Loto_03hPEG_ Leaf3	0.464	0.437	0.474	0.906	0.93	0.861	0.383	0.423	0.375	0.788	0.776	0.761	0.549	0.537	0.474	0.978	0.989	1	0.377	0.399	0.395	0.831	0.786	0.823	0.363	0.361	0.357	0.406	0.455	0.427	0.34	0.308	0.325	0.375	0.41	0.374	0.331	0.324	0.305	0.402	0.483	0.492	0.347	0.324	0.365	0.343	0.334	0.382
Loto_24hCtr_ Leaf1	0.829	0.838	0.818	0.473	0.39	0.525	0.984	0.983	0.988	0.321	0.37	0.515	0.861	0.857	0.881	0.361	0.404	0.377	1	0.997	0.994	0.203	0.242	0.339	0.118	0.117	0.115	0.075	0.085	0.073	0.114	0.101	0.111	0.094	0.108	0.099	0.114	0.107	0.104	0.074	0.095	0.092	0.121	0.118	0.126	0.072	0.073	0.088
Loto_24hCtr_ Leaf2	0.832	0.838	0.822	0.498	0.413	0.548	0.981	0.986	0.986	0.345	0.393	0.537	0.867	0.867	0.884	0.387	0.427	0.399	0.997	1	0.991	0.225	0.263	0.359	0.134	0.132	0.131	0.083	0.096	0.081	0.128	0.113	0.123	0.103	0.122	0.109	0.125	0.119	0.113	0.081	0.109	0.104	0.135	0.13	0.14	0.081	0.08	0.098
Loto_24hCtr_ Leaf3	0.833	0.846	0.826	0.487	0.404	0.541	0.983	0.985	0.984	0.331	0.38	0.525	0.88	0.867	0.889	0.375	0.422	0.395	0.994	0.991	1	0.212	0.253	0.353	0.125	0.124	0.122	0.084	0.094	0.084	0.123	0.111	0.121	0.105	0.117	0.11	0.128	0.118	0.117	0.084	0.102	0.1	0.132	0.131	0.137	0.081	0.083	0.098
Loto_24hPEG_ Leaf1	0.237	0.204	0.248	0.687	0.777	0.642	0.191	0.241	0.188	0.902	0.897	0.759	0.322	0.313	0.248	0.864	0.816	0.831	0.203	0.225	0.212	1	0.962	0.92	0.359	0.354	0.356	0.411	0.454	0.415	0.344	0.316	0.327	0.461	0.509	0.441	0.323	0.326	0.291	0.389	0.487	0.485	0.343	0.324	0.368	0.534	0.498	0.558
Loto_24hPEG_ Leaf2	0.242	0.213	0.254	0.652	0.751	0.615	0.223	0.281	0.221	0.938	0.948	0.819	0.338	0.321	0.26	0.809	0.791	0.786	0.242	0.263	0.253	0.962	1	0.969	0.353	0.35	0.353	0.39	0.428	0.401	0.348	0.322	0.334	0.487	0.517	0.465	0.337	0.34	0.309	0.377	0.449	0.448	0.354	0.342	0.376	0.575	0.543	0.587
Loto_24hPEG_ Leaf3	0.302	0.276	0.312	0.685	0.769	0.657	0.313	0.38	0.312	0.927	0.949	0.869	0.414	0.387	0.331	0.822	0.835	0.823	0.339	0.359	0.353	0.92	0.969	1	0.337	0.336	0.336	0.391	0.422	0.413	0.334	0.315	0.322	0.464	0.477	0.439	0.336	0.33	0.308	0.392	0.432	0.439	0.343	0.337	0.364	0.527	0.513	0.541
Eurosis_03hCtr_Root1	0.175	0.142	0.187	0.383	0.406	0.359	0.112	0.159	0.112	0.364	0.359	0.343	0.233	0.226	0.168	0.384	0.365	0.363	0.118	0.134	0.125	0.359	0.353	0.337	1	0.997	0.993	0.49	0.524	0.465	0.952	0.91	0.939	0.66	0.708	0.693	0.907	0.931	0.889	0.453	0.534	0.52	0.902	0.876	0.919	0.437	0.468	0.538
Eurosis_03hCtr_Root2	0.173	0.141	0.185	0.38	0.403	0.357	0.11	0.158	0.111	0.361	0.355	0.341	0.232	0.224	0.167	0.381	0.364	0.361	0.117	0.132	0.124	0.354	0.35	0.336	0.997	1	0.99	0.488	0.524	0.468	0.952	0.912	0.942	0.663	0.708	0.695	0.906	0.932	0.895	0.456	0.53	0.518	0.903	0.878	0.923	0.437	0.467	0.539
Eurosis_03hCtr_Root3	0.169	0.138	0.182	0.373	0.399	0.35	0.109	0.156	0.11	0.363	0.356	0.341	0.228	0.22	0.164	0.377	0.36	0.357	0.115	0.131	0.122	0.356	0.353	0.336	0.993	0.99	1	0.495	0.529	0.468	0.957	0.921	0.948	0.66	0.704	0.692	0.91	0.939	0.893	0.453	0.537	0.522	0.907	0.878	0.915	0.436	0.467	0.534
Eurosis_03hPEG_Root1	0.107	0.088	0.116	0.322	0.389	0.311	0.071	0.105	0.07	0.36	0.36	0.313	0.158	0.144	0.107	0.379	0.379	0.406	0.075	0.083	0.084	0.411	0.39	0.391	0.49	0.488	0.495	1	0.978	0.981	0.508	0.511	0.505	0.636	0.597	0.6	0.503	0.516	0.484	0.924	0.938	0.947	0.485	0.493	0.505	0.482	0.512	0.551
Eurosis_03hPEG_Root2	0.124	0.1	0.135	0.373	0.441	0.357	0.081	0.118	0.08	0.402	0.398	0.35	0.177	0.166	0.122	0.432	0.424	0.455	0.085	0.096	0.094	0.454	0.428	0.422	0.524	0.524	0.529	0.978	1	0.969	0.53	0.51	0.521	0.636	0.631	0.62	0.504	0.523	0.487	0.88	0.972	0.974	0.514	0.502	0.531	0.479	0.49	0.546
Eurosis_03hPEG_Root3	0.104	0.086	0.113	0.325	0.398	0.314	0.07	0.103	0.068	0.365	0.366	0.318	0.155	0.14	0.105	0.388	0.398	0.427	0.073	0.081	0.084	0.415	0.401	0.413	0.465	0.468	0.468	0.981	0.969	1	0.478	0.475	0.478	0.624	0.576	0.592	0.484	0.491	0.475	0.927	0.91	0.93	0.465	0.475	0.487	0.477	0.508	0.537
Eurosis_24hCtr_Root1	0.159	0.13	0.172	0.349	0.378	0.332	0.108	0.153	0.107	0.355	0.352	0.338	0.22	0.208	0.156	0.356	0.342	0.34	0.114	0.128	0.123	0.344	0.348	0.334	0.952	0.952	0.957	0.508	0.53	0.478	1	0.969	0.986	0.683	0.709	0.705	0.92	0.946	0.905	0.474	0.535	0.52	0.948	0.947	0.968	0.47	0.507	0.574
Eurosis_24hCtr_Root2	0.139	0.115	0.151	0.308	0.339	0.294	0.096	0.138	0.095	0.325	0.324	0.308	0.197	0.183	0.137	0.317	0.312	0.308	0.101	0.113	0.111	0.316	0.322	0.315	0.91	0.912	0.921	0.511	0.51	0.475	0.969	1	0.974	0.661	0.644	0.651	0.918	0.953	0.908	0.49	0.507	0.496	0.91	0.929	0.925	0.464	0.516	0.564
Eurosis_24hCtr_Root3	0.152	0.125	0.165	0.329	0.36	0.313	0.104	0.147	0.103	0.337	0.336	0.321	0.214	0.199	0.151	0.337	0.327	0.325	0.111	0.123	0.121	0.327	0.334	0.322	0.939	0.942	0.948	0.505	0.521	0.478	0.986	0.974	1	0.697	0.701	0.711	0.913	0.955	0.924	0.486	0.514	0.505	0.945	0.946	0.956	0.463	0.51	0.575
Eurosis_24hPEG_Root1	0.132	0.108	0.145	0.337	0.394	0.327	0.087	0.128	0.085	0.466	0.472	0.41	0.195	0.178	0.134	0.377	0.377	0.375	0.094	0.103	0.105	0.461	0.487	0.464	0.66	0.663	0.66	0.636	0.636	0.624	0.683	0.661	0.697	1	0.95	0.969	0.645	0.682	0.656	0.643	0.606	0.611	0.663	0.683	0.699	0.792	0.844	0.873
Eurosis_24hPEG_Root2	0.156	0.125	0.17	0.395	0.444	0.38	0.101	0.144	0.099	0.514	0.513	0.45	0.22	0.209	0.155	0.432	0.41	0.41	0.108	0.122	0.117	0.509	0.517	0.477	0.708	0.708	0.704	0.597	0.631	0.576	0.709	0.644	0.701	0.95	1	0.969	0.622	0.66	0.614	0.557	0.63	0.621	0.692	0.67	0.723	0.759	0.772	0.845
Eurosis_24hPEG_Root3	0.139	0.113	0.152	0.347	0.4	0.334	0.091	0.132	0.089	0.449	0.452	0.4	0.203	0.187	0.14	0.382	0.375	0.374	0.099	0.109	0.11	0.441	0.465	0.439	0.693	0.695	0.692	0.6	0.62	0.592	0.705	0.651	0.711	0.969	0.969	1	0.641	0.675	0.648	0.577	0.595	0.595	0.7	0.696	0.722	0.715	0.766	0.803
Loto_03hCtr_Root1	0.163	0.139	0.177	0.322	0.355	0.309	0.109	0.15	0.107	0.329	0.33	0.312	0.227	0.21	0.164	0.335	0.336	0.331	0.114	0.125	0.128	0.323	0.337	0.336	0.907	0.906	0.91	0.503	0.504	0.484	0.92	0.918	0.913	0.645	0.622	0.641	1	0.978	0.972	0.507	0.508	0.503	0.901	0.942	0.921	0.484	0.532	0.564
Loto_03hCtr_Root2	0.153	0.128	0.165	0.319	0.354	0.304	0.1	0.142	0.099	0.332	0.332	0.311	0.216	0.201	0.153	0.332	0.329	0.324	0.107	0.119	0.118	0.326	0.34	0.33	0.931	0.932	0.939	0.516	0.523	0.491	0.946	0.953	0.955	0.682	0.66	0.675	0.978	1	0.974	0.512	0.523	0.518	0.921	0.943	0.934	0.491	0.539	0.583
Loto_03hCtr_Root3	0.146	0.124	0.158	0.291	0.326	0.28	0.097	0.137	0.096	0.299	0.301	0.286	0.209	0.189	0.147	0.303	0.308	0.305	0.104	0.113	0.117	0.291	0.309	0.308	0.889	0.895	0.893	0.484	0.487	0.475	0.905	0.908	0.924	0.656	0.614	0.648	0.972	0.974	1	0.511	0.475	0.477	0.897	0.934	0.908	0.461	0.517	0.552
Loto_03hPEG_Root1	0.105	0.088	0.114	0.309	0.374	0.298	0.071	0.103	0.068	0.341	0.345	0.302	0.155	0.14	0.107	0.367	0.379	0.402	0.074	0.081	0.084	0.389	0.377	0.392	0.453	0.456	0.453	0.924	0.88	0.927	0.474	0.49	0.486	0.643	0.557	0.577	0.507	0.512	0.511	1	0.845	0.872	0.461	0.491	0.489	0.504	0.557	0.572
Loto_03hPEG_Root2	0.139	0.112	0.15	0.409	0.472	0.388	0.091	0.128	0.089	0.427	0.419	0.371	0.193	0.186	0.137	0.471	0.45	0.483	0.095	0.109	0.102	0.487	0.449	0.432	0.534	0.53	0.537	0.938	0.972	0.91	0.535	0.507	0.514	0.606	0.63	0.595	0.508	0.523	0.475	0.845	1	0.992	0.522	0.5	0.538	0.481	0.478	0.548
Loto_03hPEG_Root3	0.135	0.109	0.145	0.408	0.475	0.387	0.088	0.125	0.086	0.424	0.416	0.369	0.188	0.18	0.133	0.473	0.459	0.492	0.092	0.104	0.1	0.485	0.448	0.439	0.52	0.518	0.522	0.947	0.974	0.93	0.52	0.496	0.505	0.611	0.621	0.595	0.503	0.518	0.477	0.872	0.992	1	0.515	0.493	0.526	0.483	0.487	0.549
Loto_24hCtr_Root1	0.159	0.13	0.172	0.345	0.378	0.327	0.11	0.155	0.109	0.353	0.35	0.337	0.23	0.214	0.16	0.36	0.347	0.347	0.121	0.135	0.132	0.343	0.354	0.343	0.902	0.903	0.907	0.485	0.514	0.465	0.948	0.91	0.945	0.663	0.692	0.7	0.901	0.921	0.897	0.461	0.522	0.515	1	0.965	0.971	0.469	0.505	0.565
Loto_24hCtr_Root2	0.153	0.129	0.167	0.313	0.346	0.3	0.11	0.152	0.108	0.333	0.336	0.321	0.222	0.203	0.156	0.33	0.326	0.324	0.118	0.13	0.131	0.324	0.342	0.337	0.876	0.878	0.878	0.493	0.502	0.475	0.947	0.929	0.946	0.683	0.67	0.696	0.942	0.943	0.934	0.491	0.5	0.493	0.965	1	0.976	0.5	0.55	0.592
Loto_24hCtr_Root3	0.169	0.138	0.183	0.361	0.394	0.346	0.116	0.163	0.114	0.374	0.372	0.356	0.243	0.227	0.171	0.381	0.365	0.365	0.126	0.14	0.137	0.368	0.376	0.364	0.919	0.923	0.915	0.505	0.531	0.487	0.968	0.925	0.956	0.699	0.723	0.722	0.921	0.934	0.908	0.489	0.538	0.526	0.971	0.976	1	0.503	0.538	0.607
Loto_24hPEG_Root1	0.1	0.082	0.11	0.288	0.342	0.278	0.067	0.099	0.065	0.553	0.559	0.446	0.15	0.139	0.103	0.348	0.35	0.343	0.072	0.081	0.081	0.534	0.575	0.527	0.437	0.437	0.436	0.482	0.479	0.477	0.47	0.464	0.463	0.792	0.759	0.715	0.484	0.491	0.461	0.504	0.481	0.483	0.469	0.5	0.503	1	0.969	0.974
Loto_24hPEG_Root2	0.098	0.082	0.108	0.272	0.328	0.264	0.068	0.1	0.065	0.512	0.522	0.422	0.151	0.136	0.103	0.332	0.341	0.334	0.073	0.08	0.083	0.498	0.543	0.513	0.468	0.467	0.467	0.512	0.49	0.508	0.507	0.516	0.51	0.844	0.772	0.766	0.532	0.539	0.517	0.557	0.478	0.487	0.505	0.55	0.538	0.969	1	0.964
Loto_24hPEG_Root3	0.122	0.1	0.133	0.33	0.387	0.319	0.081	0.118	0.078	0.565	0.572	0.467	0.182	0.168	0.125	0.391	0.386	0.382	0.088	0.098	0.098	0.558	0.587	0.541	0.538	0.539	0.534	0.551	0.546	0.537	0.574	0.564	0.575	0.873	0.845	0.803	0.564	0.583	0.552	0.572	0.548	0.549	0.565	0.592	0.607	0.974	0.964	1
