# Supplementary material for: Comparative Leaf and Root Transcriptomic Analysis of two Rice Japonica Cultivars Reveals Major Differences in the Root Early Response to Osmotic Stress
Source: Rice (N Y). 2016 May 23;9:25. doi: 10.1186/s12284-016-0098-1 (PMC4877341; doi:10.1186/s12284-016-0098-1)
Supplement: Additional file 4: Table S4. — List of DEGs in all of the analysed samples. (XLSX 3592 kb) [file 12284_2016_98_MOESM4_ESM.xlsx]

## Sheet: DEGEuroRoot_3hCtr_V_3hTreated
id	baseMean	baseMeanA	baseMeanB	foldChange	log2FoldChange	pval	padj	Description
13113.t00039	210.828	339.837	81.8195	0.2408	-2.0543	0.000185892	0.000765284	white-brown complex homolog protein 5, putative, expressed
13114.t00045	290.232	511.108	69.3556	0.1357	-2.8815	1.77047e-16	4.35223e-15	conserved hypothetical protein
13114.t00049	57.3705	101.053	13.6876	0.1354	-2.8842	3.90856e-10	4.28324e-09	expressed protein
13114.t00066	51.9863	82.6108	21.3617	0.2586	-1.9513	3.13622e-07	2.17883e-06	conserved hypothetical protein
LOC_Os01g01010	437.302	697.394	177.209	0.2541	-1.9765	3.14807e-10	3.50152e-09	TBC domain containing protein, expressed
LOC_Os01g01170	72.1362	123.51	20.7627	0.1681	-2.5726	4.24924e-09	3.99787e-08	expressed protein
LOC_Os01g01280	126.01	4.3465	247.673	56.9825	5.8324	1.09203e-35	1.61327e-33	expressed protein
LOC_Os01g01295	990.779	296.067	1685.49	5.6929	2.5092	3.11743e-15	6.61094e-14	expressed protein
LOC_Os01g01360	99.6699	159.434	39.9056	0.2503	-1.9983	1.29088e-08	1.13009e-07	peptide transporter PTR2, putative, expressed
LOC_Os01g01380	133.675	202.925	64.4251	0.3175	-1.6552	1.49556e-06	9.32163e-06	expressed protein
LOC_Os01g01510	541.623	843.372	239.875	0.2844	-1.8139	8.31572e-09	7.50175e-08	sas10/Utp3 family protein, expressed
LOC_Os01g01689	781.867	1359.33	204.4	0.1504	-2.7334	1.29303e-17	3.65522e-16	phosphatidylinositol 3- and 4-kinase family protein, expressed
LOC_Os01g02000	86.372	165.141	7.6028	0.046	-4.441	6.97957e-25	4.20526e-23	phosphate transporter 1, putative, expressed
LOC_Os01g02110	87.543	148.33	26.7563	0.1804	-2.4709	2.06791e-10	2.35009e-09	helix-loop-helix DNA-binding domain containing protein, expressed
LOC_Os01g02130	143.123	8.0661	278.18	34.4877	5.108	1.08944e-27	8.58368e-26	expressed protein
LOC_Os01g02160	143.13	29.8132	256.446	8.6017	3.1046	3.94153e-05	0.000188126	hydroxyproline-rich glycoprotein family protein, putative, expressed
LOC_Os01g02300	643.118	86.9206	1199.32	13.7978	3.7864	1.68853e-27	1.30365e-25	receptor kinase ORK10, putative, expressed
LOC_Os01g02310	30.827	56.0486	5.6054	0.1	-3.3218	3.75642e-11	4.74424e-10	expressed protein
LOC_Os01g02390	771.84	131.744	1411.94	10.7172	3.4219	2.09951e-25	1.33018e-23	protein kinase domain containing protein, expressed
LOC_Os01g02430	35.4185	1.7605	69.0765	39.237	5.2941	1.70117e-19	5.97413e-18	TAK14, putative, expressed
LOC_Os01g02440	7.915	1.5388	14.2912	9.2871	3.2152	8.08132e-06	4.39587e-05	Ser/Thr receptor-like kinase, putative, expressed
LOC_Os01g02570	12.8052	21.6338	3.9766	0.1838	-2.4437	3.32539e-06	1.9419e-05	protein kinase domain containing protein, expressed
LOC_Os01g02580	18.7016	4.894	32.5092	6.6426	2.7317	1.33302e-09	1.35903e-08	protein kinase domain containing protein
LOC_Os01g02590	73.2665	124.44	22.0928	0.1775	-2.4938	1.17475e-11	1.5977e-10	receptor-like kinase, putative, expressed
LOC_Os01g02600	53.7571	96.8265	10.6876	0.1104	-3.1795	3.21113e-15	6.79556e-14	Ser/Thr receptor-like kinase, putative, expressed
LOC_Os01g02680	15.3606	3.5327	27.1885	7.6963	2.9442	8.97337e-07	5.78543e-06	protein kinase domain containing protein, expressed
LOC_Os01g02910	139.888	217.841	61.9345	0.2843	-1.8145	1.08478e-07	8.18117e-07	glycosyltransferase, putative, expressed
LOC_Os01g02920	2894.13	1314.12	4474.13	3.4047	1.7675	5.36863e-09	4.97188e-08	glycosyltransferase protein, putative, expressed
LOC_Os01g03030	1417.22	360.03	2474.42	6.8728	2.7809	3.21721e-15	6.80375e-14	alanyl-tRNA synthetase, putative, expressed
LOC_Os01g03050	414.947	157.569	672.324	4.2668	2.0932	2.37613e-11	3.09774e-10	fruit protein PKIWI502, putative, expressed
LOC_Os01g03100	141.527	228.365	54.6897	0.2395	-2.062	2.5645e-09	2.49927e-08	protein binding protein, putative, expressed
LOC_Os01g03130	325.027	8.3554	641.699	76.8009	6.2631	1.67439e-14	3.25637e-13	expressed protein
LOC_Os01g03144	2642.05	398.331	4885.77	12.2656	3.6165	4.2819e-16	1.00592e-14	white-brown complex homolog protein 7, putative, expressed
LOC_Os01g03320	8.3928	2.0652	14.7205	7.1278	2.8335	4.61055e-05	0.00021699	BBTI2 - Bowman-Birk type bran trypsin inhibitor precursor, expressed
LOC_Os01g03330	2180.31	474.794	3885.83	8.1842	3.0328	3.78322e-09	3.5891e-08	BBTI3 - Bowman-Birk type bran trypsin inhibitor precursor, expressed
LOC_Os01g03340	14021.2	4199.13	23843.3	5.6781	2.5054	1.55371e-07	1.14134e-06	BBTI4 - Bowman-Birk type bran trypsin inhibitor precursor, expressed
LOC_Os01g03360	10448.8	2314.09	18583.5	8.0306	3.0055	1.32993e-09	1.35633e-08	BBTI5 - Bowman-Birk type bran trypsin inhibitor precursor, expressed
LOC_Os01g03390	1650.93	421.463	2880.4	6.8343	2.7728	2.89268e-07	2.02106e-06	BBTI7 - Bowman-Birk type bran trypsin inhibitor precursor, expressed
LOC_Os01g03549	19.3263	35.4828	3.1697	0.0893	-3.4847	2.0912e-11	2.75079e-10	multi-copper oxidase type I family protein, putative, expressed
LOC_Os01g03690	715.844	62.8784	1368.81	21.7692	4.4442	3.9632e-31	4.19935e-29	TKL_IRAK_DUF26-lg.1 - DUF26 kinases have homology to DUF26 containing loci, expressed
LOC_Os01g03750	305.568	93.8722	517.264	5.5103	2.4621	4.3566e-13	7.1588e-12	expressed protein
LOC_Os01g03820	754.377	1263.44	245.311	0.1942	-2.3647	4.73962e-14	8.7209e-13	C2 domain containing protein, putative, expressed
LOC_Os01g03980	102.393	36.9912	167.795	4.5361	2.1814	1.91647e-06	1.16774e-05	expressed protein
LOC_Os01g04010	1278.81	497.366	2060.26	4.1423	2.0504	3.15101e-11	4.03602e-10	expressed protein
LOC_Os01g04020	7266.77	2987.44	11546.1	3.8649	1.9504	1.54079e-10	1.78797e-09	AP2 domain containing protein, expressed
LOC_Os01g04050	1311.83	162.188	2461.48	15.1767	3.9238	3.3948e-20	1.28309e-18	BBTI12 - Bowman-Birk type bran trypsin inhibitor precursor, expressed
LOC_Os01g04100	80.8207	23.2882	138.353	5.9409	2.5707	8.68776e-12	1.20468e-10	expressed protein
LOC_Os01g04280	1830.59	660.453	3000.73	4.5434	2.1838	6.20485e-12	8.78225e-11	calmodulin binding protein, putative, expressed
LOC_Os01g04290	51.5442	15.4864	87.602	5.6567	2.5	2.29816e-07	1.63505e-06	glycosyl hydrolase family 10 protein, putative
LOC_Os01g04330	3653.71	51.6421	7255.77	140.501	7.1344	3.0499e-15	6.47219e-14	OsCML16 - Calmodulin-related calcium sensor protein, expressed
LOC_Os01g04340	7.4914	0.1986	14.7842	74.4324	6.2179	8.48903e-05	0.000376191	hsp20/alpha crystallin family protein, putative, expressed
LOC_Os01g04360	4.5515	0	9.1029	Inf	Inf	0.000237252	0.000952855	hsp20/alpha crystallin family protein, putative, expressed
LOC_Os01g04430	39.0069	7.7055	70.3083	9.1245	3.1897	1.324e-07	9.84365e-07	conserved hypothetical protein
LOC_Os01g04450	385.801	605.46	166.141	0.2744	-1.8656	3.03541e-09	2.92664e-08	OsWAK2 - OsWAK receptor-like cytoplasmic kinase OsWAK-RLCK, expressed
LOC_Os01g04530	20.9252	6.7588	35.0916	5.192	2.3763	9.67843e-07	6.20356e-06	expressed protein
LOC_Os01g04580	1197.06	120.393	2273.72	18.8858	4.2392	1.82228e-14	3.52392e-13	Ser/Thr protein kinase, putative, expressed
LOC_Os01g04590	1203.67	85.6186	2321.73	27.1171	4.7611	1.11323e-42	3.05421e-40	expressed protein
LOC_Os01g04620	4870.28	524.704	9215.86	17.5639	4.1345	2.74728e-14	5.22392e-13	transposon protein, putative, unclassified, expressed
LOC_Os01g04630	1763.44	2721.63	805.26	0.2959	-1.7569	5.96354e-09	5.49139e-08	muconate cycloisomerase, putative, expressed
LOC_Os01g04670	138.444	30.8838	246.005	7.9655	2.9938	4.16942e-15	8.73929e-14	expressed protein
LOC_Os01g04920	149.846	250.825	48.8674	0.1948	-2.3597	2.46255e-12	3.64319e-11	glycosyl transferase, group 1 domain containing protein, expressed
LOC_Os01g05120	12.4569	3.6947	21.219	5.7431	2.5218	0.000243459	0.000975743	ubiquitin fusion degradation protein, putative
LOC_Os01g05150	254.049	27.1083	480.99	17.7433	4.1492	5.50495e-13	8.93116e-12	expressed protein
LOC_Os01g05370	5.3029	0	10.6058	Inf	Inf	7.05743e-07	4.6437e-06	retrotransposon protein, putative, unclassified
LOC_Os01g05410	16.3744	4.9171	27.8317	5.6602	2.5008	0.000194995	0.00079969	hypothetical protein
LOC_Os01g05620	71.7707	136.897	6.6443	0.0485	-4.3648	3.44416e-15	7.25872e-14	NBS-LRR disease resistance protein, putative
LOC_Os01g05650	2990.24	1177.21	4803.26	4.0802	2.0286	6.81106e-09	6.22332e-08	metallothionein, putative, expressed
LOC_Os01g05710	42.2302	5.7328	78.7277	13.7329	3.7796	3.74082e-05	0.00017927	expressed protein
LOC_Os01g05810	365.694	568.362	163.026	0.2868	-1.8017	7.05977e-09	6.44099e-08	gamma-glutamyltranspeptidase 1 precursor, putative, expressed
LOC_Os01g05830	987.566	375.034	1600.1	4.2665	2.0931	2.27938e-11	2.97792e-10	expressed protein
LOC_Os01g06060	65.6255	14.528	116.723	8.0344	3.0062	6.09343e-07	4.05894e-06	gibberellin receptor GID1L2, putative, expressed
LOC_Os01g06220	5861.87	128.405	11595.3	90.3027	6.4967	2.54308e-14	4.85064e-13	gibberellin receptor GID1L2, putative, expressed
LOC_Os01g06270	544.045	857.229	230.862	0.2693	-1.8927	1.19309e-09	1.22613e-08	expressed protein
LOC_Os01g06400	5.8778	0	11.7555	Inf	Inf	0.000118923	0.000510801	expressed protein
LOC_Os01g06410	11.6606	0.2912	23.0301	79.0991	6.3056	5.46263e-07	3.66497e-06	hypothetical protein
LOC_Os01g06420	18.7259	0	37.4517	Inf	Inf	5.06902e-12	7.25144e-11	hypothetical protein
LOC_Os01g06460	3581.69	1229.15	5934.22	4.8279	2.2714	1.23964e-07	9.25004e-07	uncharacterized Cys-rich domain containing protein, putative, expressed
LOC_Os01g06500	235.4	363.274	107.526	0.296	-1.7564	5.00699e-08	3.98453e-07	PHLOEM 2-LIKE A5, putative, expressed
LOC_Os01g06560	410.375	13.9438	806.806	57.8614	5.8545	1.01498e-13	1.80176e-12	transcription factor HBP-1b, putative, expressed
LOC_Os01g06590	6914.36	814.852	13013.9	15.9709	3.9974	3.4103e-10	3.76948e-09	zinc finger, C3HC4 type domain containing protein, expressed
LOC_Os01g06640	283.59	120.207	446.973	3.7183	1.8947	4.31303e-08	3.46848e-07	basic helix-loop-helix, putative, expressed
LOC_Os01g06660	351.906	143.548	560.264	3.903	1.9646	1.38063e-09	1.40245e-08	thiamine pyrophosphate enzyme, C-terminal TPP binding domain containing protein, expressed
LOC_Os01g07110	93.3756	141.32	45.4309	0.3215	-1.6372	0.000219026	0.000887192	BRCA2 repeat family protein, expressed
LOC_Os01g07120	700.558	234.383	1166.73	4.9779	2.3155	1.87201e-13	3.20999e-12	AP2 domain containing protein, expressed
LOC_Os01g07170	193.036	291.718	94.3545	0.3234	-1.6284	7.09987e-07	4.67062e-06	HORMA domain containing protein, putative, expressed
LOC_Os01g07250	514.417	816.654	212.18	0.2598	-1.9444	5.93749e-10	6.36814e-09	saposin-like type B, region 1 family protein, putative, expressed
LOC_Os01g07300	1289.36	63.3934	2515.32	39.6779	5.3103	4.77554e-07	3.23151e-06	uncharacterized 50.6 kDa protein in the 5region of gyrA and gyrB, putative, expressed
LOC_Os01g07330	78.575	131.874	25.2762	0.1917	-2.3833	1.53934e-09	1.55339e-08	expressed protein
LOC_Os01g07450	116.292	204.588	27.9968	0.1368	-2.8694	9.91224e-14	1.76161e-12	MYB family transcription factor, putative
LOC_Os01g07530	4923.5	165.583	9681.42	58.4686	5.8696	3.78624e-17	1.01877e-15	uncharacterized glycosyltransferase, putative, expressed
LOC_Os01g07570	329.073	533.007	125.139	0.2348	-2.0906	1.78357e-10	2.05034e-09	carboxyl-terminal proteinase, putative, expressed
LOC_Os01g07770	332.519	613.015	52.0217	0.0849	-3.5587	1.05853e-12	1.65866e-11	peroxidase precursor, putative
LOC_Os01g07870	8189.22	691.878	15686.6	22.6724	4.5029	2.83359e-40	6.40225e-38	ABC transporter family protein, putative, expressed
LOC_Os01g07890	124.441	228.121	20.7611	0.091	-3.4578	1.285e-20	5.08835e-19	expressed protein
LOC_Os01g07970	542.646	70.7193	1014.57	14.3465	3.8426	1.53762e-17	4.30702e-16	expressed protein
LOC_Os01g08080	283.298	1.9225	564.674	293.718	8.1983	1.3577e-05	7.06034e-05	UDP-glucoronosyl and UDP-glucosyl transferase domain containing protein, expressed
LOC_Os01g08090	1925.91	555.228	3296.59	5.9374	2.5698	8.7621e-16	1.98849e-14	flavonol-3-O-glycoside-7-O-glucosyltransferase 1, putative, expressed
LOC_Os01g08160	86.6483	144.294	29.0026	0.201	-2.3148	6.21422e-10	6.63672e-09	MYB family transcription factor, putative, expressed
LOC_Os01g08220	22.9893	39.4146	6.5639	0.1665	-2.5861	2.36284e-07	1.6787e-06	gibberellin 3-beta-dioxygenase 2-2, putative, expressed
LOC_Os01g08340	800.172	260.695	1339.65	5.1388	2.3614	3.0771e-10	3.43081e-09	zinc finger family protein, putative, expressed
LOC_Os01g08380	1542.35	319.507	2765.2	8.6546	3.1135	1.21638e-06	7.6781e-06	transferase family protein, putative, expressed
LOC_Os01g08440	110.437	0.9931	219.881	221.403	7.7905	5.57389e-45	1.86168e-42	UDP-glucoronosyl and UDP-glucosyl transferase domain containing protein, expressed
LOC_Os01g08460	121.391	200.609	42.1731	0.2102	-2.25	2.08944e-09	2.06312e-08	TMS membrane protein/tumour differentially expressed protein, putative, expressed
LOC_Os01g08680	171.194	84.881	257.507	3.0337	1.6011	1.48951e-06	9.28954e-06	myb/SANT domain protein, putative, expressed
LOC_Os01g08750	1486.25	2232.81	739.692	0.3313	-1.5939	1.92565e-07	1.38835e-06	expressed protein
LOC_Os01g08760	300.236	132.864	467.608	3.5195	1.8154	1.62556e-08	1.40507e-07	choline/ethanolamine kinase, putative
LOC_Os01g08780	324.796	134.453	515.139	3.8314	1.9379	3.20199e-09	3.07567e-08	endonuclease/exonuclease/phosphatase family domain containing protein, expressed
LOC_Os01g08820	39.5504	66.5826	12.5183	0.188	-2.4111	3.54555e-07	2.44881e-06	PHD-finger domain containing protein, putative, expressed
LOC_Os01g08840	11.0269	2.3892	19.6646	8.2305	3.041	3.15626e-05	0.000152877	hypothetical protein
LOC_Os01g08860	1416.19	93.1226	2739.26	29.4157	4.8785	6.06402e-08	4.76195e-07	hsp20/alpha crystallin family protein, putative, expressed
LOC_Os01g08940	5.8087	0	11.6174	Inf	Inf	0.000148879	0.000625307	hypothetical protein
LOC_Os01g08950	35.9842	15.9588	56.0096	3.5096	1.8113	3.34054e-05	0.000161397	expressed protein
LOC_Os01g08990	42.6207	2.8095	82.4319	29.3401	4.8748	7.39207e-07	4.84005e-06	conserved hypothetical protein
LOC_Os01g09010	12603.4	2212.4	22994.4	10.3934	3.3776	4.26639e-18	1.26512e-16	transferase family protein, putative, expressed
LOC_Os01g09020	1334.74	476.965	2192.51	4.5968	2.2006	1.28563e-07	9.57694e-07	WD domain, G-beta repeat domain containing protein, expressed
LOC_Os01g09080	4698.59	1684.11	7713.08	4.5799	2.1953	1.77519e-05	9.01023e-05	WRKY DNA-binding domain containing protein, expressed
LOC_Os01g09100	126.145	5.8641	246.427	42.0228	5.3931	4.91297e-14	9.01289e-13	OsWRKY10 - Superfamily of TFs having WRKY and zinc finger domains, expressed
LOC_Os01g09150	30.6576	9.7922	51.523	5.2617	2.3955	6.26662e-07	4.16708e-06	expressed protein
LOC_Os01g09220	4444.33	38.3234	8850.33	230.938	7.8514	2.3324e-47	9.07216e-45	transposon protein, putative, CACTA, En/Spm sub-class, expressed
LOC_Os01g09230	56.7578	22.7077	90.8078	3.999	1.9996	4.49661e-05	0.000211953	expressed protein
LOC_Os01g09280	643.991	155.065	1132.92	7.306	2.8691	8.22417e-11	9.94539e-10	myb-related transcription activator, putative, expressed
LOC_Os01g09300	993.92	480.762	1507.08	3.1348	1.6484	8.70232e-08	6.68011e-07	oxidoreductase, putative, expressed
LOC_Os01g09320	10714.4	2865.53	18563.2	6.4781	2.6956	1.03265e-17	2.94901e-16	NADP-dependent malic enzyme, chloroplast precursor, putative, expressed
LOC_Os01g09384	33.8888	52.2095	15.5681	0.2982	-1.7457	9.64444e-06	5.14861e-05	ankyrin repeat domain containing protein, putative, expressed
LOC_Os01g09410	39.4637	61.0875	17.84	0.292	-1.7758	2.3724e-06	1.42363e-05	expressed protein
LOC_Os01g09540	52.6166	18.1358	87.0973	4.8025	2.2638	3.01486e-05	0.00014656	HAD superfamily phosphatase, putative, expressed
LOC_Os01g09620	3604.42	1131.45	6077.39	5.3713	2.4253	6.751e-13	1.07932e-11	zinc finger/CCCH transcription factor, putative, expressed
LOC_Os01g09640	1492.98	494.507	2491.46	5.0383	2.3329	1.25175e-13	2.19792e-12	Myb transcription factor, putative, expressed
LOC_Os01g09650	24.9574	8.2666	41.6483	5.0381	2.3329	5.19528e-06	2.9265e-05	conserved hypothetical protein
LOC_Os01g09770	1849.43	547.97	3150.89	5.7501	2.5236	1.05858e-15	2.38826e-14	expressed protein
LOC_Os01g09810	6.9113	0	13.8227	Inf	Inf	7.76044e-06	4.23708e-05	uncharacterized UPF0114 domain containing protein
LOC_Os01g09870	187.038	5.7463	368.329	64.0981	6.0022	1.32142e-09	1.34854e-08	expressed protein
LOC_Os01g09880	332.917	570.349	95.4843	0.1674	-2.5785	6.60746e-11	8.09116e-10	harpin-induced protein 1 domain containing protein, expressed
LOC_Os01g09900	14.5776	1.0143	28.141	27.7443	4.7941	1.08012e-06	6.87445e-06	helix-loop-helix DNA-binding domain containing protein, expressed
LOC_Os01g10040	225.743	80.9025	370.583	4.5806	2.1955	1.53192e-10	1.7797e-09	cytochrome P450, putative, expressed
LOC_Os01g10440	1007.52	40.0222	1975.01	49.3479	5.6249	1.43014e-21	6.2869e-20	xylosyltransferase, putative, expressed
LOC_Os01g10450	1084.02	1810.54	357.503	0.1975	-2.3404	3.28894e-14	6.20396e-13	protein kinase domain containing protein, expressed
LOC_Os01g10610	1156.13	532.869	1779.4	3.3393	1.7395	1.32241e-08	1.15604e-07	BES1/BZR1 homolog protein, putative, expressed
LOC_Os01g10680	1420.18	388.923	2451.44	6.3032	2.6561	3.05711e-10	3.411e-09	GIL1, putative, expressed
LOC_Os01g11040	1033.09	1697.04	369.144	0.2175	-2.2008	1.84772e-12	2.79002e-11	SCAR-like protein 2, putative, expressed
LOC_Os01g11130	31.4225	56.8876	5.9574	0.1047	-3.2554	3.82693e-08	3.09621e-07	RNA recognition motif containing protein, putative, expressed
LOC_Os01g11150	32.6743	0.3259	65.0227	199.521	7.6404	8.39266e-12	1.16534e-10	gibberellin 2-beta-dioxygenase, putative, expressed
LOC_Os01g11250	21.7346	32.9241	10.5451	0.3203	-1.6426	0.0002043	0.000834097	potassium channel KAT1, putative, expressed
LOC_Os01g11390	103.533	39.8044	167.262	4.2021	2.0711	1.00005e-07	7.58379e-07	hypothetical protein
LOC_Os01g11500	24.212	6.7183	41.7056	6.2078	2.6341	9.46024e-05	0.000414685	zinc finger, C3HC4 type domain containing protein
LOC_Os01g11520	467.15	51.1817	883.119	17.2546	4.1089	4.54493e-13	7.46028e-12	RING-H2 finger protein, putative, expressed
LOC_Os01g11590	219.428	82.4298	356.426	4.324	2.1124	1.14971e-10	1.36403e-09	uncharacterized protein HI0077, putative, expressed
LOC_Os01g11600	456.402	6.7723	906.032	133.785	7.0638	2.52077e-43	7.30738e-41	conserved hypothetical protein
LOC_Os01g11620	200.061	49.575	350.548	7.0711	2.8219	1.57252e-11	2.09998e-10	GDSL-like lipase/acylhydrolase, putative, expressed
LOC_Os01g11670	21.171	1.9013	40.4407	21.2697	4.4107	5.03431e-10	5.43168e-09	OsSCP2 - Putative Serine Carboxypeptidase homologue, expressed
LOC_Os01g11760	73.4853	111.41	35.5604	0.3192	-1.6475	1.89936e-05	9.59613e-05	GDSL-like lipase/acylhydrolase, putative, expressed
LOC_Os01g11830	24.0413	39.899	8.1836	0.2051	-2.2855	4.92708e-05	0.000230651	oryzain alpha chain precursor, putative, expressed
LOC_Os01g11900	2460.77	4323.58	597.956	0.1383	-2.8541	1.68216e-19	5.92023e-18	hhH-GPD superfamily base excision DNA repair protein, expressed
LOC_Os01g11970	74.6565	31.5968	117.716	3.7256	1.8975	3.86648e-05	0.000184716	expressed protein
LOC_Os01g12110	185.76	16.6453	354.874	21.3197	4.4141	3.09474e-24	1.73532e-22	expressed protein
LOC_Os01g12130	280.071	553.879	6.2637	0.0113	-6.4664	1.61039e-49	7.98131e-47	nodulin MtN3 family protein, putative, expressed
LOC_Os01g12190	42.8286	11.7548	73.9023	6.287	2.6524	7.01147e-12	9.84232e-11	expressed protein
LOC_Os01g12270	223.087	337.756	108.418	0.321	-1.6394	1.66581e-07	1.21671e-06	hypothetical protein
LOC_Os01g12320	14.7354	1.5041	27.9667	18.5939	4.2168	4.9403e-10	5.334e-09	GDSL-like lipase/acylhydrolase, putative, expressed
LOC_Os01g12400	111.584	171.665	51.5033	0.3	-1.7369	3.70166e-07	2.5509e-06	S-locus lectin protein kinase family protein, putative, expressed
LOC_Os01g12470	230.56	59.1187	402.001	6.7999	2.7655	1.63659e-16	4.04254e-15	mitochondrial carrier protein, putative, expressed
LOC_Os01g12520	10.6466	1.5754	19.7178	12.5158	3.6457	2.19738e-05	0.000109505	mitochondrial carrier protein, putative, expressed
LOC_Os01g12580	136.942	5.3049	268.58	50.629	5.6619	4.32149e-23	2.20217e-21	late embryogenesis abundant protein, putative, expressed
LOC_Os01g12680	7.2502	12.6668	1.8336	0.1448	-2.7883	0.000114967	0.000495678	C4-dicarboxylate transporter/malic acid transport protein, expressed
LOC_Os01g12720	783.342	1197.98	368.704	0.3078	-1.7001	2.72189e-08	2.26171e-07	protein kinase domain containing protein, expressed
LOC_Os01g12790	14.2547	1.8878	26.6216	14.1022	3.8178	3.6351e-09	3.45819e-08	receptor protein kinase, putative
LOC_Os01g12810	38.1039	14.42	61.7878	4.2849	2.0993	1.54909e-05	7.96524e-05	retrotransposon protein, putative, unclassified, expressed
LOC_Os01g12840	241.865	396.329	87.4006	0.2205	-2.181	1.22065e-10	1.44065e-09	expressed protein
LOC_Os01g13030	271.36	437.917	104.804	0.2393	-2.063	3.32848e-10	3.6817e-09	OsIAA3 - Auxin-responsive Aux/IAA gene family member, expressed
LOC_Os01g13070	35.1573	59.5482	10.7665	0.1808	-2.4675	1.91047e-07	1.37934e-06	expressed protein
LOC_Os01g13300	24.3668	38.2734	10.4602	0.2733	-1.8714	2.67327e-05	0.00013141	B3 DNA binding domain containing protein, expressed
LOC_Os01g13320	10.9272	19.8692	1.9853	0.0999	-3.3231	3.91961e-07	2.68903e-06	pectinesterase, putative, expressed
LOC_Os01g13390	30.2974	11.6625	48.9324	4.1957	2.0689	1.81903e-06	1.11301e-05	expressed protein
LOC_Os01g13480	30.669	46.3142	15.0237	0.3244	-1.6242	2.42414e-05	0.000119989	glutaredoxin, putative, expressed
LOC_Os01g13560	301.787	560.566	43.0086	0.0767	-3.7042	7.65269e-08	5.91577e-07	membrane associated DUF588 domain containing protein, putative, expressed
LOC_Os01g13930	291.214	125.36	457.068	3.6461	1.8663	2.38711e-07	1.69324e-06	expressed protein
LOC_Os01g13950	52.292	0	104.584	Inf	Inf	2.5198e-26	1.75574e-24	OsGrx_A1 - glutaredoxin subgroup III, expressed
LOC_Os01g14080	199.452	27.0737	371.83	13.734	3.7797	1.50811e-23	7.98986e-22	lipase class 3 family protein, putative, expressed
LOC_Os01g14100	632.108	264.545	999.67	3.7788	1.9179	5.75618e-10	6.18016e-09	BT1 family protein, putative, expressed
LOC_Os01g14220	41.8548	0	83.7095	Inf	Inf	9.39188e-06	5.02339e-05	expressed protein
LOC_Os01g14410	149.059	13.5579	284.561	20.9886	4.3915	2.41965e-23	1.26019e-21	early light-induced protein, chloroplast precursor, putative, expressed
LOC_Os01g14440	8915.37	532.256	17298.5	32.5003	5.0224	3.23547e-40	7.25689e-38	OsWRKY1v2 - Superfamily of TFs having WRKY and zinc finger domains, expressed
LOC_Os01g14520	1336.96	2657.21	16.7043	0.0063	-7.3135	2.69382e-27	2.04891e-25	C4-dicarboxylate transporter/malic acid transport protein domain containing protein, expressed
LOC_Os01g14590	513.769	244.07	783.467	3.21	1.6826	1.69631e-07	1.23693e-06	pathogen-related protein, putative, expressed
LOC_Os01g14630	3.1303	0	6.2606	Inf	Inf	1.60982e-05	8.24443e-05	polyprenyl synthetase, putative, expressed
LOC_Os01g14880	8.0522	15.2916	0.8129	0.0532	-4.2335	9.60233e-05	0.000420194	hypothetical protein
LOC_Os01g15000	865.381	183.911	1546.85	8.4109	3.0723	1.12963e-05	5.958e-05	lipase, putative, expressed
LOC_Os01g15020	3917.7	6682.27	1153.13	0.1726	-2.5348	1.86817e-16	4.58141e-15	lissencephaly type-1-like homology motif, putative, expressed
LOC_Os01g15100	29.2788	3.4266	55.1311	16.0892	4.008	2.03145e-11	2.67563e-10	hypothetical protein
LOC_Os01g15220	17.5667	4.8476	30.2858	6.2476	2.6433	8.21682e-05	0.000365498	expressed protein
LOC_Os01g15250	18.1085	5.5265	30.6905	5.5533	2.4733	0.000125186	0.000534562	expressed protein
LOC_Os01g15270	30575.8	8293.66	52858	6.3733	2.672	1.62985e-06	1.00647e-05	expressed protein
LOC_Os01g15320	181.571	288.241	74.9004	0.2599	-1.9442	7.21307e-09	6.575e-08	RALFL9 - Rapid ALkalinization Factor RALF family protein precursor, expressed
LOC_Os01g15540	144.37	257.763	30.977	0.1202	-3.0568	7.94592e-09	7.18547e-08	kinesin motor domain containing protein, putative, expressed
LOC_Os01g15640	4858.66	1500.09	8217.23	5.4778	2.4536	5.25456e-15	1.08437e-13	no apical meristem protein, putative, expressed
LOC_Os01g15860	403.744	164.44	643.048	3.9105	1.9674	8.25406e-10	8.6741e-09	pre-mRNA-processing factor 6, putative, expressed
LOC_Os01g15900	585.64	193.192	978.088	5.0628	2.3399	1.9836e-13	3.38811e-12	expressed protein
LOC_Os01g16124	45.2833	73.0831	17.4836	0.2392	-2.0635	1.56055e-05	8.01728e-05	retrotransposon protein, putative, unclassified
LOC_Os01g16130	28.8495	48.2657	9.4334	0.1954	-2.3551	4.28051e-05	0.000202512	retrotransposon protein, putative, unclassified, expressed
LOC_Os01g16146	1687.27	142.011	3232.53	22.7625	4.5086	8.19057e-37	1.33164e-34	phenazine biosynthesis protein, putative, expressed
LOC_Os01g16170	414.444	661.923	166.964	0.2522	-1.9871	1.86543e-10	2.13805e-09	PQ loop repeat domain containing protein, expressed
LOC_Os01g16200	575.993	16.705	1135.28	67.9606	6.0866	2.74506e-05	0.000134573	serpin domain containing protein, putative
LOC_Os01g16220	361.2	169.222	553.177	3.2689	1.7088	7.9617e-08	6.1392e-07	Sad1 / UNC-like C-terminal domain containing protein, putative, expressed
LOC_Os01g16310	70.0063	18.8031	121.21	6.4463	2.6885	5.63354e-10	6.0527e-09	glycosyl hydrolase, family 31, putative, expressed
LOC_Os01g16680	193.304	307.332	79.2759	0.2579	-1.9548	3.02106e-09	2.91372e-08	heat shock protein DnaJ, putative, expressed
LOC_Os01g16880	491.566	939.399	43.7321	0.0466	-4.425	6.1472e-36	9.2142e-34	expressed protein
LOC_Os01g16930	321.579	113.181	529.977	4.6826	2.2273	1.17048e-11	1.59356e-10	presenilin, putative, expressed
LOC_Os01g16960	3119.26	1416.18	4822.35	3.4052	1.7677	8.19335e-09	7.40051e-08	pyruvate kinase, putative, expressed
LOC_Os01g16980	29.1652	2.3198	56.0107	24.1451	4.5937	9.00991e-17	2.30906e-15	expressed protein
LOC_Os01g17000	90.3743	136.129	44.6193	0.3278	-1.6092	5.74008e-06	3.20927e-05	expressed protein
LOC_Os01g17050	324.357	5.4552	643.26	117.917	6.8816	5.16861e-19	1.72257e-17	VQ domain containing protein, putative, expressed
LOC_Os01g17070	125.07	40.1438	209.996	5.2311	2.3871	1.29407e-11	1.74942e-10	OsDegp1 - Putative Deg protease homologue, expressed
LOC_Os01g17214	63.3556	31.2907	95.4205	3.0495	1.6086	9.16959e-06	4.91819e-05	major facilitator superfamily antiporter, putative, expressed
LOC_Os01g17240	164.165	55.4277	272.902	4.9236	2.2997	5.48163e-12	7.79813e-11	transporter, major facilitator family, putative, expressed
LOC_Os01g17330	10202	33.923	20370.1	600.479	9.23	2.33715e-50	1.28243e-47	eukaryotic translation initiation factor 6, putative, expressed
LOC_Os01g17396	351.389	22.9279	679.851	29.6517	4.89	3.86087e-39	8.01601e-37	expressed protein
LOC_Os01g18100	843.303	146.415	1540.19	10.5193	3.395	4.67196e-16	1.09088e-14	OsRhmbd3 - Putative Rhomboid homologue, expressed
LOC_Os01g18220	304.286	58.4489	550.122	9.412	3.2345	8.10671e-15	1.63453e-13	expressed protein
LOC_Os01g18230	16.8436	6.3286	27.3586	4.323	2.112	0.000211596	0.000860952	FAD-linked oxidoreductase protein, putative, expressed
LOC_Os01g18290	153.527	12.3027	294.75	23.9582	4.5824	3.40689e-34	4.65275e-32	helix-loop-helix DNA-binding domain containing protein, expressed
LOC_Os01g18450	71.7476	26.9115	116.584	4.3321	2.1151	2.70578e-07	1.89998e-06	expressed protein
LOC_Os01g18490	13.2234	0.3259	26.121	80.1517	6.3247	3.66924e-08	2.98197e-07	hypothetical protein
LOC_Os01g18530	137.747	0.5245	274.969	524.231	9.0341	4.47215e-16	1.04821e-14	hypothetical protein
LOC_Os01g18630	2973.36	4856.84	1089.88	0.2244	-2.1558	1.2625e-12	1.94945e-11	aspartic proteinase oryzasin-1 precursor, putative, expressed
LOC_Os01g18670	4267.72	6463.95	2071.49	0.3205	-1.6417	4.4969e-08	3.61068e-07	MDR-like ABC transporter, putative, expressed
LOC_Os01g18950	46.5186	79.9577	13.0795	0.1636	-2.6119	2.29937e-07	1.63553e-06	peroxidase precursor, putative
LOC_Os01g19130	5697.32	416.834	10977.8	26.3361	4.719	1.30915e-38	2.53003e-36	protein phosphatase 2C, putative, expressed
LOC_Os01g19210	5.5554	11.1109	0	0	#NAME?	9.05796e-05	0.00039853	transposon protein, putative, unclassified
LOC_Os01g19220	246.97	401.741	92.1978	0.2295	-2.1235	1.76357e-10	2.02886e-09	beta-D-xylosidase, putative, expressed
LOC_Os01g19270	43.7664	14.684	72.8488	4.9611	2.3107	6.62085e-06	3.66502e-05	expressed protein
LOC_Os01g19320	32.2925	7.4973	57.0877	7.6144	2.9287	4.80368e-08	3.83495e-07	hypothetical protein
LOC_Os01g19330	668.121	5.5594	1330.68	239.357	7.903	2.85694e-17	7.82425e-16	MYB family transcription factor, putative, expressed
LOC_Os01g19548	46.3929	72.9058	19.8801	0.2727	-1.8747	8.99096e-06	4.83589e-05	pentatricopeptide, putative, expressed
LOC_Os01g19740	106.767	16.3427	197.192	12.0661	3.5929	1.07088e-21	4.78166e-20	calvin cycle protein CP12, putative, expressed
LOC_Os01g19880	52.9316	3.2415	102.622	31.6585	4.9845	6.94447e-12	9.76165e-11	expressed protein
LOC_Os01g19940	1785.45	655.138	2915.77	4.4506	2.154	7.42841e-12	1.03896e-10	expressed protein
LOC_Os01g20160	158.02	308.018	8.0215	0.026	-5.263	9.18251e-23	4.56302e-21	OsHKT1;5 - Na+ transporter, expressed
LOC_Os01g20206	1643.51	9.1963	3277.82	356.429	8.4775	4.1531e-18	1.2354e-16	methyltransferase, putative
LOC_Os01g20720	100.8	187.306	14.2943	0.0763	-3.7119	8.33785e-11	1.0067e-09	CC-NBS-LRR, putative
LOC_Os01g20830	58.7382	109.978	7.4983	0.0682	-3.8745	2.93938e-20	1.11784e-18	heavy metal-associated domain containing protein, expressed
LOC_Os01g20880	58.7093	99.3796	18.039	0.1815	-2.4618	2.84059e-10	3.18512e-09	OsWAK3 - OsWAK receptor-like cytoplasmic kinase OsWAK-RLCK
LOC_Os01g20894	28.5709	10.9375	46.2043	4.2244	2.0787	8.00918e-07	5.2108e-06	expressed protein
LOC_Os01g20950	19.6043	38.0302	1.1784	0.031	-5.0122	7.47066e-12	1.04392e-10	sulfotransferase domain containing protein, expressed
LOC_Os01g21070	74.93	116.347	33.5132	0.288	-1.7956	2.58794e-05	0.00012744	endoglucanase, putative, expressed
LOC_Os01g21120	193.936	7.4472	380.425	51.0832	5.6748	3.39744e-14	6.38512e-13	AP2 domain containing protein, expressed
LOC_Os01g21144	30.1737	4.2075	56.1399	13.3428	3.738	8.30688e-05	0.000368917	expressed protein
LOC_Os01g21160	987.317	466.838	1507.8	3.2298	1.6914	6.15969e-08	4.82967e-07	2-oxo acid dehydrogenases acyltransferase domain containing protein, expressed
LOC_Os01g21250	4126.49	80.9792	8172	100.915	6.657	2.16757e-35	3.15664e-33	late embryogenesis abundant protein, putative
LOC_Os01g21310	19.1593	6.803	31.5155	4.6326	2.2118	2.92704e-05	0.000142539	expressed protein
LOC_Os01g21410	618.775	249.478	988.071	3.9606	1.9857	1.89155e-10	2.16394e-09	expressed protein
LOC_Os01g21420	228.777	107.675	349.879	3.2494	1.7002	7.60839e-08	5.88597e-07	pre-mRNA-splicing factor SF2, putative, expressed
LOC_Os01g21630	53.1129	82.8407	23.3851	0.2823	-1.8248	4.63099e-06	2.63863e-05	pectinacetylesterase domain containing protein, expressed
LOC_Os01g22600	1161.56	330.387	1992.73	6.0315	2.5925	3.59988e-16	8.55507e-15	mitochondrial carrier protein, putative, expressed
LOC_Os01g22670	1343.34	2187.2	499.494	0.2284	-2.1305	7.3605e-06	4.0417e-05	fruit bromelain precursor, putative, expressed
LOC_Os01g22900	1736.53	328.027	3145.03	9.5877	3.2612	4.47819e-15	9.35458e-14	neutral/alkaline invertase, putative, expressed
LOC_Os01g23580	819.503	50.9967	1588.01	31.1395	4.9607	6.37468e-17	1.67134e-15	inorganic H+ pyrophosphatase, putative, expressed
LOC_Os01g23710	40.589	19.6879	61.4901	3.1232	1.643	1.67177e-05	8.52473e-05	no apical meristem protein, putative, expressed
LOC_Os01g23850	102.925	170.956	34.8934	0.2041	-2.2926	7.92291e-10	8.35181e-09	transposon protein, putative, CACTA, En/Spm sub-class, expressed
LOC_Os01g24070	3515.01	932.275	6097.74	6.5407	2.7094	1.05361e-17	3.00606e-16	GATA zinc finger domain containing protein, expressed
LOC_Os01g24340	63.1307	98.483	27.7785	0.2821	-1.8259	2.78431e-06	1.65007e-05	expressed protein
LOC_Os01g24430	45.3879	84.2285	6.5473	0.0777	-3.6853	1.21507e-15	2.70948e-14	expressed protein
LOC_Os01g24490	169.922	274.821	65.0225	0.2366	-2.0795	1.00144e-09	1.04101e-08	expressed protein
LOC_Os01g24550	122.863	193.961	51.7642	0.2669	-1.9057	1.46394e-07	1.07876e-06	fruit bromelain precursor, putative, expressed
LOC_Os01g24560	739.958	1246.76	233.152	0.187	-2.4188	1.45107e-14	2.83462e-13	fruit bromelain precursor, putative, expressed
LOC_Os01g24570	148.67	243.858	53.481	0.2193	-2.1889	8.47874e-10	8.89197e-09	fruit bromelain precursor, putative
LOC_Os01g24720	24.7944	8.9973	40.5914	4.5115	2.1736	0.000100605	0.00043893	hypothetical protein
LOC_Os01g24750	1856.1	681.758	3030.45	4.4451	2.1522	6.30968e-12	8.91569e-11	Ser/Thr protein phosphatase family protein, putative, expressed
LOC_Os01g25530	724.515	1144.76	304.266	0.2658	-1.9116	7.92966e-10	8.35605e-09	pentatricopeptide repeat protein PPR986-12, putative, expressed
LOC_Os01g25720	55.2162	103.142	7.2905	0.0707	-3.8225	4.08058e-17	1.09414e-15	disease resistance protein RGA4, putative, expressed
LOC_Os01g25740	225.014	358.779	91.2482	0.2543	-1.9752	1.01497e-09	1.05437e-08	powdery mildew resistance protein PM3F, putative, expressed
LOC_Os01g25760	166.042	277.267	54.8172	0.1977	-2.3386	9.50266e-11	1.14106e-09	powdery mildew resistance protein PM3F, putative, expressed
LOC_Os01g26000	31.2598	51.0252	11.4945	0.2253	-2.1503	2.90524e-07	2.02938e-06	expressed protein
LOC_Os01g26039	298.735	132.689	464.782	3.5028	1.8085	6.41962e-09	5.88491e-08	expressed protein
LOC_Os01g26174	35.3871	58.0967	12.6775	0.2182	-2.1962	1.40591e-07	1.03948e-06	OsWAK5 - OsWAK receptor-like protein kinase, expressed
LOC_Os01g26280	10.2521	19.7672	0.7371	0.0373	-4.7451	1.42795e-09	1.44956e-08	OsWAK8 - OsWAK receptor-like protein kinase, expressed
LOC_Os01g27040	70.0606	110.803	29.3181	0.2646	-1.9181	4.10098e-07	2.80407e-06	chromatin-remodeling complex ATPase chain, putative, expressed
LOC_Os01g27200	75.3125	0.9218	149.703	162.409	7.3435	2.87389e-14	5.4579e-13	retrotransposon protein, putative, unclassified
LOC_Os01g27210	6118.36	108.672	12128	111.602	6.8022	2.15796e-22	1.03447e-20	glutathione S-transferase, putative, expressed
LOC_Os01g27240	432.689	180.334	685.043	3.7987	1.9255	2.02079e-05	0.000101529	12-oxophytodienoate reductase, putative, expressed
LOC_Os01g27340	396.929	2.9002	790.958	272.727	8.0913	1.70421e-20	6.63715e-19	glutathione S-transferase, putative, expressed
LOC_Os01g27360	25.6521	4.5817	46.7225	10.1976	3.3502	1.12377e-12	1.75464e-11	glutathione S-transferase, putative, expressed
LOC_Os01g27480	6.7657	0.3259	13.2055	40.5208	5.3406	4.60131e-09	4.30802e-08	glutathione S-transferase, putative, expressed
LOC_Os01g28650	13.4558	3.7755	23.1361	6.1279	2.6154	9.89338e-05	0.000431946	retrotransposon, putative, centromere-specific
LOC_Os01g28680	7128.07	2258.93	11997.2	5.311	2.409	8.61428e-15	1.72893e-13	WD domain, G-beta repeat domain containing protein, expressed
LOC_Os01g28790	2392.01	264.886	4519.14	17.0607	4.0926	3.61513e-20	1.35636e-18	PRAS-rich protein, putative, expressed
LOC_Os01g28960	9.3402	0	18.6805	Inf	Inf	2.5876e-09	2.51858e-08	retrotransposon protein, putative, Ty3-gypsy subclass, expressed
LOC_Os01g28970	28.9011	0	57.8021	Inf	Inf	9.06002e-09	8.12362e-08	retrotransposon protein, putative, Ty3-gypsy subclass
LOC_Os01g29104	11.101	0.1986	22.0034	110.779	6.7915	8.72741e-06	4.70897e-05	expressed protein
LOC_Os01g29230	1185.19	2049.85	320.525	0.1564	-2.677	2.37992e-17	6.56466e-16	expressed protein
LOC_Os01g29280	97.3907	14.4393	180.342	12.4897	3.6427	7.85947e-05	0.000351026	expressed protein
LOC_Os01g29610	42.2359	63.9792	20.4926	0.3203	-1.6425	4.67598e-05	0.000219801	hypothetical protein
LOC_Os01g29640	19.061	5.7694	32.3526	5.6076	2.4874	3.69154e-06	2.13784e-05	hypothetical protein
LOC_Os01g30956	22.587	40.013	5.1611	0.129	-2.9547	5.55502e-07	3.71884e-06	retrotransposon protein, putative, unclassified, expressed
LOC_Os01g31010	17.4719	33.2423	1.7016	0.0512	-4.288	3.10559e-09	2.98962e-08	retrotransposon, putative, centromere-specific
LOC_Os01g31020	51.9693	102.681	1.2573	0.0122	-6.3517	8.4909e-21	3.44206e-19	retrotransposon protein, putative, unclassified
LOC_Os01g31050	342.544	548.1	136.987	0.2499	-2.0004	4.99131e-05	0.000233445	hypothetical protein
LOC_Os01g31370	702.923	11.061	1394.79	126.099	6.9784	4.51008e-16	1.05629e-14	glycosyltransferase, putative, expressed
LOC_Os01g31450	77.2782	2.6456	151.911	57.4191	5.8435	4.71855e-33	5.82296e-31	retrotransposon protein, putative, unclassified, expressed
LOC_Os01g31870	766.475	1289.72	243.234	0.1886	-2.4066	7.1216e-15	1.44826e-13	natural resistance-associated macrophage protein, putative, expressed
LOC_Os01g32330	1425.88	670.836	2180.93	3.2511	1.7009	1.66178e-08	1.43436e-07	heavy metal-associated domain containing protein, expressed
LOC_Os01g32380	1158.2	29.2411	2287.16	78.2173	6.2894	2.10262e-11	2.76344e-10	expressed protein
LOC_Os01g32640	129.763	55.6473	203.88	3.6638	1.8733	2.73847e-07	1.91943e-06	OsFBX9 - F-box domain containing protein, expressed
LOC_Os01g32670	29375.2	94.0158	58656.5	623.9	9.2852	2.34266e-16	5.69052e-15	expressed protein
LOC_Os01g32720	360.521	569.26	151.782	0.2666	-1.9071	2.59999e-09	2.52985e-08	expressed protein
LOC_Os01g32770	381.031	149.257	612.805	4.1057	2.0376	2.51465e-05	0.000124109	DUF260 domain containing protein, putative, expressed
LOC_Os01g32780	610.865	103.187	1118.54	10.84	3.4383	6.13119e-16	1.41229e-14	universal stress protein domain containing protein, putative, expressed
LOC_Os01g32964	1554.15	602.113	2506.18	4.1623	2.0574	4.73814e-11	5.91603e-10	protein phosphotase protein, putative, expressed
LOC_Os01g33000	4588.07	637.755	8538.39	13.3882	3.7429	6.76036e-30	6.37216e-28	expressed protein
LOC_Os01g33040	285.923	493.697	78.149	0.1583	-2.6593	1.23537e-06	7.79314e-06	kinesin motor domain containing protein, expressed
LOC_Os01g33360	9.6343	0.1986	19.07	96.0102	6.5851	0.000215687	0.000875511	DnaK family protein, putative, expressed
LOC_Os01g33420	439.143	668.96	209.326	0.3129	-1.6762	7.92962e-08	6.11907e-07	glycosyl hydrolase family protein 27, putative, expressed
LOC_Os01g33810	451.903	878.358	25.4474	0.029	-5.1092	1.75072e-16	4.31404e-15	disease resistance protein RPM1, putative, expressed
LOC_Os01g33869	146.79	270.428	23.1513	0.0856	-3.5461	1.60448e-07	1.17583e-06	expressed protein
LOC_Os01g34010	19.3136	5.1157	33.5115	6.5507	2.7116	5.84396e-06	3.26259e-05	conserved hypothetical protein
LOC_Os01g34060	45.2471	20.9551	69.5392	3.3185	1.7305	4.28638e-06	2.45456e-05	MYB family transcription factor, putative, expressed
LOC_Os01g34100	43.3103	16.9709	69.6497	4.1041	2.0371	6.40321e-06	3.55351e-05	expressed protein
LOC_Os01g34480	5949.82	517.03	11382.6	22.0154	4.4604	2.39363e-39	5.07252e-37	NAD dependent epimerase/dehydratase family protein, putative, expressed
LOC_Os01g34560	3.7597	0.2912	7.2282	24.826	4.6338	5.99867e-05	0.00027528	3-ketoacyl-CoA synthase, putative, expressed
LOC_Os01g34780	589.039	927.003	251.076	0.2708	-1.8845	2.36427e-09	2.31736e-08	protein binding protein, putative, expressed
LOC_Os01g34790	24.7789	4.5394	45.0184	9.9173	3.31	4.23222e-12	6.11413e-11	expressed protein
LOC_Os01g34880	314.029	522.53	105.527	0.202	-2.3079	3.39436e-09	3.24826e-08	callose synthase, putative, expressed
LOC_Os01g34890	417.395	727.085	107.705	0.1481	-2.755	3.00225e-10	3.35588e-09	GLUCAN SYNTHASE-LIKE protein, putative
LOC_Os01g35040	7948.83	711.296	15186.4	21.3503	4.4162	6.76756e-38	1.23049e-35	ZOS1-09 - C2H2 zinc finger protein, expressed
LOC_Os01g35920	197.913	301.347	94.479	0.3135	-1.6734	4.74372e-07	3.21422e-06	conserved hypothetical protein
LOC_Os01g35930	276.28	427.349	125.211	0.293	-1.771	3.58327e-08	2.91751e-07	retrotransposon protein, putative, unclassified
LOC_Os01g36229	181.738	284.41	79.0666	0.278	-1.8468	3.24342e-08	2.66481e-07	expressed protein
LOC_Os01g36350	7.3565	12.6459	2.0671	0.1635	-2.613	7.31947e-05	0.000328772	cytochrome P450, putative, expressed
LOC_Os01g36540	71.9033	15.4555	128.351	8.3046	3.0539	1.33465e-13	2.33681e-12	pentatricopeptide, putative
LOC_Os01g36580	33.0541	61.4703	4.6379	0.0754	-3.7284	6.10105e-14	1.10669e-12	auxin-induced protein 5NG4, putative, expressed
LOC_Os01g36590	104.168	192.423	15.914	0.0827	-3.5959	1.13402e-18	3.62227e-17	nodulin, putative
LOC_Os01g36640	369.126	686.639	51.614	0.0752	-3.7337	9.58135e-27	6.99325e-25	disease resistance protein RPM1, putative, expressed
LOC_Os01g36670	271.615	414.876	128.353	0.3094	-1.6926	1.64939e-07	1.20615e-06	expressed protein
LOC_Os01g36790	117.53	28.1341	206.926	7.355	2.8787	4.05077e-05	0.000192681	TKL_IRAK_DUF26-lf.2 - DUF26 kinases have homology to DUF26 containing loci, expressed
LOC_Os01g37100	9.8641	0	19.7283	Inf	Inf	9.99791e-07	6.39766e-06	RWP-RK domain-containing protein, putative, expressed
LOC_Os01g37110	158.238	287.206	29.2694	0.1019	-3.2946	1.88104e-14	3.6284e-13	ABIL2, putative, expressed
LOC_Os01g37120	368.813	592.565	145.06	0.2448	-2.0303	2.18362e-10	2.47504e-09	WD domain, G-beta repeat domain containing protein, expressed
LOC_Os01g37200	27.5246	0.3259	54.7233	167.918	7.3916	5.7168e-12	8.1214e-11	retrotransposon protein, putative, Ty3-gypsy subclass, expressed
LOC_Os01g37350	152.863	57.6951	248.03	4.299	2.104	2.99399e-09	2.88942e-08	retrotransposon protein, putative, Ty3-gypsy subclass, expressed
LOC_Os01g37470	93.0428	150.725	35.3602	0.2346	-2.0917	2.24047e-09	2.20109e-08	asp/Glu racemase, putative, expressed
LOC_Os01g37590	29.8824	0.887	58.8778	66.3763	6.0526	3.74059e-20	1.40172e-18	peptide transporter PTR2, putative, expressed
LOC_Os01g37630	395.053	1.9572	788.148	402.683	8.6535	2.92812e-33	3.70269e-31	esterase, putative, expressed
LOC_Os01g37750	107.427	3.1702	211.685	66.774	6.0612	5.02463e-17	1.33101e-15	glutathione S-transferase, putative, expressed
LOC_Os01g37810	627.56	18.1611	1236.96	68.1104	6.0898	1.81239e-08	1.55605e-07	expressed protein
LOC_Os01g37832	1057.45	352.836	1762.06	4.994	2.3202	1.42632e-13	2.48457e-12	thioredoxin, putative, expressed
LOC_Os01g38110	55.4151	0.3973	110.433	277.993	8.1189	2.39246e-05	0.000118559	cytochrome P450, putative, expressed
LOC_Os01g38180	67.1732	112.243	22.1033	0.1969	-2.3443	1.75753e-08	1.51191e-07	peptidyl-prolyl isomerase, putative, expressed
LOC_Os01g38190	11.4589	20.6368	2.281	0.1105	-3.1775	3.18e-07	2.20626e-06	plant protein of unknown function domain containing protein, expressed
LOC_Os01g38229	1319.54	2150.79	488.292	0.227	-2.139	2.95848e-12	4.32949e-11	peptidyl-prolyl isomerase, putative, expressed
LOC_Os01g38520	5.4007	0.1986	10.6028	53.3807	5.7382	0.000132365	0.000562016	expressed protein
LOC_Os01g38530	1088.95	545.187	1632.72	2.9948	1.5825	2.94661e-07	2.0564e-06	ELF3 protein, putative, expressed
LOC_Os01g38980	1759.91	646.475	2873.34	4.4446	2.1521	7.70113e-12	1.07466e-10	calmodulin-binding protein, putative, expressed
LOC_Os01g39020	44.3956	9.0709	79.7204	8.7886	3.1356	6.86306e-07	4.52744e-06	HSF-type DNA-binding domain containing protein, expressed
LOC_Os01g39060	94.419	153.522	35.3161	0.23	-2.12	3.28827e-09	3.15362e-08	expressed protein
LOC_Os01g39070	8.572	0	17.144	Inf	Inf	1.29151e-06	8.13229e-06	DUF260 domain containing protein, putative, expressed
LOC_Os01g39136	349.688	3.9435	695.433	176.349	7.4623	3.51004e-43	9.89509e-41	retrotransposon protein, putative, unclassified, expressed
LOC_Os01g39290	291.633	440.6	142.665	0.3238	-1.6268	3.97303e-07	2.72203e-06	harpin-induced protein 1 domain containing protein, expressed
LOC_Os01g39770	309.376	483.827	134.925	0.2789	-1.8423	8.42079e-09	7.5881e-08	calcineurin B, putative, expressed
LOC_Os01g39810	161.241	248.579	73.9026	0.2973	-1.75	2.37314e-07	1.68489e-06	Alg9-like mannosyltransferase protein, putative, expressed
LOC_Os01g39890	857.876	425.257	1290.5	3.0346	1.6015	9.54122e-07	6.12584e-06	transposon protein, putative, unclassified, expressed
LOC_Os01g40070	6658.05	176.965	13139.1	74.2469	6.2143	1.99705e-29	1.82093e-27	expressed protein
LOC_Os01g40094	3260.82	562.397	5959.25	10.5962	3.4055	6.77129e-26	4.52322e-24	protein phosphatase 2C, putative, expressed
LOC_Os01g40110	194.839	309.687	79.9916	0.2583	-1.9529	7.22119e-09	6.58045e-08	ZOS1-11 - C2H2 zinc finger protein, expressed
LOC_Os01g40200	1350.08	2039.11	661.057	0.3242	-1.6251	7.19849e-07	4.72639e-06	XIK, putative, expressed
LOC_Os01g40250	807.135	1464.78	149.495	0.1021	-3.2925	1.10853e-23	5.91373e-22	down-regulated in metastasis family protein, expressed
LOC_Os01g40260	58.9633	1.4115	116.515	82.5441	6.3671	1.35344e-22	6.60134e-21	OsWRKY77 - Superfamily of TFs having WRKY and zinc finger domains, expressed
LOC_Os01g40290	373.032	8.8316	737.232	83.4769	6.3833	2.25809e-10	2.55662e-09	expressed protein
LOC_Os01g40310	63.5535	17.357	109.75	6.3231	2.6606	7.58525e-07	4.95492e-06	expressed protein
LOC_Os01g40430	84.2819	3.1702	165.394	52.1719	5.7052	5.36406e-16	1.24491e-14	OsWRKY27 - Superfamily of TFs having WRKY and zinc finger domains, expressed
LOC_Os01g40560	814.456	1491.44	137.474	0.0922	-3.4395	6.18154e-25	3.74648e-23	hypersensitive-induced response protein, putative, expressed
LOC_Os01g40600	4.8555	0	9.711	Inf	Inf	1.70944e-05	8.69808e-05	coiled-coil domain-containing protein, putative, expressed
LOC_Os01g40630	2632.99	143.572	5122.41	35.6784	5.157	4.08519e-48	1.71958e-45	uncharacterized protein PA4923, putative, expressed
LOC_Os01g40660	573.623	158.168	989.078	6.2533	2.6446	3.16192e-06	1.85703e-05	methyltransferase, putative, expressed
LOC_Os01g40670	2760.35	1009.55	4511.15	4.4685	2.1598	3.78663e-12	5.50144e-11	single myb histone, putative, expressed
LOC_Os01g40760	8.0789	0.8504	15.3074	17.9999	4.1699	2.93969e-06	1.7338e-05	expressed protein
LOC_Os01g40820	200.269	308.625	91.9141	0.2978	-1.7475	1.65385e-07	1.20884e-06	peptidase family M41 containing protein, expressed
LOC_Os01g41160	13.2947	0.9218	25.6675	27.8459	4.7994	1.01355e-10	1.21184e-09	FAD dependent oxidoreductase domain containing protein, expressed
LOC_Os01g41420	26.5501	0.7809	52.3192	66.9956	6.066	0.000105758	0.000459262	transmembrane amino acid transporter protein, putative, expressed
LOC_Os01g41430	1773.55	7.3875	3539.7	479.148	8.9043	1.61599e-18	5.09294e-17	UDP-glucoronosyl and UDP-glucosyl transferase, putative, expressed
LOC_Os01g41530	38.4131	14.5915	62.2347	4.2651	2.0926	2.14134e-05	0.000106956	OsFBL2 - F-box domain and LRR containing protein, expressed
LOC_Os01g41660	292.104	65.9442	518.263	7.8591	2.9744	8.02453e-19	2.60103e-17	phosphoethanolamine/phosphocholine phosphatase, putative, expressed
LOC_Os01g41730	39.9831	67.7181	12.2481	0.1809	-2.467	7.2621e-09	6.6111e-08	serine/threonine-protein kinase, putative, expressed
LOC_Os01g41810	11.1322	3.851	18.4134	4.7815	2.2575	8.39242e-05	0.000372286	cytochrome P450 72A1, putative, expressed
LOC_Os01g41990	311.544	75.2524	547.836	7.28	2.8639	8.1704e-15	1.64414e-13	OsCML12 - Calmodulin-related calcium sensor protein, expressed
LOC_Os01g42030	5512.39	1595.09	9429.69	5.9117	2.5636	4.64097e-10	5.02848e-09	mitochondrial chaperone BCS1, putative, expressed
LOC_Os01g42070	174.264	267.259	81.2689	0.3041	-1.7175	4.05543e-05	0.000192873	kinesin motor domain containing protein, putative, expressed
LOC_Os01g42140	673.395	109.086	1237.7	11.3461	3.5041	2.9167e-19	1.00027e-17	expressed protein
LOC_Os01g42190	46.2655	0.3973	92.1338	231.929	7.8575	5.05825e-14	9.2573e-13	heat shock protein DnaJ, putative, expressed
LOC_Os01g42234	1476.5	472.119	2480.89	5.2548	2.3936	4.84769e-14	8.89868e-13	amino acid permease family protein, putative, expressed
LOC_Os01g42294	445.327	701.265	189.388	0.2701	-1.8886	1.08752e-06	6.91872e-06	inactive receptor kinase At2g26730 precursor, putative, expressed
LOC_Os01g42330	218.872	375.608	62.1363	0.1654	-2.5957	2.31512e-09	2.27137e-08	retrotransposon protein, putative, unclassified
LOC_Os01g42370	150.743	6.6296	294.857	44.4757	5.4749	1.2621e-15	2.8062e-14	pleiotropic drug resistance protein, putative, expressed
LOC_Os01g42380	12763.5	90.6085	25436.5	280.729	8.133	1.9878e-38	3.77044e-36	pleiotropic drug resistance protein, putative, expressed
LOC_Os01g42700	8849.28	2635.82	15062.7	5.7146	2.5147	1.2554e-15	2.79333e-14	expressed protein
LOC_Os01g42790	36.3779	15.116	57.6398	3.8132	1.931	1.23311e-06	7.78209e-06	xylem cysteine proteinase 2 precursor, putative, expressed
LOC_Os01g43080	495.118	1.8647	988.37	530.039	9.05	2.09857e-08	1.77644e-07	exonuclease, putative, expressed
LOC_Os01g43110	21.3228	34.6363	8.0094	0.2312	-2.1125	0.000237052	0.000952175	expressed protein
LOC_Os01g43320	105.693	27.309	184.077	6.7405	2.7529	5.01474e-06	2.83624e-05	transmembrane amino acid transporter protein, putative, expressed
LOC_Os01g43350	273.09	98.0802	448.099	4.5687	2.1918	9.53633e-11	1.14466e-09	protein kinase family protein, putative, expressed
LOC_Os01g43370	2900.15	507.817	5292.47	10.422	3.3816	1.1138e-25	7.22042e-24	CPuORF17 - conserved peptide uORF-containing transcript, expressed
LOC_Os01g43460	801.572	1273.85	329.296	0.2585	-1.9517	2.9493e-07	2.05781e-06	C4-dicarboxylate transporter/malic acid transport protein, expressed
LOC_Os01g43480	1518.93	722.421	2315.45	3.2051	1.6804	0.000135357	0.000574087	AAA-type ATPase family protein, putative, expressed
LOC_Os01g43590	113.608	4.5122	222.703	49.3554	5.6251	3.25469e-11	4.15152e-10	HSF-type DNA-binding domain containing protein, expressed
LOC_Os01g43610	62.1914	16.441	107.942	6.5654	2.7149	5.08e-09	4.7207e-08	DUF623 domain containing protein, expressed
LOC_Os01g43650	293.06	20.0911	566.029	28.1731	4.8162	1.01086e-12	1.58721e-11	OsWRKY11 - Superfamily of TFs having WRKY and zinc finger domains, expressed
LOC_Os01g43690	6.2842	0	12.5684	Inf	Inf	1.02944e-06	6.57094e-06	hypothetical protein
LOC_Os01g43700	1496.42	67.6144	2925.23	43.2635	5.4351	2.72931e-51	1.58238e-48	cytochrome P450 72A1, putative, expressed
LOC_Os01g43710	3121.77	319.11	5924.43	18.5655	4.2145	2.83144e-31	3.03152e-29	cytochrome P450 72A1, putative, expressed
LOC_Os01g43720	3091.82	57.447	6126.2	106.641	6.7366	1.36466e-49	6.87431e-47	cytochrome P450 72A1, putative, expressed
LOC_Os01g43740	2360.94	7.2467	4714.64	650.595	9.3456	2.20654e-95	3.39013e-91	cytochrome P450 72A1, putative, expressed
LOC_Os01g43750	940.425	12.6055	1868.24	148.209	7.2115	3.94745e-54	3.03243e-51	cytochrome P450 72A1, putative, expressed
LOC_Os01g43774	1840.41	19.6228	3661.2	186.579	7.5436	8.33678e-20	3.02447e-18	cytochrome P450 72A1, putative, expressed
LOC_Os01g43844	2621.62	413.064	4830.18	11.6935	3.5476	4.5567e-27	3.41427e-25	cytochrome P450 72A1, putative, expressed
LOC_Os01g43890	638.361	111.766	1164.96	10.4231	3.3817	6.63267e-10	7.05953e-09	OsSCP4 - Putative Serine Carboxypeptidase homologue, expressed
LOC_Os01g43895	106.853	43.4198	170.286	3.9219	1.9715	6.21017e-09	5.70141e-08	expressed protein
LOC_Os01g43940	26.3347	0.6518	52.0175	79.8075	6.3185	5.15469e-13	8.40282e-12	oligopeptide transporter, putative
LOC_Os01g44050	5012.18	1719.97	8304.38	4.8282	2.2715	1.57352e-13	2.72555e-12	siroheme synthase, putative, expressed
LOC_Os01g44069	17.4495	0.2912	34.6079	118.864	6.8932	7.8835e-08	6.08501e-07	glycerol-3-phosphate acyltransferase, putative, expressed
LOC_Os01g44120	1466.56	12.3393	2920.78	236.705	7.8869	6.80831e-14	1.22773e-12	expressed protein
LOC_Os01g44210	272.615	134.188	411.042	3.0632	1.615	2.65485e-07	1.86821e-06	50S ribosomal protein L31, putative, expressed
LOC_Os01g44220	192.558	311.563	73.5518	0.2361	-2.0827	1.43685e-10	1.67558e-09	glucose-1-phosphate adenylyltransferase large subunit, chloroplast precursor, putative, expressed
LOC_Os01g44230	900.955	1477.61	324.302	0.2195	-2.1879	2.43449e-12	3.60689e-11	transcription factor X1, putative, expressed
LOC_Os01g44260	23.3999	44.5248	2.275	0.0511	-4.2907	4.77662e-08	3.81633e-07	dihydroflavonol-4-reductase, putative, expressed
LOC_Os01g44310	1011.8	1848.18	175.417	0.0949	-3.3973	4.9608e-25	3.03053e-23	dnaJ domain containing protein, expressed
LOC_Os01g44430	10.3258	1.2129	19.4386	16.0262	4.0024	8.08865e-10	8.51192e-09	retrotransposon protein, putative, unclassified
LOC_Os01g44950	17.718	0.1986	35.2374	177.407	7.4709	5.72744e-12	8.129e-11	AMP-binding enzyme, putative
LOC_Os01g44990	368.225	581.58	154.871	0.2663	-1.9089	1.63169e-09	1.63703e-08	ercc6 protein, putative, expressed
LOC_Os01g45090	78.2359	0.3973	156.075	392.887	8.618	6.01258e-23	3.03374e-21	MYB family transcription factor, putative, expressed
LOC_Os01g45100	419.038	0.9777	837.098	856.207	9.7418	3.03813e-48	1.31487e-45	retrotransposon protein, putative, unclassified
LOC_Os01g45110	25175.4	72.598	50278.2	692.556	9.4358	3.44505e-41	8.3354e-39	anthocyanin 3-O-beta-glucosyltransferase, putative, expressed
LOC_Os01g45140	78.8346	135.423	22.2458	0.1643	-2.6059	3.02026e-08	2.49547e-07	anthocyanin 3-O-beta-glucosyltransferase, putative, expressed
LOC_Os01g45250	14105.1	195.215	28014.9	143.508	7.165	1.90939e-27	1.4668e-25	DUF1645 domain containing protein, putative, expressed
LOC_Os01g45260	34.3143	0.3259	68.3026	209.585	7.7114	3.29878e-09	3.16272e-08	hypothetical protein
LOC_Os01g45290	153.784	286.175	21.3938	0.0748	-3.7416	1.89228e-21	8.22433e-20	retrotransposon protein, putative, unclassified, expressed
LOC_Os01g45360	609.716	126.171	1093.26	8.6649	3.1152	1.09719e-21	4.87909e-20	membrane associated DUF588 domain containing protein, putative, expressed
LOC_Os01g45380	501.959	203.552	800.367	3.932	1.9753	6.70204e-10	7.12596e-09	protein kinase domain containing protein, expressed
LOC_Os01g45470	272.326	487.704	56.9478	0.1168	-3.0983	1.38522e-20	5.45005e-19	expressed protein
LOC_Os01g45550	16.7671	4.7226	28.8116	6.1009	2.609	4.46809e-07	3.03818e-06	auxin efflux carrier component, putative, expressed
LOC_Os01g45659	127.911	1.5966	254.226	159.229	7.315	4.0015e-22	1.86583e-20	hypothetical protein
LOC_Os01g45720	937.471	310.777	1564.17	5.0331	2.3314	6.41623e-05	0.000292086	expressed protein
LOC_Os01g45730	92.4239	144.671	40.1771	0.2777	-1.8483	7.86282e-05	0.000351124	zinc finger C-x8-C-x5-C-x3-H type family protein
LOC_Os01g45880	1032.92	1584.32	481.52	0.3039	-1.7182	2.30693e-08	1.94052e-07	retrotransposon protein, putative, unclassified, expressed
LOC_Os01g45900	1438.23	437.833	2438.63	5.5698	2.4776	7.58806e-07	4.9557e-06	OsFBX20 - F-box domain containing protein, expressed
LOC_Os01g45914	297.819	587.215	8.4232	0.0143	-6.1234	1.10886e-27	8.71431e-26	expressed protein
LOC_Os01g45990	3220.82	5448.93	992.706	0.1822	-2.4565	1.12513e-15	2.52357e-14	potassium channel AKT1, putative, expressed
LOC_Os01g46130	15.5501	25.9453	5.155	0.1987	-2.3314	2.7075e-05	0.000132965	expressed protein
LOC_Os01g46200	89.3989	155.953	22.845	0.1465	-2.7712	1.81247e-13	3.11311e-12	expressed protein
LOC_Os01g46350	131.139	49.1503	213.128	4.3362	2.1164	0.00024155	0.000968595	proteins of unknown function domain containing protein, expressed
LOC_Os01g46440	1452.32	11.8979	2892.74	243.131	7.9256	2.49751e-10	2.81421e-09	VQ domain containing protein, putative, expressed
LOC_Os01g46450	12.0018	0	24.0037	Inf	Inf	3.82058e-08	3.09188e-07	conserved hypothetical protein
LOC_Os01g46460	29.6831	1.6102	57.7561	35.8695	5.1647	1.56811e-11	2.09499e-10	hypothetical protein
LOC_Os01g46500	707.663	238.969	1176.36	4.9226	2.2994	6.81529e-13	1.08903e-11	OsFBX21 - F-box domain containing protein, expressed
LOC_Os01g46720	7687.77	14501.4	874.127	0.0603	-4.0522	1.2653e-33	1.63362e-31	expressed protein
LOC_Os01g46760	799.602	87.2599	1511.94	17.3269	4.1149	5.20335e-13	8.47765e-12	protein phosphatase 2C, putative, expressed
LOC_Os01g46800	20.7201	3.6369	37.8032	10.3944	3.3777	1.69158e-10	1.95116e-09	OsWRKY15 - Superfamily of TFs having WRKY and zinc finger domains, expressed
LOC_Os01g46810	464.385	893.674	35.0962	0.0393	-4.6704	2.53348e-38	4.77599e-36	viral A-type inclusion protein repeat containing protein, expressed
LOC_Os01g46820	18.8005	1.7239	35.8772	20.8119	4.3793	2.15013e-08	1.81708e-07	hypothetical protein
LOC_Os01g46970	819.582	217.601	1421.56	6.5329	2.7077	1.417e-17	3.98732e-16	transcription factor, putative, expressed
LOC_Os01g47050	884.294	1495.42	273.167	0.1827	-2.4527	9.01935e-15	1.80787e-13	OsFBK1 - F-box domain and kelch repeat containing protein, expressed
LOC_Os01g47110	22.1161	38.337	5.8951	0.1538	-2.7011	3.86027e-07	2.65283e-06	expressed protein
LOC_Os01g47130	19.408	2.2137	36.6024	16.5348	4.0474	2.65065e-08	2.20729e-07	expressed protein
LOC_Os01g47270	182.241	90.7269	273.755	3.0174	1.5933	8.83904e-07	5.70601e-06	DUF1645 domain containing protein, putative, expressed
LOC_Os01g47290	19.8743	1.992	37.7566	18.9543	4.2445	2.78821e-11	3.60287e-10	expressed protein
LOC_Os01g47300	77.6984	5.0001	150.397	30.0785	4.9107	6.07045e-10	6.4994e-09	retrotransposon protein, putative, unclassified, expressed
LOC_Os01g47350	28.1771	12.0443	44.31	3.6789	1.8793	7.22849e-06	3.9756e-05	enoyl-CoA hydratase/isomerase family protein, putative, expressed
LOC_Os01g47540	2583.67	1008.94	4158.39	4.1215	2.0432	4.50587e-11	5.63978e-10	NLI interacting factor-like phosphatase, putative, expressed
LOC_Os01g47570	16.2841	3.7872	28.7811	7.5995	2.9259	1.64591e-07	1.20389e-06	expressed protein
LOC_Os01g47630	64.0891	1.4675	126.711	86.3469	6.4321	2.9127e-36	4.49756e-34	expressed protein
LOC_Os01g47635	178.654	272.246	85.062	0.3124	-1.6783	5.76436e-07	3.85143e-06	expressed protein
LOC_Os01g47680	356.902	115.268	598.537	5.1926	2.3764	3.90166e-11	4.91958e-10	60S ribosomal protein L18a-1, putative, expressed
LOC_Os01g47690	5342.62	1633.29	9051.96	5.5422	2.4705	3.88055e-15	8.1449e-14	metallo-beta-lactamase family protein, putative, expressed
LOC_Os01g47730	2123.9	348.322	3899.48	11.195	3.4848	1.18426e-18	3.77882e-17	ras-related protein, putative, expressed
LOC_Os01g47760	7508.85	858.515	14159.2	16.4926	4.0438	2.07663e-14	3.99566e-13	OsGrx_I1 - glutaredoxin subgroup III, expressed
LOC_Os01g47820	32.0978	51.6788	12.5168	0.2422	-2.0457	4.64207e-06	2.64347e-05	S-locus-like receptor protein kinase, putative, expressed
LOC_Os01g47840	90.349	138.839	41.859	0.3015	-1.7298	5.59716e-07	3.74542e-06	S-locus-like receptor protein kinase, putative, expressed
LOC_Os01g48000	262.358	124.469	400.246	3.2156	1.6851	0.000142733	0.000601788	S-locus-like receptor protein kinase, putative, expressed
LOC_Os01g48030	31.5783	7.2368	55.9197	7.7271	2.9499	8.03002e-05	0.000357967	expressed protein
LOC_Os01g48190	3558.21	1408.83	5707.6	4.0513	2.0184	5.65011e-11	6.98097e-10	drought induced 19 protein, putative, expressed
LOC_Os01g48220	657.4	304.274	1010.53	3.3211	1.7317	2.61614e-08	2.18092e-07	protein of unknown function DUF1421 domain containing protein, expressed
LOC_Os01g48250	219.255	70.3893	368.121	5.2298	2.3868	2.84327e-12	4.17829e-11	OsFBDUF5 - F-box and DUF domain containing protein, expressed
LOC_Os01g48260	70.3538	2.1577	138.55	64.2105	6.0047	0.00014481	0.000609636	hypothetical protein
LOC_Os01g48290	211.493	22.6459	400.341	17.6783	4.1439	3.27693e-12	4.779e-11	dof zinc finger domain containing protein, putative, expressed
LOC_Os01g48320	1774.55	209.7	3339.4	15.9246	3.9932	5.16508e-10	5.56495e-09	transcription factor like protein, putative, expressed
LOC_Os01g48360	116.617	6.4676	226.767	35.062	5.1318	3.00161e-17	8.20584e-16	expressed protein
LOC_Os01g48446	329.168	19.3989	638.938	32.9367	5.0416	5.67449e-39	1.13965e-36	no apical meristem protein, putative, expressed
LOC_Os01g48500	14.3243	5.8294	22.8192	3.9145	1.9688	9.62044e-05	0.000420867	expressed protein
LOC_Os01g48570	79.7097	123.025	36.3945	0.2958	-1.7572	9.83687e-05	0.000429601	expressed protein
LOC_Os01g48620	7.6966	13.323	2.0702	0.1554	-2.6861	0.000192394	0.000790146	expressed protein
LOC_Os01g48660	490.473	10.6887	970.258	90.7743	6.5042	1.96789e-30	1.94435e-28	expressed protein
LOC_Os01g48710	389.312	724.191	54.4333	0.0752	-3.7338	3.21326e-19	1.09586e-17	heavy metal-associated domain containing protein, expressed
LOC_Os01g48800	337.611	654.878	20.3439	0.0311	-5.0086	6.15748e-16	1.41728e-14	purine permease, putative, expressed
LOC_Os01g48830	1102.73	513.43	1692.03	3.2955	1.7205	1.67343e-08	1.44361e-07	expressed protein
LOC_Os01g48910	987.968	1482.3	493.633	0.333	-1.5863	1.32978e-07	9.87946e-07	AMP-binding enzyme, putative, expressed
LOC_Os01g48920	94.5505	142.233	46.8684	0.3295	-1.6016	3.97607e-06	2.29009e-05	beclin-1, putative, expressed
LOC_Os01g49030	84.0918	35.8895	132.294	3.6861	1.8821	2.46746e-07	1.7466e-06	expressed protein
LOC_Os01g49154	104.89	18.0932	191.687	10.5944	3.4052	6.01545e-06	3.35285e-05	expressed protein
LOC_Os01g49160	1534.61	18.5293	3050.69	164.641	7.3632	2.9664e-18	9.02492e-17	MYB family transcription factor, putative, expressed
LOC_Os01g49360	972.106	153.594	1790.62	11.6581	3.5433	1.17561e-05	6.17717e-05	FAD-binding and arabino-lactone oxidase domains containing protein, putative, expressed
LOC_Os01g49410	1037.35	124.376	1950.33	15.6808	3.9709	3.08071e-21	1.30571e-19	expressed protein
LOC_Os01g49440	138.011	50.489	225.533	4.467	2.1593	1.68121e-09	1.68274e-08	expressed protein
LOC_Os01g49470	3708.48	6751.21	665.745	0.0986	-3.3421	9.27166e-26	6.10063e-24	E3 ubiquitin ligase, putative, expressed
LOC_Os01g49710	262.781	17.7674	507.794	28.5801	4.8369	2.1782e-21	9.37418e-20	glutathione S-transferase, putative, expressed
LOC_Os01g49720	494.4	5.1523	983.648	190.913	7.5768	1.02787e-31	1.14436e-29	glutathione S-transferase, putative, expressed
LOC_Os01g49740	18.5869	32.3843	4.7895	0.1479	-2.7574	9.23855e-09	8.26921e-08	expressed protein
LOC_Os01g49820	1018.64	39.5248	1997.75	50.5442	5.6595	1.21507e-51	7.46735e-49	lipid phosphatase protein, putative, expressed
LOC_Os01g49830	708.527	210.012	1207.04	5.7475	2.5229	2.76098e-15	5.89573e-14	B3 DNA binding domain containing protein, expressed
LOC_Os01g49880	8.1866	1.1416	15.2315	13.3427	3.738	1.93588e-05	9.76777e-05	expressed protein
LOC_Os01g49910	14.5596	4.5681	24.5511	5.3744	2.4261	9.46563e-05	0.000414862	expressed protein
LOC_Os01g50000	17.1381	3.6022	30.674	8.5154	3.0901	8.08302e-06	4.39602e-05	expressed protein
LOC_Os01g50040	906.597	206.058	1607.14	7.7994	2.9634	4.63583e-20	1.71214e-18	DNA binding protein, putative, expressed
LOC_Os01g50080	140.914	257.687	24.1414	0.0937	-3.416	1.27551e-19	4.55743e-18	MDR-like ABC transporter, putative, expressed
LOC_Os01g50100	2801.93	49.9265	5553.92	111.242	6.7976	4.47735e-17	1.19427e-15	ABC transporter, ATP-binding protein, putative, expressed
LOC_Os01g50110	95.4061	0	190.812	Inf	Inf	4.12954e-22	1.91681e-20	MYB family transcription factor, putative, expressed
LOC_Os01g50149	37.0199	7.4143	66.6256	8.9861	3.1677	4.9943e-09	4.65045e-08	hypothetical protein
LOC_Os01g50160	9916.24	4186.3	15646.2	3.7375	1.9021	7.01356e-07	4.6178e-06	MDR-like ABC transporter, putative, expressed
LOC_Os01g50170	31.5085	0.5245	62.4924	119.142	6.8965	7.27072e-24	3.94029e-22	eukaryotic aspartyl protease domain containing protein, expressed
LOC_Os01g50200	1111.79	186.876	2036.69	10.8986	3.4461	9.34306e-10	9.74851e-09	UDP-glucoronosyl and UDP-glucosyl transferase domain containing protein, expressed
LOC_Os01g50259	9.6496	0.3973	18.9019	47.5817	5.5723	6.77193e-06	3.74528e-05	hypothetical protein
LOC_Os01g50300	11.446	0	22.892	Inf	Inf	4.99697e-08	3.9779e-07	hypothetical protein
LOC_Os01g50310	1417.99	434.517	2401.46	5.5267	2.4664	2.69566e-14	5.12995e-13	VIP1 protein, putative, expressed
LOC_Os01g50330	10.4057	0	20.8113	Inf	Inf	2.17166e-07	1.55079e-06	strictosidine synthase 1 precursor, putative, expressed
LOC_Os01g50370	1193.07	487.135	1899	3.8983	1.9628	3.82319e-10	4.19418e-09	STE_MEKK_ste11_MAP3K.4 - STE kinases include homologs to sterile 7, sterile 11 and sterile 20 from yeast, expressed
LOC_Os01g50400	501.389	48.9854	953.792	19.4709	4.2832	6.72973e-24	3.66002e-22	STE_MEKK_ste11_MAP3K.5 - STE kinases include homologs to sterile 7, sterile 11 and sterile 20 from yeast, expressed
LOC_Os01g50410	1116.87	53.7579	2179.99	40.552	5.3417	3.26988e-18	9.87972e-17	STE_MEKK_ste11_MAP3K.6 - STE kinases include homologs to sterile 7, sterile 11 and sterile 20 from yeast, expressed
LOC_Os01g50420	968.477	10.922	1926.03	176.344	7.4622	1.17676e-23	6.26678e-22	STE_MEKK_ste11_MAP3K.7 - STE kinases include homologs to sterile 7, sterile 11 and sterile 20 from yeast, expressed
LOC_Os01g50610	296.208	520.761	71.6549	0.1376	-2.8615	1.75452e-16	4.31993e-15	SAM dependent carboxyl methyltransferase, putative, expressed
LOC_Os01g50616	245.832	69.0726	422.591	6.1181	2.6131	2.36925e-15	5.10894e-14	phosphatidylinositol transfer, putative, expressed
LOC_Os01g50720	50.5981	84.3132	16.883	0.2002	-2.3202	7.53216e-07	4.92129e-06	MYB family transcription factor, putative, expressed
LOC_Os01g50760	1682.45	257.496	3107.41	12.0678	3.5931	1.43392e-27	1.11267e-25	polyprenyl synthetase, putative, expressed
LOC_Os01g50820	196.738	302.741	90.7356	0.2997	-1.7383	4.22652e-05	0.000200235	transporter, major facilitator family, putative, expressed
LOC_Os01g50840	1198.79	69.9247	2327.65	33.2879	5.0569	1.52495e-19	5.39226e-18	expressed protein
LOC_Os01g50849	140.098	212.644	67.552	0.3177	-1.6544	4.12654e-07	2.81967e-06	expressed protein
LOC_Os01g50870	89.1504	2.6109	175.69	67.2908	6.0723	3.228e-20	1.22457e-18	conserved hypothetical protein
LOC_Os01g50890	7.5769	0.9429	14.2108	15.0707	3.9137	0.000119426	0.000512746	hypothetical protein
LOC_Os01g50900	28.1133	2.8443	53.3823	18.7684	4.2302	1.66714e-11	2.22246e-10	Cupin domain containing protein, expressed
LOC_Os01g50910	2614.4	108.849	5119.95	47.0373	5.5557	2.47969e-25	1.55666e-23	late embryogenesis abundant protein, group 3, putative, expressed
LOC_Os01g50940	69.3875	2.3198	136.455	58.8232	5.8783	7.47098e-23	3.73282e-21	helix-loop-helix DNA-binding domain containing protein, expressed
LOC_Os01g50970	47.2294	77.3695	17.0894	0.2209	-2.1787	5.15916e-07	3.47808e-06	expressed protein
LOC_Os01g51250	1378.64	330.768	2426.51	7.336	2.875	5.56542e-19	1.84481e-17	mitochondrial carrier protein, putative, expressed
LOC_Os01g51310	269.182	4.115	534.25	129.83	7.0205	2.61135e-09	2.54009e-08	expressed protein
LOC_Os01g51540	1145.17	1830.8	459.541	0.251	-1.9942	6.04817e-08	4.75315e-07	cytidine/deoxycytidylate deaminase, putative, expressed
LOC_Os01g51630	733.665	1169.11	298.223	0.2551	-1.9709	7.13539e-08	5.54377e-07	XIE, putative, expressed
LOC_Os01g51632	415.427	746.137	84.7174	0.1135	-3.1387	1.42081e-20	5.56871e-19	myosin XI, putative, expressed
LOC_Os01g51634	244.97	419.963	69.9761	0.1666	-2.5853	2.5037e-13	4.23178e-12	myosin-2 heavy chain, non muscle, putative, expressed
LOC_Os01g51670	1531.56	105.046	2958.08	28.16	4.8156	2.28051e-25	1.44188e-23	expressed protein
LOC_Os01g51690	158.906	2.3892	315.422	132.018	7.0446	7.62574e-09	6.92241e-08	OsWRKY59 - Superfamily of TFs having WRKY and zinc finger domains, expressed
LOC_Os01g51770	67.5318	19.3813	115.682	5.9688	2.5774	3.03234e-10	3.38582e-09	outer mitochondrial membrane porin, putative, expressed
LOC_Os01g51840	1008.41	1797.99	218.833	0.1217	-3.0385	6.29186e-12	8.8972e-11	IQ calmodulin-binding motif family protein, putative, expressed
LOC_Os01g51870	814.764	38.8153	1590.71	40.9816	5.3569	2.2882e-27	1.74471e-25	methyltransferase, putative, expressed
LOC_Os01g51890	1576.69	222.556	2930.81	13.1689	3.7191	5.44502e-21	2.25796e-19	endonuclease/exonuclease/phosphatase family domain containing protein, expressed
LOC_Os01g51920	3832.89	764.239	6901.55	9.0306	3.1748	1.91471e-17	5.3219e-16	phosphotransferase, putative, expressed
LOC_Os01g52030	49.3744	13.687	85.0617	6.2148	2.6357	1.47656e-09	1.49445e-08	zinc finger A20 and AN1 domain-containing stress-associated protein, putative, expressed
LOC_Os01g52060	17.4689	1.9572	32.9806	16.8506	4.0747	4.79302e-12	6.87902e-11	expressed protein
LOC_Os01g52100	196.937	64.5075	329.366	5.1059	2.3522	4.82487e-12	6.9215e-11	DUF581 domain containing protein, expressed
LOC_Os01g52130	138.09	27.8526	248.327	8.9158	3.1564	3.56032e-06	2.06847e-05	sulfate transporter, putative, expressed
LOC_Os01g52160	252.358	445.957	58.7584	0.1318	-2.924	6.51288e-18	1.89695e-16	heavy metal-associated domain containing protein, expressed
LOC_Os01g52170	53.7344	88.1621	19.3067	0.219	-2.1911	9.93359e-08	7.5405e-07	expressed protein
LOC_Os01g52180	97.7972	151.008	44.586	0.2953	-1.76	3.26052e-06	1.90655e-05	lipase, putative
LOC_Os01g52230	419.27	88.3977	750.143	8.486	3.0851	8.34591e-21	3.39224e-19	phosphoethanolamine/phosphocholine phosphatase, putative, expressed
LOC_Os01g52260	2369.83	77.5219	4662.14	60.1396	5.9102	1.99462e-15	4.33457e-14	serine acetyltransferase protein, putative, expressed
LOC_Os01g52330	31.1592	8.043	54.2753	6.7481	2.7545	1.70499e-05	8.67976e-05	NB-ARC domain containing protein, expressed
LOC_Os01g52470	1988.42	13.7259	3963.12	288.732	8.1736	3.12583e-43	8.89357e-41	elongation factor, putative, expressed
LOC_Os01g52570	62.0115	22.5632	101.46	4.4967	2.1689	2.36334e-07	1.6787e-06	lachrymatory factor synthase, putative, expressed
LOC_Os01g52594	751.022	32.1841	1469.86	45.6704	5.5132	2.80808e-12	4.13052e-11	expressed protein
LOC_Os01g52630	956.145	413.055	1499.23	3.6296	1.8598	2.4359e-09	2.38301e-08	regulator of chromosome condensation, putative, expressed
LOC_Os01g52730	3810.08	49.1856	7570.97	153.927	7.2661	4.8762e-15	1.01309e-13	DUF584 domain containing protein, putative, expressed
LOC_Os01g52790	102.575	43.9967	161.153	3.6628	1.873	2.67617e-08	2.22553e-07	cytochrome P450 72A1, putative, expressed
LOC_Os01g52830	6.2705	0.1986	12.3424	62.1393	5.9574	1.64781e-06	1.01675e-05	DUF1264 domain containing protein, putative, expressed
LOC_Os01g52920	4016.95	1557.51	6476.39	4.1582	2.056	3.06371e-11	3.93569e-10	expressed protein
LOC_Os01g52980	67.3417	15.2821	119.401	7.8132	2.9659	9.75392e-15	1.9437e-13	OsFBX23 - F-box domain containing protein, expressed
LOC_Os01g53090	45.8415	1.7239	89.9592	52.1842	5.7055	1.07858e-28	9.25774e-27	pathogen-related protein, putative, expressed
LOC_Os01g53220	62.2638	13.6179	110.91	8.1444	3.0258	9.5524e-07	6.13045e-06	HSF-type DNA-binding domain containing protein, expressed
LOC_Os01g53294	1205.15	1978.75	431.55	0.2181	-2.197	1.18788e-12	1.84163e-11	respiratory burst oxidase protein B, putative, expressed
LOC_Os01g53330	5.2635	0	10.5269	Inf	Inf	1.29666e-07	9.65444e-07	anthocyanidin 5,3-O-glucosyltransferase, putative, expressed
LOC_Os01g53350	1609.32	113.68	3104.97	27.3131	4.7715	9.02701e-42	2.29241e-39	anthocyanidin 5,3-O-glucosyltransferase, putative, expressed
LOC_Os01g53430	5.5599	0	11.1199	Inf	Inf	2.7764e-05	0.000135892	anthocyanidin 5,3-O-glucosyltransferase, putative, expressed
LOC_Os01g53450	110.217	43.2309	177.203	4.099	2.0353	9.08377e-09	8.14016e-08	aminotransferase, classes I and II, domain containing protein, expressed
LOC_Os01g53470	91.6385	17.9625	165.315	9.2033	3.2022	1.44919e-05	7.49551e-05	harpin-induced protein 1 domain containing protein, expressed
LOC_Os01g53650	26.2232	0.5245	51.922	98.9896	6.6292	2.06761e-08	1.75169e-07	zinc finger CCCH type family protein, putative, expressed
LOC_Os01g53710	1562.53	398.874	2726.18	6.8347	2.7729	3.50347e-18	1.0544e-16	dual specificity protein phosphatase, putative, expressed
LOC_Os01g53779	14.8387	25.0335	4.6439	0.1855	-2.4304	5.0572e-06	2.85762e-05	expressed protein
LOC_Os01g53800	1616.81	2803.57	430.059	0.1534	-2.7047	6.95295e-18	2.02129e-16	glutamate carboxypeptidase 2, putative, expressed
LOC_Os01g53920	328.804	18.4213	639.186	34.6983	5.1168	1.75388e-40	4.02188e-38	receptor-like protein kinase 5 precursor, putative, expressed
LOC_Os01g53980	321.258	532.299	110.218	0.2071	-2.2719	6.31073e-12	8.91569e-11	IQ calmodulin-binding motif family protein, expressed
LOC_Os01g53990	115.793	38.2459	193.341	5.0552	2.3378	8.89736e-06	4.79309e-05	pectinesterase, putative, expressed
LOC_Os01g54340	703.549	182.307	1224.79	6.7183	2.7481	2.72772e-12	4.0181e-11	plant-specific domain TIGR01615 family protein, expressed
LOC_Os01g54350	1255.62	350.047	2161.19	6.174	2.6262	9.54361e-17	2.43973e-15	protein kinase domain containing protein, expressed
LOC_Os01g54510	3443.78	1235.79	5651.76	4.5734	2.1933	2.03123e-12	3.04319e-11	MAC/Perforin domain containing protein, putative, expressed
LOC_Os01g54520	5.2635	0	10.5269	Inf	Inf	6.52087e-05	0.000296279	DUF1264 domain containing protein, putative, expressed
LOC_Os01g54550	589.339	239.111	939.567	3.9294	1.9743	4.76533e-10	5.15232e-09	HSF-type DNA-binding domain containing protein, expressed
LOC_Os01g54560	6494.51	2118.57	10870.4	5.131	2.3592	3.45206e-14	6.47587e-13	trehalose synthase, putative, expressed
LOC_Os01g54620	2006.1	3190.13	822.061	0.2577	-1.9563	1.96355e-08	1.67089e-07	CESA4 - cellulose synthase, expressed
LOC_Os01g54670	1881.42	584.869	3177.98	5.4337	2.4419	2.1942e-14	4.2087e-13	coiled-coil domain-containing protein 25, putative, expressed
LOC_Os01g54700	2314.76	926.26	3703.27	3.9981	1.9993	4.55847e-09	4.27311e-08	retrotransposon protein, putative, unclassified, expressed
LOC_Os01g54850	420.41	142.62	698.2	4.8955	2.2915	1.52935e-12	2.33451e-11	OsFBX24 - F-box domain containing protein, expressed
LOC_Os01g54890	429.319	33.7454	824.893	24.4446	4.6114	0.000108297	0.000469291	ethylene-responsive transcription factor 2, putative, expressed
LOC_Os01g54950	118.004	10.2838	225.723	21.9493	4.4561	2.22997e-24	1.25556e-22	expressed protein
LOC_Os01g55060	48.7653	82.2246	15.3059	0.1861	-2.4255	6.04415e-08	4.75121e-07	hypothetical protein
LOC_Os01g55090	398.578	633.472	163.684	0.2584	-1.9524	8.63204e-10	9.03732e-09	transposon protein, putative, Mutator sub-class, expressed
LOC_Os01g55094	390.829	618.445	163.212	0.2639	-1.9219	1.46756e-09	1.48584e-08	expressed protein
LOC_Os01g55150	130.536	198.403	62.6689	0.3159	-1.6626	0.000108849	0.000471487	bZIP transcription factor domain containing protein, expressed
LOC_Os01g55160	42.1873	9.4546	74.92	7.9242	2.9863	5.97946e-08	4.70396e-07	expressed protein
LOC_Os01g55240	980.499	190.519	1770.48	9.2929	3.2161	2.81183e-23	1.45949e-21	gibberellin 2-beta-dioxygenase, putative, expressed
LOC_Os01g55340	248.557	60.8924	436.222	7.1638	2.8407	1.09134e-07	8.21926e-07	dof zinc finger domain containing protein, putative, expressed
LOC_Os01g55390	420.308	634.042	206.575	0.3258	-1.6179	6.34099e-05	0.000289046	retrotransposon protein, putative, unclassified, expressed
LOC_Os01g55510	1056.32	70.1739	2042.47	29.1058	4.8632	3.33064e-25	2.06756e-23	dynein light chain type 1 domain containing protein, expressed
LOC_Os01g55549	214.189	1.3749	427.002	310.562	8.2787	1.18609e-15	2.65064e-14	homeobox and START domains containing protein, putative, expressed
LOC_Os01g55560	28.1001	1.7952	54.405	30.3052	4.9215	1.03803e-07	7.85438e-07	ABIL3, putative, expressed
LOC_Os01g55600	32.5694	1.7374	63.4013	36.4912	5.1895	5.67019e-14	1.03341e-12	peptide transporter PTR2, putative, expressed
LOC_Os01g55610	12.3811	0	24.7623	Inf	Inf	3.45805e-10	3.81677e-09	peptide transporter PTR2, putative, expressed
LOC_Os01g55750	76.6517	135.318	17.9856	0.1329	-2.9114	3.13501e-15	6.63905e-14	TCP family transcription factor, putative, expressed
LOC_Os01g55860	312.094	125.807	498.382	3.9615	1.986	1.07016e-09	1.10683e-08	expressed protein
LOC_Os01g56030	2371.74	4323.11	420.367	0.0972	-3.3623	5.09316e-06	2.8753e-05	EF hand family protein, putative, expressed
LOC_Os01g56080	150.951	5.9102	295.991	50.0813	5.6462	8.19719e-13	1.29998e-11	expressed protein
LOC_Os01g56140	843.89	1484.31	203.473	0.1371	-2.8669	5.27277e-19	1.75348e-17	expressed protein
LOC_Os01g56160	12.5681	0.5245	24.6118	46.9225	5.5522	3.93469e-07	2.69818e-06	hypothetical protein
LOC_Os01g56180	1943.88	614.202	3273.56	5.3298	2.4141	1.24693e-14	2.44984e-13	expressed protein
LOC_Os01g56200	5435.13	1921.08	8949.18	4.6584	2.2198	6.35174e-13	1.02133e-11	BTBA2 - Bric-a-Brac,Tramtrack, Broad Complex BTB domain with Ankyrin repeat region, expressed
LOC_Os01g56210	5.3552	0.1986	10.5118	52.9228	5.7258	2.72509e-06	1.61935e-05	hypothetical protein
LOC_Os01g56220	130.069	11.4137	248.725	21.7918	4.4457	1.59902e-13	2.7666e-12	expressed protein
LOC_Os01g56235	17.0183	3.4825	30.554	8.7736	3.1332	2.16932e-07	1.54948e-06	expressed protein
LOC_Os01g56240	126.221	0.4898	251.952	514.419	9.0068	2.74952e-25	1.71722e-23	OsSAUR2 - Auxin-responsive SAUR gene family member, expressed
LOC_Os01g56290	167.812	265.476	70.1473	0.2642	-1.9201	1.46973e-08	1.27757e-07	expressed protein
LOC_Os01g56540	23.0552	8.7314	37.379	4.281	2.0979	2.80083e-05	0.000136913	histone-lysine N-methyltransferase SUVR3, putative, expressed
LOC_Os01g56560	787.322	201.036	1373.61	6.8327	2.7724	6.34776e-17	1.6657e-15	cyclase/dehydrase family protein, expressed
LOC_Os01g56570	901.526	19.4934	1783.56	91.4957	6.5156	1.20188e-10	1.42043e-09	xylosyltransferase, putative, expressed
LOC_Os01g56660	77.7317	148.749	6.7141	0.0451	-4.4695	2.46473e-06	1.47576e-05	expressed protein
LOC_Os01g56690	75.336	4.5315	146.141	32.2497	5.0112	1.0123e-07	7.66913e-07	helix-loop-helix DNA-binding domain containing protein, expressed
LOC_Os01g56790	1255.78	2141.24	370.314	0.1729	-2.5316	1.87664e-15	4.10138e-14	expressed protein
LOC_Os01g56810	256.174	24.0632	488.285	20.2918	4.3428	1.97382e-16	4.82126e-15	cytokinin dehydrogenase precursor, putative, expressed
LOC_Os01g56890	929.835	235.02	1624.65	6.9128	2.7893	3.24197e-18	9.80504e-17	expressed protein
LOC_Os01g56940	50.8885	80.0406	21.7363	0.2716	-1.8806	1.28164e-05	6.68855e-05	flap endonuclease, putative, expressed
LOC_Os01g56980	83.3168	139.968	26.6655	0.1905	-2.3921	4.59466e-11	5.74389e-10	histidine acid phosphatase, putative, expressed
LOC_Os01g57030	30.9347	56.5005	5.3689	0.095	-3.3956	1.72847e-06	1.06182e-05	expressed protein
LOC_Os01g57082	63.1065	100.365	25.848	0.2575	-1.9571	2.60881e-06	1.55416e-05	insulin-degrading enzyme, putative
LOC_Os01g57230	7.0735	0	14.1471	Inf	Inf	7.98035e-07	5.19425e-06	BTBN1 - Bric-a-Brac, Tramtrack, Broad Complex BTB domain with non-phototropic hypocotyl 3 NPH3 and coiled-coil domains, expressed
LOC_Os01g57260	546.605	194.18	899.031	4.6299	2.211	4.51407e-10	4.89789e-09	vacuolar protein sorting-associated protein 28 homolog 2, putative, expressed
LOC_Os01g57280	108.737	201.175	16.2991	0.081	-3.6256	3.7992e-17	1.02136e-15	rp1, putative, expressed
LOC_Os01g57340	24.2754	43.1728	5.378	0.1246	-3.005	9.59234e-08	7.30311e-07	rp1, putative, expressed
LOC_Os01g57420	1967.2	677.997	3256.41	4.803	2.2639	2.64301e-13	4.46479e-12	diacylglycerol kinase, putative, expressed
LOC_Os01g57450	1977.15	453.854	3500.45	7.7127	2.9472	1.18605e-14	2.33922e-13	universal stress protein domain containing protein, putative, expressed
LOC_Os01g57480	259.619	404.439	114.799	0.2838	-1.8168	2.49059e-08	2.08418e-07	serine/threonine-protein kinase receptor precursor, putative, expressed
LOC_Os01g57580	138.286	236.321	40.2515	0.1703	-2.5536	1.92462e-12	2.89759e-11	bHelix-loop-helix transcription factor, putative, expressed
LOC_Os01g57660	6.5147	0	13.0294	Inf	Inf	4.87154e-05	0.000228225	conserved hypothetical protein
LOC_Os01g57700	824.005	1536.01	112.004	0.0729	-3.7776	1.29238e-29	1.18899e-27	membrane protein, putative, expressed
LOC_Os01g57730	1408.64	542.151	2275.13	4.1965	2.0692	4.01977e-09	3.79592e-08	peroxidase precursor, putative, expressed
LOC_Os01g57740	436.864	93.6368	780.091	8.331	3.0585	5.21695e-20	1.92214e-18	expressed protein
LOC_Os01g57840	774.912	91.192	1458.63	15.9952	3.9996	4.35515e-26	2.97389e-24	expressed protein
LOC_Os01g58130	816.172	17.8677	1614.48	90.3571	6.4976	4.12648e-18	1.22867e-16	expressed protein
LOC_Os01g58160	4.3763	0	8.7525	Inf	Inf	1.05212e-05	5.57695e-05	conserved hypothetical protein
LOC_Os01g58170	5.2885	0.1986	10.3783	52.2509	5.7074	3.826e-06	2.21029e-05	hypothetical protein
LOC_Os01g58194	27.1474	8.0661	46.2288	5.7313	2.5189	8.57158e-07	5.54267e-06	protein disulfide isomerase, putative, expressed
LOC_Os01g58220	2750.71	1372.34	4129.07	3.0088	1.5892	1.9134e-07	1.38081e-06	translation initiation factor SUI1, putative, expressed
LOC_Os01g58240	898.07	1428.01	368.129	0.2578	-1.9557	9.35574e-11	1.12474e-09	OsSub6 - Putative Subtilisin homologue, expressed
LOC_Os01g58300	14.6855	0	29.371	Inf	Inf	9.09191e-05	0.000399737	hypothetical protein
LOC_Os01g58310	365.144	1.049	729.238	695.149	9.4412	3.48422e-13	5.78095e-12	hypothetical protein
LOC_Os01g58335	43.6457	1.2688	86.0226	67.7964	6.0831	6.3495e-07	4.21763e-06	expressed protein
LOC_Os01g58420	2229.17	172.886	4285.45	24.7878	4.6316	9.02996e-37	1.46038e-34	AP2 domain containing protein, expressed
LOC_Os01g58440	210.156	40.1208	380.192	9.4762	3.2443	9.77311e-15	1.94626e-13	ligA, putative, expressed
LOC_Os01g58500	94.5634	39.031	150.096	3.8456	1.9432	3.51579e-08	2.87017e-07	expressed protein
LOC_Os01g58620	739.229	191.933	1286.53	6.703	2.7448	5.00841e-14	9.177e-13	expressed protein
LOC_Os01g58700	287.425	81.049	493.801	6.0926	2.6071	4.85974e-15	1.01035e-13	expressed protein
LOC_Os01g58760	38.2056	59.4463	16.9649	0.2854	-1.809	4.79396e-06	2.72491e-05	bZIP transcription factor domain containing protein, expressed
LOC_Os01g58850	224.225	1.5966	446.853	279.877	8.1286	1.1055e-07	8.32182e-07	circadian clock coupling factor-related, putative, expressed
LOC_Os01g58860	60.6109	108.174	13.0475	0.1206	-3.0515	1.49343e-06	9.31022e-06	auxin efflux carrier component, putative, expressed
LOC_Os01g58910	5594.41	10163	1025.77	0.1009	-3.3085	2.33822e-25	1.47533e-23	auxin-induced protein 5NG4, putative, expressed
LOC_Os01g58950	80.7192	8.8682	152.57	17.2042	4.1047	2.63196e-17	7.22741e-16	cytochrome P450, putative, expressed
LOC_Os01g58960	148.672	6.5949	290.749	44.0871	5.4623	4.14405e-10	4.52357e-09	cytochrome P450, putative, expressed
LOC_Os01g58970	1014.78	380.991	1648.56	4.327	2.1134	9.06796e-07	5.84274e-06	cytochrome P450, putative, expressed
LOC_Os01g58990	14.375	2.5973	26.1527	10.069	3.3319	4.14687e-05	0.000196948	cytochrome P450, putative
LOC_Os01g59100	65.4958	10.6521	120.339	11.2973	3.4979	1.22518e-10	1.44408e-09	cytokinin-N-glucosyltransferase 1, putative, expressed
LOC_Os01g59110	17.6728	1.992	33.3536	16.7439	4.0656	5.34766e-11	6.63127e-10	indole-3-acetate beta-glucosyltransferase, putative, expressed
LOC_Os01g59180	2082.67	98.6219	4066.72	41.2354	5.3658	1.96261e-21	8.50592e-20	OsFBX27 - F-box domain containing protein, expressed
LOC_Os01g59550	449.307	739.146	159.469	0.2157	-2.2126	2.91768e-12	4.2774e-11	senescence-induced receptor-like serine/threonine-protein kinase precursor, putative, expressed
LOC_Os01g59610	292.562	106.161	478.964	4.5117	2.1737	7.76189e-10	8.1905e-09	KAZ1 - Kazal-type serine protease inhibitor precursor, expressed
LOC_Os01g59780	37.2147	2.8443	71.5851	25.1682	4.6535	3.95127e-12	5.72981e-11	AP2 domain containing protein, expressed
LOC_Os01g59950	159.727	34.7212	284.733	8.2006	3.0357	3.11677e-09	2.99944e-08	pentatricopeptide repeat-containing protein, putative, expressed
LOC_Os01g60020	3757.78	41.76	7473.8	178.971	7.4836	1.09361e-43	3.2312e-41	NAC domain transcription factor, putative, expressed
LOC_Os01g60040	3426.65	5348.68	1504.62	0.2813	-1.8298	1.93208e-09	1.91636e-08	HEAT repeat family protein, putative, expressed
LOC_Os01g60060	285.804	522.216	49.392	0.0946	-3.4023	4.96798e-11	6.18291e-10	leucine-rich repeat family protein, putative, expressed
LOC_Os01g60170	72.1232	11.5681	132.678	11.4693	3.5197	9.64485e-08	7.33945e-07	DUF567 domain containing protein, putative, expressed
LOC_Os01g60230	1835.03	2926.63	743.431	0.254	-1.977	6.37515e-11	7.82331e-10	auxin efflux carrier component, putative, expressed
LOC_Os01g60309	641.041	317.534	964.548	3.0376	1.6029	1.2847e-07	9.57468e-07	retrotransposon protein, putative, Ty1-copia subclass
LOC_Os01g60330	475.407	738.2	212.613	0.288	-1.7958	1.08721e-08	9.62482e-08	inactive receptor kinase At2g26730 precursor, putative, expressed
LOC_Os01g60340	141.307	266.159	16.4554	0.0618	-4.0157	5.54135e-05	0.000256476	NTMC2Type1.1 protein, putative
LOC_Os01g60350	84.6251	143.769	25.481	0.1772	-2.4963	3.1016e-11	3.98104e-10	hypothetical protein
LOC_Os01g60420	368.485	73.1216	663.849	9.0787	3.1825	6.4759e-09	5.93296e-08	expressed protein
LOC_Os01g60430	32.3194	11.1879	53.4509	4.7775	2.2563	4.16574e-07	2.84582e-06	pentatricopeptide repeat-containing protein, putative, expressed
LOC_Os01g60450	4.3868	0.2912	8.4824	29.1338	4.8646	8.91814e-05	0.000393335	cytochrome P450, putative
LOC_Os01g60520	23.262	2.1789	44.345	20.3518	4.3471	1.02419e-06	6.54291e-06	WRKY DNA-binding domain containing protein
LOC_Os01g60600	265.371	1.7027	529.04	310.706	8.2794	2.98326e-26	2.05999e-24	WRKY DNA-binding domain containing protein, expressed
LOC_Os01g60640	132.678	6.6527	258.703	38.8871	5.2812	3.11703e-21	1.31747e-19	OsWRKY21 - Superfamily of TFs having WRKY and zinc finger domains, expressed
LOC_Os01g60690	24.499	0.7809	48.2171	61.7428	5.9482	7.11571e-11	8.65947e-10	hypothetical protein
LOC_Os01g60700	1417.67	416.96	2418.39	5.8	2.5361	4.90342e-12	7.02434e-11	serine/threonine-protein kinase NAK, putative, expressed
LOC_Os01g60730	140.969	70.3259	211.612	3.009	1.5893	3.60024e-06	2.09009e-05	RING-H2 finger protein, putative, expressed
LOC_Os01g60770	858.037	401.682	1314.39	3.2722	1.7103	0.000130871	0.00055644	expansin precursor, putative, expressed
LOC_Os01g60780	40.6332	62.3403	18.9261	0.3036	-1.7198	1.51335e-05	7.79586e-05	solute carrier family 35 member E3, putative, expressed
LOC_Os01g60870	31.1751	5.0156	57.3347	11.4313	3.5149	4.29187e-06	2.45725e-05	hypothetical protein
LOC_Os01g61080	9367.61	99.4552	18635.8	187.379	7.5498	3.17263e-37	5.32724e-35	OsWRKY24 - Superfamily of TFs having WRKY and zinc finger domains, expressed
LOC_Os01g61190	489.69	785.416	193.964	0.247	-2.0177	8.19258e-11	9.91109e-10	exo70 exocyst complex subunit, putative, expressed
LOC_Os01g61200	13.7616	24.719	2.8042	0.1134	-3.1399	3.25605e-06	1.90503e-05	GDSL-like lipase/acylhydrolase, putative, expressed
LOC_Os01g61610	662.362	25.8125	1298.91	50.321	5.6531	5.81032e-19	1.91978e-17	flavonol synthase/flavanone 3-hydroxylase, putative, expressed
LOC_Os01g61620	977.304	339.685	1614.92	4.7542	2.2492	1.2432e-06	7.83934e-06	protein kinase family protein, putative, expressed
LOC_Os01g61630	11.5586	2.6804	20.4367	7.6245	2.9307	1.35566e-06	8.51459e-06	expressed protein
LOC_Os01g61680	1978.83	133.246	3824.42	28.7019	4.8431	1.03618e-24	6.08788e-23	expressed protein
LOC_Os01g61900	499.837	166.026	833.649	5.0212	2.328	4.127e-10	4.50656e-09	CCT motif family protein, expressed
LOC_Os01g61910	70.0856	113.362	26.8097	0.2365	-2.0801	1.0388e-07	7.85824e-07	KIP1, putative, expressed
LOC_Os01g61940	1661.86	52.8786	3270.84	61.8557	5.9508	7.66469e-41	1.8117e-38	white-brown complex homolog protein, putative, expressed
LOC_Os01g61980	41.8323	77.401	6.2637	0.0809	-3.6273	7.24982e-12	1.0163e-10	expressed protein
LOC_Os01g61990	847.311	258.118	1436.5	5.5653	2.4765	1.95607e-07	1.40763e-06	ankyrin repeat-containing protein, putative, expressed
LOC_Os01g62060	8.6537	0.8157	16.4918	20.2187	4.3376	6.5216e-10	6.94853e-09	plant-specific domain TIGR01589 family protein, expressed
LOC_Os01g62070	959.315	298.229	1620.4	5.4334	2.4419	1.00649e-14	2.00178e-13	cation efflux family protein, putative, expressed
LOC_Os01g62130	136.046	23.5831	248.509	10.5376	3.3975	7.31578e-10	7.73836e-09	ZOS1-14 - C2H2 zinc finger protein, expressed
LOC_Os01g62180	12.9475	0.2912	25.6038	87.939	6.4584	3.96735e-08	3.20559e-07	conserved hypothetical protein
LOC_Os01g62190	2541.86	68.631	5015.08	73.0731	6.1913	1.01702e-13	1.80432e-12	ZOS1-15 - C2H2 zinc finger protein, expressed
LOC_Os01g62200	86.1993	13.2572	159.141	12.0041	3.5855	8.29196e-12	1.1524e-10	domain of unknown function DUF966 domain containing protein, expressed
LOC_Os01g62244	3823.45	1245.18	6401.72	5.1412	2.3621	3.88667e-14	7.23377e-13	ubiquitin-conjugating enzyme, putative, expressed
LOC_Os01g62290	6261.37	1836.07	10686.7	5.8204	2.5411	8.26173e-16	1.87771e-14	DnaK family protein, putative, expressed
LOC_Os01g62300	3117.91	1274.87	4960.94	3.8913	1.9603	1.64091e-10	1.89698e-09	SLT1 protein, putative, expressed
LOC_Os01g62430	1004.88	119.122	1890.64	15.8715	3.9884	4.56164e-14	8.41862e-13	C2 domain containing protein, putative, expressed
LOC_Os01g62460	15732	5143.08	26320.9	5.1177	2.3555	4.17763e-14	7.75182e-13	ZOS1-16 - C2H2 zinc finger protein, expressed
LOC_Os01g62500	115.051	45.161	184.941	4.0952	2.0339	1.00843e-08	8.97912e-08	OsFtsH3 FtsH protease, homologue of AtFtsH3/10, expressed
LOC_Os01g62584	111.921	24.4026	199.439	8.1729	3.0308	2.3977e-06	1.43787e-05	peptidase aspartic family protein, putative, expressed
LOC_Os01g62630	132.665	34.4702	230.859	6.6974	2.7436	2.48814e-08	2.08269e-07	aspartic proteinase nepenthesin precursor, putative, expressed
LOC_Os01g62670	1799.79	72.7786	3526.81	48.4594	5.5987	8.28089e-13	1.3123e-11	avr9/Cf-9 rapidly elicited protein, putative, expressed
LOC_Os01g62760	7465.17	323.792	14606.5	45.1109	5.4954	1.51528e-36	2.40008e-34	protein phosphatase 2C, putative, expressed
LOC_Os01g62770	23.5102	4.6973	42.3231	9.0101	3.1715	3.9414e-09	3.72765e-08	expressed protein
LOC_Os01g62850	463.463	190.805	736.121	3.858	1.9478	2.76496e-07	1.93667e-06	membrane associated DUF588 domain containing protein, putative, expressed
LOC_Os01g62870	776.582	271.866	1281.3	4.713	2.2366	1.75873e-12	2.66086e-11	oxidoreductase, aldo/keto reductase family protein, putative, expressed
LOC_Os01g62880	188.797	59.3845	318.21	5.3585	2.4218	8.15265e-13	1.29398e-11	oxidoreductase, aldo/keto reductase family protein, putative, expressed
LOC_Os01g62970	63.9814	14.0653	113.897	8.0978	3.0175	1.05074e-08	9.33425e-08	expressed protein
LOC_Os01g63060	3999.06	825.743	7172.38	8.686	3.1187	1.39527e-20	5.48259e-19	phosphatidic acid phosphatase-related, putative, expressed
LOC_Os01g63180	693.725	1061.78	325.666	0.3067	-1.705	6.61772e-08	5.16508e-07	laccase-6 precursor, putative, expressed
LOC_Os01g63210	4258.13	165.654	8350.6	50.41	5.6556	7.56888e-17	1.95772e-15	SOUL heme-binding protein, putative, expressed
LOC_Os01g63230	472.316	110.045	834.587	7.5841	2.923	2.43545e-19	8.41806e-18	growth regulator related protein, putative, expressed
LOC_Os01g63410	12.2384	19.8982	4.5786	0.2301	-2.1197	6.62071e-05	0.000300415	expressed protein
LOC_Os01g63460	388.147	622.291	154.003	0.2475	-2.0146	2.63831e-10	2.96742e-09	MYB family transcription factor, putative, expressed
LOC_Os01g63480	376.524	137.72	615.328	4.468	2.1596	1.96442e-11	2.5929e-10	transferase family protein, putative, expressed
LOC_Os01g63620	369.523	44.1041	694.942	15.7569	3.9779	5.79754e-31	6.01848e-29	expressed protein
LOC_Os01g63690	9900.98	1576.74	18225.2	11.5588	3.5309	1.7268e-12	2.61772e-11	hs1, putative, expressed
LOC_Os01g63710	215.595	344.154	87.0365	0.2529	-1.9834	2.78411e-09	2.69789e-08	CDC6 - Putative DNA replication initiation protein, expressed
LOC_Os01g63820	1963.81	812.235	3115.39	3.8356	1.9394	3.70946e-10	4.08253e-09	double-stranded RNA binding motif containing protein, expressed
LOC_Os01g63930	444.215	98.0022	790.428	8.0654	3.0117	1.46827e-15	3.23651e-14	cytochrome P450, putative, expressed
LOC_Os01g63970	384.155	142.448	625.861	4.3936	2.1354	1.8207e-10	2.08989e-09	sialyltransferase family domain containing protein, expressed
LOC_Os01g63980	495.461	6.1436	984.779	160.294	7.3246	3.17929e-62	5.14175e-59	ZOS1-17 - C2H2 zinc finger protein, expressed
LOC_Os01g64000	164.803	8.4037	321.202	38.2217	5.2563	1.23466e-16	3.0945e-15	bZIP transcription factor, putative, expressed
LOC_Os01g64020	866.619	1469.74	263.497	0.1793	-2.4797	3.47759e-15	7.32416e-14	transcription factor, putative, expressed
LOC_Os01g64110	3432.51	1598.89	5266.13	3.2936	1.7197	0.000191816	0.000787928	glycosyl hydrolase, putative, expressed
LOC_Os01g64170	2715.91	535.395	4896.43	9.1455	3.1931	5.43888e-07	3.65063e-06	glycosyl hydrolases family 17, putative, expressed
LOC_Os01g64180	101.316	27.1044	175.528	6.476	2.6951	3.22233e-06	1.88817e-05	expressed protein
LOC_Os01g64310	588.051	13.2244	1162.88	87.9344	6.4584	1.06237e-56	9.89225e-54	no apical meristem protein, putative, expressed
LOC_Os01g64330	10.9862	19.3198	2.6526	0.1373	-2.8646	0.000122565	0.000524537	retrotransposon protein, putative, unclassified, expressed
LOC_Os01g64360	1464.58	59.1398	2870.01	48.5293	5.6008	9.19009e-32	1.02688e-29	MYB family transcription factor, putative, expressed
LOC_Os01g64470	1571.93	12.6017	3131.27	248.48	7.957	8.46854e-19	2.73097e-17	harpin-induced protein 1 domain containing protein, expressed
LOC_Os01g64480	38.8151	0.7945	76.8357	96.7094	6.5956	6.35785e-20	2.32853e-18	harpin-induced protein 1 domain containing protein, expressed
LOC_Os01g64490	2166.85	3819.06	514.636	0.1348	-2.8916	9.38275e-11	1.12754e-09	protein kinase domain containing protein, expressed
LOC_Os01g64540	294.022	14.3275	573.716	40.0431	5.3235	5.99395e-34	7.97325e-32	anthocyanidin 3-O-glucosyltransferase, putative, expressed
LOC_Os01g64560	391.297	634.677	147.917	0.2331	-2.1012	3.84161e-11	4.84586e-10	helix-loop-helix DNA-binding protein, putative, expressed
LOC_Os01g64670	16.3244	3.5462	29.1025	8.2066	3.0368	1.52792e-06	9.50786e-06	soluble inorganic pyrophosphatase, putative, expressed
LOC_Os01g64730	1413.19	434.488	2391.89	5.5051	2.4608	3.28599e-15	6.93488e-14	bZIP transcription factor domain containing protein, expressed
LOC_Os01g64790	436.53	8.1934	864.867	105.557	6.7219	2.84571e-22	1.34528e-20	AP2 domain containing protein, expressed
LOC_Os01g64860	78.4394	5.8158	151.063	25.9745	4.699	3.96061e-07	2.71474e-06	OsSub11 - Putative Subtilisin homologue, expressed
LOC_Os01g64910	25.9845	0.5245	51.4445	98.0793	6.6159	5.49834e-07	3.6841e-06	anthocyanidin 5,3-O-glucosyltransferase, putative, expressed
LOC_Os01g64930	518.029	221.1	814.959	3.6859	1.882	2.58744e-09	2.51858e-08	expressed protein
LOC_Os01g65100	3304.27	6220.68	387.853	0.0623	-4.0035	3.84699e-33	4.82491e-31	peptide transporter, putative, expressed
LOC_Os01g65130	23.7568	43.7766	3.737	0.0854	-3.5502	3.99098e-10	4.36578e-09	peptide transporter, putative, expressed
LOC_Os01g65169	41.5478	65.2522	17.8434	0.2735	-1.8706	1.36883e-05	7.11218e-05	proton-dependent oligopeptide transport, putative, expressed
LOC_Os01g65370	273.88	111.369	436.39	3.9184	1.9703	6.90043e-10	7.31803e-09	MYB family transcription factor, putative
LOC_Os01g65410	3450.45	1556.43	5344.46	3.4338	1.7798	4.91693e-09	4.58118e-08	serine hydroxymethyltransferase, mitochondrial precursor, putative, expressed
LOC_Os01g65480	467.365	746.658	188.072	0.2519	-1.9892	3.16874e-10	3.52148e-09	dnaJ domain containing protein, expressed
LOC_Os01g65520	5848.97	2594.23	9103.7	3.5092	1.8111	2.88025e-09	2.78579e-08	Sad1 / UNC-like C-terminal domain containing protein, putative, expressed
LOC_Os01g65580	478.241	757.718	198.763	0.2623	-1.9306	8.4341e-10	8.84817e-09	mitotic checkpoint family protein, putative, expressed
LOC_Os01g65620	168.669	51.5144	285.823	5.5484	2.4721	2.4629e-06	1.47525e-05	expressed protein
LOC_Os01g65680	5754.28	1364.48	10144.1	7.4344	2.8942	1.15616e-06	7.322e-06	4,5-DOPA dioxygenase extradiol, putative, expressed
LOC_Os01g65700	100.357	18.7683	181.945	9.6942	3.2771	1.30437e-12	2.01155e-11	expressed protein
LOC_Os01g65710	9.0033	1.5966	16.41	10.278	3.3615	0.000149143	0.000626245	conserved hypothetical protein
LOC_Os01g65800	1062.68	447.569	1677.78	3.7487	1.9064	1.0955e-09	1.13076e-08	powdery mildew resistant protein 5, putative, expressed
LOC_Os01g65880	657.572	1107.47	207.673	0.1875	-2.4149	2.47656e-14	4.7267e-13	nodulin MtN3 family protein, putative, expressed
LOC_Os01g65900	5004.77	1978.77	8030.76	4.0584	2.0209	8.23443e-11	9.95388e-10	chitin-inducible gibberellin-responsive protein, putative, expressed
LOC_Os01g65950	15.386	2.0074	28.7645	14.329	3.8409	3.46664e-06	2.01786e-05	thioesterase family protein, putative, expressed
LOC_Os01g65992	29.6143	11.9187	47.3099	3.9694	1.9889	9.09566e-06	4.8828e-05	expressed protein
LOC_Os01g66120	12508.9	820.391	24197.3	29.4949	4.8824	6.1485e-19	2.02342e-17	No apical meristem protein, putative, expressed
LOC_Os01g66160	38.8092	14.5413	63.0771	4.3378	2.117	6.19273e-05	0.000283044	pentatricopeptide, putative, expressed
LOC_Os01g66170	259.193	103.62	414.767	4.0028	2.001	4.40272e-10	4.78384e-09	SNARE associated Golgi protein, putative, expressed
LOC_Os01g66480	161.416	0.8504	321.981	378.618	8.5646	1.5265e-46	5.72027e-44	expressed protein
LOC_Os01g66530	541.222	16.1745	1066.27	65.9228	6.0427	1.27162e-19	4.54882e-18	ARGOS, putative, expressed
LOC_Os01g66710	101.317	13.1474	189.487	14.4125	3.8492	3.74056e-13	6.16961e-12	polygalacturonase, putative
LOC_Os01g66840	509.986	18.0181	1001.95	55.6083	5.7972	1.97278e-16	4.82126e-15	pectinacetylesterase domain containing protein
LOC_Os01g66900	1002.54	8.4384	1996.64	236.613	7.8864	2.57867e-10	2.90354e-09	expressed protein
LOC_Os01g66970	475.61	815.117	136.103	0.167	-2.5823	1.06174e-15	2.39363e-14	zinc finger, C3HC4 type domain containing protein, expressed
LOC_Os01g67010	975.799	30.3286	1921.27	63.3484	5.9852	6.1762e-05	0.000282372	expressed protein
LOC_Os01g67100	174.245	310.468	38.0219	0.1225	-3.0295	4.90826e-11	6.11744e-10	expressed protein
LOC_Os01g67220	4221.36	6500.92	1941.8	0.2987	-1.7432	8.45236e-09	7.61431e-08	Os1bglu4 - beta-glucosidase-like protein without signal sequence, expressed
LOC_Os01g67360	671.471	1292.51	50.4325	0.039	-4.6797	3.69678e-23	1.89957e-21	methyltransferase, putative, expressed
LOC_Os01g67370	687.383	1144.19	230.579	0.2015	-2.311	3.62093e-09	3.44577e-08	expressed protein
LOC_Os01g67390	1167.21	1816.73	517.696	0.285	-1.8112	5.15062e-09	4.78152e-08	POEI32 - Pollen Ole e I allergen and extensin family protein precursor, expressed
LOC_Os01g67430	10.7506	0.3973	21.104	53.1253	5.7313	7.64015e-06	4.17734e-05	lipase, putative, expressed
LOC_Os01g67480	6827.05	2213.62	11440.5	5.1682	2.3697	2.16352e-14	4.15503e-13	helix-loop-helix DNA-binding domain containing protein, expressed
LOC_Os01g67530	380.569	641.128	120.011	0.1872	-2.4174	7.79324e-14	1.40041e-12	AMP-binding enzyme, putative, expressed
LOC_Os01g67540	33.8953	54.9068	12.8838	0.2346	-2.0914	8.93626e-06	4.81152e-05	AMP-binding domain containing protein, expressed
LOC_Os01g67580	302.681	460.336	145.025	0.315	-1.6664	6.40084e-07	4.24714e-06	multidrug resistance-associated protein, putative, expressed
LOC_Os01g67600	1444.47	375.643	2513.29	6.6906	2.7421	9.62909e-18	2.76784e-16	CXE carboxylesterase, putative, expressed
LOC_Os01g67740	249.488	398.602	100.374	0.2518	-1.9896	2.26468e-07	1.61422e-06	chromosome segregation protein, putative, expressed
LOC_Os01g67770	1057.67	1925.52	189.811	0.0986	-3.3426	1.38596e-24	8.03542e-23	two-component response regulator, putative, expressed
LOC_Os01g67810	803.736	76.5671	1530.91	19.9943	4.3215	6.23637e-35	8.83092e-33	transposon protein, putative, unclassified, expressed
LOC_Os01g67820	783.831	73.359	1494.3	20.3697	4.3484	5.06338e-11	6.29145e-10	exo70 exocyst complex subunit domain containing protein, expressed
LOC_Os01g67850	3463.19	1140.05	5786.33	5.0755	2.3436	1.03664e-13	1.83595e-12	zinc finger, RING-type, putative, expressed
LOC_Os01g67950	278.162	88.3996	467.925	5.2933	2.4042	1.51013e-12	2.30862e-11	ubiquitin family protein, putative, expressed
LOC_Os01g68060	5605.24	1600	9610.49	6.0066	2.5865	2.01751e-16	4.92406e-15	copine, putative, expressed
LOC_Os01g68120	484.817	822.505	147.129	0.1789	-2.4829	9.98489e-15	1.98715e-13	DCL3, putative, expressed
LOC_Os01g68160	378.648	567.606	189.69	0.3342	-1.5812	5.28662e-07	3.55698e-06	ZOS1-22 - C2H2 zinc finger protein, expressed
LOC_Os01g68460	71.0994	115.23	26.9686	0.234	-2.0952	1.4272e-07	1.05396e-06	DC1, putative, expressed
LOC_Os01g68650	742.684	103.456	1381.91	13.3574	3.7396	0.000109662	0.000474874	plant-specific domain TIGR01615 family protein, expressed
LOC_Os01g68660	5.695	0	11.39	Inf	Inf	3.69612e-05	0.000177238	cysteine proteinase inhibitor precursor protein, putative, expressed
LOC_Os01g68680	484.285	736.915	231.655	0.3144	-1.6695	7.03469e-08	5.47107e-07	tetratricopeptide repeat domain containing protein, expressed
LOC_Os01g68730	13241.5	4308.32	22174.7	5.1469	2.3637	1.21159e-06	7.6526e-06	RNA-binding protein FUS, putative, expressed
LOC_Os01g68770	4112.56	1939.3	6285.83	3.2413	1.6966	3.23594e-08	2.65938e-07	selenium-binding protein, putative, expressed
LOC_Os01g68810	1540.36	2365.33	715.387	0.3024	-1.7252	1.6803e-08	1.44913e-07	expressed protein
LOC_Os01g68930	785.49	1394.5	176.485	0.1266	-2.9821	1.17659e-20	4.67109e-19	expressed protein
LOC_Os01g68960	9.5827	1.5966	17.5688	11.0038	3.4599	4.5759e-07	3.10805e-06	conserved hypothetical protein
LOC_Os01g69010	25.1946	2.6438	47.7455	18.0596	4.1747	3.60619e-16	8.56345e-15	MATE efflux protein, putative
LOC_Os01g69020	101.745	9.009	194.481	21.5873	4.4321	6.7817e-06	3.75001e-05	retrotransposon protein, putative, unclassified, expressed
LOC_Os01g69040	999.834	346.896	1652.77	4.7645	2.2523	1.3725e-12	2.11187e-11	zinc finger, C3HC4 type domain containing protein, expressed
LOC_Os01g69070	30.7373	57.7315	3.7431	0.0648	-3.9471	2.20977e-15	4.77845e-14	auxin efflux carrier component, putative, expressed
LOC_Os01g69100	2040.42	3629.67	451.175	0.1243	-3.0081	9.59759e-22	4.29279e-20	expressed protein
LOC_Os01g69140	221.799	95.3423	348.256	3.6527	1.869	4.94622e-05	0.000231477	regulatory protein, putative, expressed
LOC_Os01g69190	16.9696	3.928	30.0112	7.6402	2.9336	2.53581e-05	0.000125133	regulatory protein, putative, expressed
LOC_Os01g69200	608.263	967.863	248.662	0.2569	-1.9606	3.71517e-10	4.08735e-09	regulatory protein, putative, expressed
LOC_Os01g69270	290.847	462.561	119.133	0.2576	-1.9571	1.95281e-05	9.83706e-05	OsFBO2 - F-box and other domain containing protein, expressed
LOC_Os01g69910	1253.71	2233.5	273.919	0.1226	-3.0275	4.14255e-21	1.73187e-19	calmodulin-binding transcription activator, putative, expressed
LOC_Os01g69960	321.837	520.738	122.936	0.2361	-2.0826	9.86547e-11	1.18232e-09	expressed protein
LOC_Os01g70020	910.021	1410.31	409.732	0.2905	-1.7833	7.70996e-09	6.99061e-08	DEK C terminal domain containing protein, expressed
LOC_Os01g70080	517.173	128.21	906.137	7.0676	2.8212	4.27127e-18	1.26512e-16	NB-ARC domain containing protein, expressed
LOC_Os01g70110	794.326	243.709	1344.94	5.5186	2.4643	2.28982e-06	1.37694e-05	No apical meristem protein, putative, expressed
LOC_Os01g70410	190.889	348.565	33.2127	0.0953	-3.3916	5.88688e-10	6.31606e-09	protein kinase, putative, expressed
LOC_Os01g70470	5286.26	1576.63	8995.9	5.7058	2.5124	6.71689e-16	1.54027e-14	expressed protein
LOC_Os01g70525	116.793	0.9218	232.664	252.41	7.9796	9.92083e-07	6.35099e-06	tropinone reductase, putative
LOC_Os01g70540	96.5032	20.0586	172.948	8.6221	3.108	1.72675e-15	3.78186e-14	retrotransposon protein, putative, unclassified, expressed
LOC_Os01g70770	180.689	36.8173	324.56	8.8154	3.14	2.88718e-10	3.23432e-09	glutathione S-transferase, putative, expressed
LOC_Os01g70790	4119.88	211.936	8027.82	37.8785	5.2433	1.75472e-14	3.40399e-13	SRC2 protein, putative, expressed
LOC_Os01g70820	367.39	50.518	684.262	13.5449	3.7597	1.16027e-09	1.1936e-08	lumenal PsbP, putative, expressed
LOC_Os01g70850	1787.24	58.5765	3515.91	60.0225	5.9074	2.34977e-10	2.6565e-09	esterase, putative, expressed
LOC_Os01g70970	190.426	366.839	14.012	0.0382	-4.7104	6.07523e-32	6.86322e-30	protein kinase, putative, expressed
LOC_Os01g71040	18.4598	32.2877	4.6318	0.1435	-2.8013	1.27769e-05	6.67248e-05	expressed protein
LOC_Os01g71050	1262.28	1924.5	600.06	0.3118	-1.6813	3.55372e-08	2.89729e-07	MSP domain containing protein, putative, expressed
LOC_Os01g71070	31.2136	3.1007	59.3265	19.1333	4.258	8.18065e-05	0.000364101	xylanase inhibitor, putative, expressed
LOC_Os01g71090	111.919	26.3175	197.52	7.5053	2.9079	0.000230813	0.000929664	xylanase inhibitor, putative, expressed
LOC_Os01g71100	1059.16	1812.21	306.107	0.1689	-2.5656	6.11835e-16	1.41039e-14	expressed protein
LOC_Os01g71106	809.63	1321.02	298.237	0.2258	-2.1471	7.84096e-12	1.09318e-10	NBS-LRR disease resistance protein, putative, expressed
LOC_Os01g71114	237.72	386.97	88.4699	0.2286	-2.129	4.55526e-10	4.9391e-09	disease resistance protein RGA4, putative, expressed
LOC_Os01g71200	967.193	1640.56	293.827	0.1791	-2.4811	2.65051e-15	5.67165e-14	RNA recognition motif containing protein, putative, expressed
LOC_Os01g71240	63.3879	21.7203	105.055	4.8367	2.274	1.97308e-08	1.67807e-07	calcium-transporting ATPase, plasma membrane-type, putative, expressed
LOC_Os01g71270	2476.83	67.0386	4886.63	72.8928	6.1877	2.15843e-20	8.32174e-19	eukaryotic peptide chain release factor subunit 1-1, putative, expressed
LOC_Os01g71310	373.034	45.879	700.189	15.2616	3.9318	9.11275e-24	4.88685e-22	cytokinin dehydrogenase precursor, putative, expressed
LOC_Os01g71340	54.7616	25.0797	84.4436	3.367	1.7515	2.29422e-07	1.63262e-06	glycosyl hydrolases family 17, putative, expressed
LOC_Os01g71410	17.9821	2.9715	32.9927	11.1029	3.4729	1.01316e-07	7.67374e-07	glycosyl hydrolases family 17, putative, expressed
LOC_Os01g71474	35.5582	12.2177	58.8987	4.8208	2.2693	0.000125396	0.000535311	glycosyl hydrolases family 17, putative, expressed
LOC_Os01g71760	3.7544	0	7.5088	Inf	Inf	2.66113e-05	0.000130855	amino acid permease family protein, putative
LOC_Os01g71860	69.3587	13.5465	125.171	9.2401	3.2079	3.0996e-07	2.15534e-06	glycosyl hydrolases family 17, putative, expressed
LOC_Os01g72080	2243.14	441.851	4044.43	9.1534	3.1943	3.59123e-15	7.55313e-14	calmodulin-like protein 1, putative, expressed
LOC_Os01g72090	66.1142	102.422	29.8064	0.291	-1.7808	1.29195e-06	8.13339e-06	phycoerythrobilin ferredoxin oxidoreductase, putative, expressed
LOC_Os01g72120	692.487	186.828	1198.15	6.4131	2.681	7.85802e-12	1.09506e-10	glutathione S-transferase, putative, expressed
LOC_Os01g72130	9960.03	854.869	19065.2	22.3019	4.4791	2.36978e-10	2.67814e-09	glutathione S-transferase, putative, expressed
LOC_Os01g72150	4460.02	163.161	8756.88	53.6701	5.746	4.331e-20	1.60341e-18	glutathione S-transferase, putative, expressed
LOC_Os01g72160	91.1635	7.2852	175.042	24.0272	4.5866	1.38034e-09	1.40245e-08	glutathione S-transferase, putative, expressed
LOC_Os01g72190	316.547	31.1923	601.901	19.2965	4.2703	1.98487e-13	3.38839e-12	expressed protein
LOC_Os01g72230	262.386	467.306	57.465	0.123	-3.0236	1.75916e-07	1.27823e-06	stromal membrane-associated protein, putative, expressed
LOC_Os01g72370	8818.1	16567.3	1068.87	0.0645	-3.9542	2.86465e-22	1.35215e-20	helix-loop-helix DNA-binding domain containing protein, expressed
LOC_Os01g72420	575.908	888.574	263.243	0.2963	-1.7551	1.50711e-08	1.3088e-07	C2 domain containing protein, putative, expressed
LOC_Os01g72450	12.1012	0	24.2024	Inf	Inf	3.7597e-06	2.17444e-05	DNA binding protein, putative, expressed
LOC_Os01g72460	2222.31	40.3151	4404.3	109.247	6.7715	4.55011e-62	6.99079e-59	NADPH quinone oxidoreductase, putative, expressed
LOC_Os01g72480	1684.81	538.083	2831.54	5.2623	2.3957	3.93849e-14	7.32134e-13	zinc finger, C3HC4 type domain containing protein, expressed
LOC_Os01g72530	11371.3	83.7338	22658.9	270.607	8.0801	7.83603e-19	2.5453e-17	OsCML31 - Calmodulin-related calcium sensor protein, expressed
LOC_Os01g72540	8.4232	0.3259	16.5205	50.6929	5.6637	1.54472e-06	9.59686e-06	OsCML23 - Calmodulin-related calcium sensor protein
LOC_Os01g72550	20.6782	1.3749	39.9814	29.0788	4.8619	7.90585e-10	8.33668e-09	OsCML19 - Calmodulin-related calcium sensor protein
LOC_Os01g72560	45.8439	10.1642	81.5236	8.0207	3.0037	2.54637e-05	0.000125614	expressed protein
LOC_Os01g72570	1279.55	274.944	2284.15	8.3077	3.0544	3.30029e-16	7.87355e-15	expressed protein
LOC_Os01g72600	668.431	23.0336	1313.83	57.0396	5.8339	6.57859e-10	7.0044e-09	spotted leaf 11, putative, expressed
LOC_Os01g72610	1365.84	336.696	2394.98	7.1132	2.8305	2.01867e-08	1.7138e-07	glycosyltransferase, putative, expressed
LOC_Os01g72660	4.1305	0	8.261	Inf	Inf	0.000116979	0.000503645	hypothetical protein
LOC_Os01g72680	60.0834	110.952	9.2151	0.0831	-3.5898	1.05345e-14	2.08976e-13	disease resistance protein RPS2, putative
LOC_Os01g72690	4135.95	1349.3	6922.6	5.1305	2.3591	2.23697e-10	2.53364e-09	NAD kinase, putative, expressed
LOC_Os01g72880	134.599	213.705	55.4936	0.2597	-1.9452	1.88553e-08	1.61254e-07	DNA mismatch repair protein Mlh1, putative, expressed
LOC_Os01g72900	388.414	7.4683	769.359	103.016	6.6867	1.07112e-25	6.97314e-24	abscisic stress-ripening, putative, expressed
LOC_Os01g72910	179.855	7.7519	351.957	45.4028	5.5047	1.98131e-24	1.12535e-22	abscisic stress-ripening, putative, expressed
LOC_Os01g72934	397.986	13.1857	782.787	59.3666	5.8916	2.52975e-51	1.49489e-48	hypothetical protein
LOC_Os01g73020	711.105	194.11	1228.1	6.3268	2.6615	1.48567e-16	3.69053e-15	mitochondrial import inner membrane translocase subunit Tim16, putative, expressed
LOC_Os01g73240	59.6244	116.816	2.4327	0.0208	-5.5856	4.90819e-17	1.30241e-15	expressed protein
LOC_Os01g73250	18.0454	32.8513	3.2395	0.0986	-3.3421	3.41567e-11	4.33526e-10	abscisic stress-ripening, putative, expressed
LOC_Os01g73300	212.454	77.1636	347.744	4.5066	2.172	4.03829e-11	5.08144e-10	VAMP-like protein YKT62, putative, expressed
LOC_Os01g73750	127.126	194.34	59.9118	0.3083	-1.6977	6.56053e-07	4.34372e-06	Leucine Rich Repeat family protein, expressed
LOC_Os01g73770	10.7757	0	21.5514	Inf	Inf	2.08853e-07	1.49665e-06	dehydration-responsive element-binding protein, putative, expressed
LOC_Os01g73890	218.09	86.0569	350.124	4.0685	2.0245	2.50867e-09	2.44874e-08	transcription initiation factor IIA gamma chain, putative, expressed
LOC_Os01g74040	269.347	25.2956	513.399	20.296	4.3431	5.63609e-28	4.58164e-26	zinc finger, RING-type, putative, expressed
LOC_Os01g74140	42.1467	67.2192	17.0743	0.254	-1.9771	1.04312e-05	5.53593e-05	OsWRKY17 - Superfamily of TFs having WRKY and zinc finger domains, expressed
LOC_Os01g74250	451.226	154.88	747.572	4.8268	2.2711	2.0415e-12	3.05708e-11	plant-specific domain TIGR01615 family protein, expressed
LOC_Os01g74370	316.757	5.7097	627.804	109.954	6.7808	4.61685e-26	3.13171e-24	domain of unknown function DUF966 domain containing protein, expressed
LOC_Os01g74470	978.532	1494.46	462.605	0.3095	-1.6918	3.62313e-08	2.94762e-07	ABC transporter, ATP-binding protein, putative, expressed
LOC_Os01g74490	164.188	58.9929	269.383	4.5664	2.191	3.47002e-05	0.000167231	heavy metal-associated domain containing protein, expressed
LOC_Os02g01060	97.5155	183.672	11.3594	0.0618	-4.0152	1.49844e-22	7.28545e-21	harpin-induced protein 1 domain containing protein, expressed
LOC_Os02g01080	193.428	94.9288	291.928	3.0752	1.6207	2.21352e-06	1.33367e-05	expressed protein
LOC_Os02g01280	1543.51	2329.59	757.423	0.3251	-1.6209	7.41976e-08	5.74872e-07	T-complex protein, putative, expressed
LOC_Os02g01380	162.146	48.5409	275.751	5.6808	2.5061	2.2876e-08	1.92531e-07	expressed protein
LOC_Os02g01880	216.171	3.2781	429.065	130.887	7.0322	9.63614e-30	8.91865e-28	U5 small nuclear ribonucleoprotein 200 kDa helicase, putative
LOC_Os02g01940	106.094	160.872	51.3169	0.319	-1.6484	1.88201e-05	9.51628e-05	transcription factor jumonji, putative
LOC_Os02g02050	561.049	943.725	178.374	0.189	-2.4035	4.08678e-14	7.58782e-13	SNF2 family N-terminal domain containing protein, expressed
LOC_Os02g02110	47.2206	75.6624	18.7789	0.2482	-2.0105	8.4046e-07	5.44271e-06	Alg9-like mannosyltransferase protein, putative, expressed
LOC_Os02g02290	2733.52	4240.91	1226.13	0.2891	-1.7903	3.86721e-09	3.66312e-08	SNF2 family N-terminal domain containing protein, expressed
LOC_Os02g02310	90.4241	167.167	13.6815	0.0818	-3.611	1.869e-10	2.14054e-09	auxin-induced protein 5NG4, putative, expressed
LOC_Os02g02370	297.151	456.149	138.154	0.3029	-1.7232	7.46912e-08	5.78405e-07	myb-like DNA-binding domain containing protein, putative
LOC_Os02g02490	670.152	1211.58	128.727	0.1062	-3.2345	6.7925e-16	1.55645e-14	phytosulfokine receptor precursor, putative, expressed
LOC_Os02g02600	1490.1	607.252	2372.95	3.9077	1.9663	3.10068e-10	3.45584e-09	serine/threonine-protein kinase Cx32, chloroplast precursor, putative, expressed
LOC_Os02g02640	833.499	1573.46	93.537	0.0594	-4.0723	2.32422e-19	8.04335e-18	NBS-LRR disease resistance protein, putative
LOC_Os02g02650	70.6282	133.291	7.9653	0.0598	-4.0647	2.16449e-17	5.98115e-16	THION21 - Plant thionin family protein precursor, putative
LOC_Os02g02670	122.114	190.726	53.5022	0.2805	-1.8338	9.66382e-08	7.35206e-07	NBS-LRR disease resistance protein, putative
LOC_Os02g02730	426.48	80.7577	772.202	9.562	3.2573	3.46552e-06	2.01759e-05	expressed protein
LOC_Os02g02900	77.7814	36.979	118.584	3.2068	1.6811	2.9164e-06	1.72105e-05	expressed protein
LOC_Os02g02910	62.5375	108.874	16.2007	0.1488	-2.7485	3.50298e-13	5.80267e-12	expressed protein
LOC_Os02g02970	123.695	50.3484	197.041	3.9136	1.9685	2.02526e-08	1.7173e-07	expressed protein
LOC_Os02g03220	320.251	548.334	92.1684	0.1681	-2.5727	2.16492e-15	4.68477e-14	protein binding protein, putative, expressed
LOC_Os02g03280	22133.1	3494.47	40771.7	11.6675	3.5444	2.20764e-27	1.68747e-25	transmembrane BAX inhibitor motif-containing protein, putative, expressed
LOC_Os02g03294	46.4147	76.7061	16.1233	0.2102	-2.2502	2.1134e-07	1.51306e-06	cyclin, putative, expressed
LOC_Os02g03400	54.296	0.5245	108.068	206.032	7.6867	3.04433e-28	2.50794e-26	microtubule associated protein, putative, expressed
LOC_Os02g03410	2512.21	537.132	4487.29	8.3542	3.0625	1.16772e-21	5.18522e-20	CAMK_CAMK_like.12 - CAMK includes calcium/calmodulin depedent protein kinases, expressed
LOC_Os02g03560	1582.72	343.225	2822.21	8.2226	3.0396	2.98116e-21	1.26526e-19	expressed protein
LOC_Os02g03570	32.0535	57.1183	6.9887	0.1224	-3.0309	1.42247e-10	1.6607e-09	hsp20/alpha crystallin family protein, putative, expressed
LOC_Os02g03670	5.6647	10.0752	1.2542	0.1245	-3.0059	0.000183392	0.000756209	expressed protein
LOC_Os02g03700	1109.05	458.597	1759.51	3.8367	1.9399	3.13064e-10	3.48418e-09	expressed protein
LOC_Os02g03710	8585.08	341.14	16829	49.3318	5.6244	2.72433e-10	3.06081e-09	UP-9A, putative, expressed
LOC_Os02g03720	322.304	12.7962	631.812	49.3748	5.6257	1.15649e-38	2.27799e-36	expressed protein
LOC_Os02g03740	431.012	182.748	679.275	3.717	1.8941	1.39298e-07	1.03042e-06	pyridoxal biosynthesis protein PDX2, putative, expressed
LOC_Os02g03830	25.6901	44.158	7.2221	0.1636	-2.6122	6.0984e-08	4.78528e-07	expressed protein
LOC_Os02g03840	1887.49	3631.38	143.61	0.0395	-4.6603	1.46379e-35	2.15212e-33	expressed protein
LOC_Os02g03900	2516.2	4687.22	345.169	0.0736	-3.7634	6.43984e-31	6.64039e-29	metal transporter Nramp6, putative, expressed
LOC_Os02g03960	822.99	1446.67	199.31	0.1378	-2.8596	3.49692e-19	1.18864e-17	CPuORF1 - conserved peptide uORF-containing transcript, expressed
LOC_Os02g03970	459.115	706.151	212.08	0.3003	-1.7354	2.65697e-08	2.21103e-07	PPR repeat domain containing protein, putative, expressed
LOC_Os02g04040	611.12	1035.7	186.54	0.1801	-2.4731	8.09758e-15	1.63377e-13	RecF/RecN/SMC N terminal domain containing protein, expressed
LOC_Os02g04050	475.318	839.465	111.171	0.1324	-2.9167	5.08957e-19	1.69807e-17	chromosome segregation protein, putative, expressed
LOC_Os02g04130	4594.23	26.5588	9161.9	344.967	8.4303	2.80723e-21	1.19474e-19	DUF1645 domain containing protein, putative, expressed
LOC_Os02g04170	606.724	83.6699	1129.78	13.5028	3.7552	6.18299e-28	4.98664e-26	L-aspartate oxidase 1, putative, expressed
LOC_Os02g04340	480.935	192.325	769.545	4.0013	2.0005	4.84938e-09	4.52099e-08	NIN-like protein 2, putative, expressed
LOC_Os02g04430	64.1865	106.206	22.167	0.2087	-2.2604	1.70558e-09	1.70381e-08	STRUBBELIG-RECEPTOR FAMILY 1 precursor, putative, expressed
LOC_Os02g04510	14.9061	6.1012	23.7109	3.8863	1.9584	0.000124297	0.000531212	UOS1, putative, expressed
LOC_Os02g04650	1094.54	470.736	1718.34	3.6503	1.868	2.48812e-09	2.43023e-08	activator of 90 kDa heat shock protein ATPase homolog, putative, expressed
LOC_Os02g04690	56.7824	85.3721	28.1927	0.3302	-1.5984	2.77155e-05	0.000135677	cycloartenol synthase, putative, expressed
LOC_Os02g05000	26.0337	12.8793	39.1881	3.0427	1.6054	0.000198862	0.000813882	expressed protein
LOC_Os02g05060	40.8779	78.5073	3.2486	0.0414	-4.5949	8.90179e-17	2.28326e-15	OsSAUR5 - Auxin-responsive SAUR gene family member
LOC_Os02g05330	6818.32	3309.29	10327.3	3.1207	1.6419	8.79356e-08	6.74173e-07	DEAD-box ATP-dependent RNA helicase, putative, expressed
LOC_Os02g05440	100.98	161.181	40.779	0.253	-1.9828	3.03573e-08	2.50623e-07	expressed protein
LOC_Os02g05490	407.561	708.629	106.494	0.1503	-2.7343	6.90517e-17	1.7986e-15	expressed protein
LOC_Os02g05640	12.2591	2.7729	21.7453	7.842	2.9712	1.16473e-06	7.37177e-06	homeobox associated leucine zipper, putative
LOC_Os02g05692	815.363	1329.9	300.83	0.2262	-2.1443	6.73338e-08	5.25002e-07	zinc finger, C3HC4 type domain containing protein, expressed
LOC_Os02g05940	99.2859	166.445	32.1268	0.193	-2.3732	6.77492e-10	7.19349e-09	phytosulfokine receptor precursor, putative, expressed
LOC_Os02g05980	193.114	310.39	75.8378	0.2443	-2.0331	1.87423e-09	1.86079e-08	phytosulfokine receptor precursor, putative, expressed
LOC_Os02g06160	19.1481	0.5245	37.7717	72.0121	6.1702	1.16381e-12	1.80887e-11	cysteine-rich receptor-like protein kinase 16 precursor, putative
LOC_Os02g06170	302.161	128.21	476.111	3.7135	1.8928	5.92969e-09	5.46349e-08	expressed protein
LOC_Os02g06260	15.0961	25.1858	5.0064	0.1988	-2.3308	8.50831e-05	0.000376828	phytosulfokine receptor precursor, putative, expressed
LOC_Os02g06330	137.458	25.3187	249.598	9.8583	3.3013	3.04337e-07	2.11768e-06	AP2 domain containing protein, expressed
LOC_Os02g06380	105.835	161.185	50.4844	0.3132	-1.6748	0.000117333	0.000504818	plant-specific domain TIGR01627 family protein, expressed
LOC_Os02g06410	6.479	0.3259	12.6321	38.7615	5.2766	3.77706e-08	3.05908e-07	CBS domain containing membrane protein, putative, expressed
LOC_Os02g06500	522.107	822.355	221.859	0.2698	-1.8901	1.97541e-09	1.95681e-08	DSHCT domain containing protein, expressed
LOC_Os02g06520	832.342	311.796	1352.89	4.339	2.1174	1.36735e-11	1.84119e-10	OsFBLD1 - F-box, LRR and FBD domain containing protein, expressed
LOC_Os02g06605	15.9651	2.177	29.7532	13.6668	3.7726	4.417e-11	5.5353e-10	expressed protein
LOC_Os02g06640	67985.2	31870.9	104100	3.2663	1.7077	3.85328e-08	3.11671e-07	ubiquitin family protein, putative, expressed
LOC_Os02g06720	1506.96	2482.45	531.466	0.2141	-2.2237	6.48425e-13	1.04046e-11	WD domain containing protein, putative, expressed
LOC_Os02g06725	478.12	757.277	198.963	0.2627	-1.9283	4.74466e-10	5.13359e-09	expressed protein
LOC_Os02g06820	9.1995	16.9248	1.4742	0.0871	-3.5212	1.14646e-05	6.03639e-05	transposon protein, putative, unclassified
LOC_Os02g06830	129.748	226.127	33.3691	0.1476	-2.7606	3.75947e-07	2.58784e-06	expressed protein
LOC_Os02g06840	1094.02	1706.27	481.769	0.2824	-1.8244	2.76985e-09	2.68577e-08	galactosyltransferase, putative, expressed
LOC_Os02g06920	574.871	959.595	190.146	0.1982	-2.3353	2.91077e-13	4.88756e-12	zinc finger, C3HC4 type, domain containing protein, expressed
LOC_Os02g06930	1648.45	500.44	2796.47	5.588	2.4823	7.75177e-09	7.02644e-08	protein kinase, putative, expressed
LOC_Os02g07010	907.064	425.741	1388.39	3.2611	1.7054	3.53724e-08	2.88614e-07	expressed protein
LOC_Os02g07160	518.46	72.5256	964.394	13.2973	3.7331	2.71908e-11	3.51649e-10	glyoxalase family protein, putative, expressed
LOC_Os02g07170	13.5708	0.1986	26.943	135.647	7.0837	1.44042e-05	7.45643e-05	MYB family transcription factor, putative, expressed
LOC_Os02g07340	187.707	315.068	60.3453	0.1915	-2.3843	1.17862e-12	1.82912e-11	HEAT repeat family protein, putative, expressed
LOC_Os02g07690	4197.56	230.616	8164.51	35.403	5.1458	8.09087e-14	1.4522e-12	VQ domain containing protein, putative, expressed
LOC_Os02g07700	24.9677	2.879	47.0564	16.3446	4.0307	4.27507e-12	6.17023e-11	expressed protein
LOC_Os02g07709	22.6859	4.4987	40.8731	9.0856	3.1836	3.63418e-10	4.00254e-09	expressed protein
LOC_Os02g07770	36.0206	61.9586	10.0826	0.1627	-2.6194	7.69813e-09	6.98194e-08	Myb transcription factor, putative
LOC_Os02g07780	207.683	312.014	103.353	0.3312	-1.594	1.13996e-06	7.23138e-06	OsSPL4 - SBP-box gene family member, expressed
LOC_Os02g07810	6.467	0	12.9339	Inf	Inf	1.45929e-05	7.54394e-05	inactive receptor kinase At2g26730 precursor, putative, expressed
LOC_Os02g07820	934.021	1459.46	408.578	0.28	-1.8368	1.77098e-09	1.7643e-08	DUF581 domain containing protein, expressed
LOC_Os02g07830	18.094	34.2027	1.9853	0.058	-4.1067	2.17226e-12	3.24183e-11	OsHKT1;3 - Na+ transporter, expressed
LOC_Os02g07840	1602.57	694.759	2510.38	3.6133	1.8533	2.12791e-09	2.09908e-08	bZIP transcription factor domain containing protein, expressed
LOC_Os02g08010	2931.2	4797.08	1065.33	0.2221	-2.1708	1.51195e-12	2.31026e-11	LTPL43 - Protease inhibitor/seed storage/LTP family protein precursor, putative, expressed
LOC_Os02g08014	143.45	224.653	62.2471	0.2771	-1.8516	1.13541e-07	8.52196e-07	conserved hypothetical protein
LOC_Os02g08018	1169.02	1810.96	527.078	0.291	-1.7807	6.21374e-09	5.70298e-08	calcium-transporting ATPase 9, plasma membrane-type, putative
LOC_Os02g08150	407.884	131.807	683.961	5.1891	2.3755	1.43246e-13	2.49245e-12	CCT/B-box zinc finger protein, putative, expressed
LOC_Os02g08160	44.9083	18.6256	71.1909	3.8222	1.9344	7.81402e-07	5.09569e-06	OsFBD6 - F-box and FBD domain containing protein, expressed
LOC_Os02g08220	79.3107	154.931	3.6899	0.0238	-5.3919	2.57289e-26	1.78464e-24	expressed protein
LOC_Os02g08230	25.7682	4.6165	46.9199	10.1636	3.3453	6.55483e-10	6.98152e-09	WAX2, putative, expressed
LOC_Os02g08310	37.1539	58.7365	15.5714	0.2651	-1.9154	9.2175e-05	0.000404796	tubby, putative, expressed
LOC_Os02g08400	38.4012	70.7753	6.0272	0.0852	-3.5537	7.95695e-10	8.38193e-09	HLS, putative, expressed
LOC_Os02g08420	1528.78	473.676	2583.88	5.455	2.4476	4.78068e-15	9.95937e-14	cinnamoyl CoA reductase, putative, expressed
LOC_Os02g08440	9320.16	110.842	18529.5	167.17	7.3852	2.24708e-72	6.90482e-69	OsWRKY71 - Superfamily of TFs having WRKY and zinc finger domains, expressed
LOC_Os02g08530	211.806	331.283	92.3294	0.2787	-1.8432	1.49863e-06	9.33696e-06	protein kinase family protein, putative, expressed
LOC_Os02g08540	652.311	111.771	1192.85	10.6723	3.4158	2.02687e-24	1.14911e-22	expressed protein
LOC_Os02g09100	50.9452	5.2913	96.5991	18.2562	4.1903	4.14443e-20	1.54739e-18	isoleucyl-tRNA synthetase, cytoplasmic, putative, expressed
LOC_Os02g09120	1128.16	3.8797	2252.43	580.562	9.1813	1.24707e-42	3.39115e-40	isoleucyl-tRNA synthetase, cytoplasmic, putative
LOC_Os02g09170	991.643	1506.01	477.274	0.3169	-1.6578	7.81235e-08	6.03312e-07	sucrose-phosphate synthase, putative, expressed
LOC_Os02g09220	1883.75	3294.14	473.367	0.1437	-2.7989	2.43909e-19	8.42116e-18	cytochrome P450, putative, expressed
LOC_Os02g09250	669.104	139.898	1198.31	8.5656	3.0985	2.71614e-20	1.0355e-18	cytochrome P450 71D10, putative, expressed
LOC_Os02g09340	65.1299	109.113	21.1464	0.1938	-2.3673	1.28951e-10	1.51584e-09	expressed protein
LOC_Os02g09480	321.209	80.8438	561.574	6.9464	2.7963	3.75319e-12	5.45803e-11	myb-like DNA-binding domain containing protein, putative, expressed
LOC_Os02g09510	1612.87	117.967	3107.78	26.3445	4.7194	2.93948e-15	6.25136e-14	limonoid UDP-glucosyltransferase, putative, expressed
LOC_Os02g09650	277.798	69.5405	486.056	6.9895	2.8052	7.96636e-15	1.6094e-13	AP2 domain containing protein, expressed
LOC_Os02g09790	47.5946	76.2435	18.9457	0.2485	-2.0087	7.5224e-06	4.11589e-05	disease resistance protein RPM1, putative, expressed
LOC_Os02g09810	5299.26	715.588	9882.93	13.8109	3.7877	3.69608e-13	6.10281e-12	amino acid transporter, putative, expressed
LOC_Os02g09830	128.811	43.9679	213.654	4.8593	2.2808	8.36152e-06	4.53632e-05	bZIP transcription factor domain containing protein, expressed
LOC_Os02g09960	703.311	122.037	1284.58	10.5262	3.3959	5.4364e-12	7.73757e-11	LYK8, putative, expressed
LOC_Os02g09980	23.7031	1.7374	45.6687	26.285	4.7162	2.6962e-14	5.12995e-13	expressed protein
LOC_Os02g09990	246.225	2.5184	489.932	194.543	7.6039	1.99251e-15	4.33303e-14	expressed protein
LOC_Os02g10100	13.0935	2.1	24.0871	11.4703	3.5198	8.04593e-06	4.37817e-05	leucine-rich repeat receptor protein kinase EXS precursor, putative, expressed
LOC_Os02g10360	18.9154	32.8334	4.9973	0.1522	-2.7159	1.07073e-05	5.66876e-05	MONOCULM 1, putative
LOC_Os02g10460	16.5232	2.6456	30.4008	11.4909	3.5224	3.21625e-05	0.000155636	hypothetical protein
LOC_Os02g10490	242.495	393.357	91.632	0.2329	-2.1019	2.04811e-07	1.46906e-06	expressed protein
LOC_Os02g10520	891.048	1504.16	277.938	0.1848	-2.4361	9.20436e-15	1.83896e-13	OsSub12 - Putative Subtilisin homologue, expressed
LOC_Os02g10550	24.0933	0.3259	47.8607	146.86	7.1983	3.98672e-15	8.36205e-14	expressed protein
LOC_Os02g10710	22.2575	3.3824	41.1326	12.1609	3.6042	2.13913e-09	2.10812e-08	hsp20/alpha crystallin family protein, putative, expressed
LOC_Os02g10730	669.612	187.653	1151.57	6.1367	2.6175	5.77801e-16	1.33494e-14	expressed protein
LOC_Os02g10790	896.838	1388.08	405.598	0.2922	-1.775	8.67917e-09	7.79806e-08	expressed protein
LOC_Os02g10850	58.3081	100.077	16.539	0.1653	-2.5972	1.98644e-08	1.6885e-07	OsFBK3 - F-box domain and kelch repeat containing protein, expressed
LOC_Os02g10880	527.428	52.4714	1002.38	19.1035	4.2558	2.20699e-11	2.8895e-10	UDP-glucoronosyl and UDP-glucosyl transferase domain containing protein, expressed
LOC_Os02g11000	235.222	391.983	78.4614	0.2002	-2.3207	8.42846e-13	1.33362e-11	agenet domain containing protein, putative, expressed
LOC_Os02g11020	1616.32	494.476	2738.17	5.5375	2.4692	1.87718e-12	2.83033e-11	cytochrome P450 72A1, putative, expressed
LOC_Os02g11070	8382.46	107.268	16657.6	155.29	7.2788	6.83819e-38	1.23602e-35	3-ketoacyl-CoA synthase, putative, expressed
LOC_Os02g11110	3.8227	0.2912	7.3542	25.2587	4.6587	6.09103e-06	3.39313e-05	flavonol-3-O-glycoside-7-O-glucosyltransferase 1, putative, expressed
LOC_Os02g11130	22.8552	5.4669	40.2435	7.3614	2.88	2.38974e-10	2.69772e-09	cytokinin-O-glucosyltransferase 3, putative, expressed
LOC_Os02g11640	4.9535	9.1729	0.7341	0.08	-3.6434	5.65247e-05	0.000261187	UDP-glucoronosyl and UDP-glucosyl transferase, putative, expressed
LOC_Os02g11859	1331.97	19.7306	2644.22	134.016	7.0663	2.43744e-26	1.70222e-24	expressed protein
LOC_Os02g11870	93.2283	0.3259	186.131	571.139	9.1577	1.36395e-19	4.86212e-18	expressed protein
LOC_Os02g12350	306.79	90.3127	523.267	5.794	2.5345	3.35871e-14	6.32005e-13	histone deacetylase, putative, expressed
LOC_Os02g12380	318.463	69.3678	567.558	8.1819	3.0324	2.65065e-14	5.05269e-13	histone deacetylase, putative, expressed
LOC_Os02g12480	953.654	1444.47	462.842	0.3204	-1.6419	5.03444e-08	4.00358e-07	expressed protein
LOC_Os02g12660	30.3081	46.6995	13.9166	0.298	-1.7466	2.6099e-05	0.0001285	protein kinase domain containing protein, putative, expressed
LOC_Os02g12730	507.251	827.12	187.383	0.2265	-2.1421	1.91749e-11	2.53579e-10	beta-galactosidase precursor, putative, expressed
LOC_Os02g12750	360.003	166.031	553.975	3.3366	1.7384	8.76013e-05	0.000387088	tetraspanin family protein, putative, expressed
LOC_Os02g12820	36.5098	1.5966	71.423	44.7342	5.4833	1.23959e-17	3.51385e-16	helix-loop-helix DNA-binding domain containing protein, expressed
LOC_Os02g12870	1436.17	653.553	2218.8	3.395	1.7634	8.52152e-09	7.66819e-08	expressed protein
LOC_Os02g12900	182.539	80.2336	284.844	3.5502	1.8279	2.26888e-06	1.36488e-05	cysteine synthase, putative, expressed
LOC_Os02g12939	194.404	300.22	88.5881	0.2951	-1.7608	5.75105e-08	4.53706e-07	expressed protein
LOC_Os02g13100	1821	3514.28	127.708	0.0363	-4.7823	6.69075e-28	5.32626e-26	protein phosphatase 2C, putative, expressed
LOC_Os02g13220	112.061	9.8171	214.304	21.8297	4.4482	5.69112e-09	5.25787e-08	F-box family protein, putative, expressed
LOC_Os02g13260	97.8477	22.6308	173.065	7.6473	2.935	1.94212e-13	3.3228e-12	F-box family protein, putative, expressed
LOC_Os02g13300	1288.37	224.648	2352.1	10.4702	3.3882	1.00267e-24	5.925e-23	mitochondrial carrier protein, putative, expressed
LOC_Os02g13380	5612.89	1030.92	10194.9	9.8891	3.3058	2.49499e-15	5.35378e-14	early nodulin 93 ENOD93 protein, putative, expressed
LOC_Os02g13510	242.587	410.665	74.5094	0.1814	-2.4625	2.15331e-14	4.1406e-13	receptor-like protein kinase 5 precursor, putative, expressed
LOC_Os02g13580	12.6389	22.2566	3.0211	0.1357	-2.8811	7.44666e-05	0.000334094	kinesin motor domain containing protein, expressed
LOC_Os02g13620	4.8653	0	9.7306	Inf	Inf	3.53177e-07	2.44094e-06	expressed protein
LOC_Os02g13710	65.725	105.638	25.8117	0.2443	-2.033	4.88102e-05	0.000228634	ethylene-responsive transcription factor TINY, putative, expressed
LOC_Os02g13780	42.1065	8.1415	76.0714	9.3436	3.224	9.6274e-06	5.1413e-05	receptor-like protein kinase 2 precursor, putative
LOC_Os02g13800	557.019	148.231	965.808	6.5156	2.7039	6.53755e-06	3.62218e-05	HSF-type DNA-binding domain containing protein, expressed
LOC_Os02g13870	94.0114	16.302	171.721	10.5337	3.3969	1.57257e-08	1.36157e-07	aquaporin protein, putative, expressed
LOC_Os02g13900	45.3589	10.0328	80.685	8.0421	3.0076	1.15354e-07	8.65169e-07	BES1/BZR1 homolog protein, putative, expressed
LOC_Os02g13960	1157.39	534.682	1780.09	3.3293	1.7352	1.40242e-08	1.22216e-07	spotted leaf 11, putative, expressed
LOC_Os02g13980	24.0969	38.6028	9.5911	0.2485	-2.0089	3.94947e-05	0.000188476	hypothetical protein
LOC_Os02g14090	198.945	321.807	76.0835	0.2364	-2.0805	2.05112e-10	2.3326e-09	berberine and berberine like domain containing protein, expressed
LOC_Os02g14190	533.803	963.995	103.612	0.1075	-3.2178	2.33052e-16	5.66551e-15	spermidine synthase, putative, expressed
LOC_Os02g14430	26.0763	45.088	7.0645	0.1567	-2.6741	1.23019e-07	9.18622e-07	peroxidase precursor, putative, expressed
LOC_Os02g14500	602.793	1053.08	152.502	0.1448	-2.7877	8.27254e-18	2.39358e-16	expressed protein
LOC_Os02g14520	160.154	252.755	67.5523	0.2673	-1.9037	1.32736e-08	1.15971e-07	transposon protein, putative, CACTA, En/Spm sub-class, expressed
LOC_Os02g14630	65.2302	104.702	25.7585	0.246	-2.0232	5.41412e-07	3.6348e-06	hydroquinone glucosyltransferase, putative, expressed
LOC_Os02g14850	38.8016	2.8095	74.7937	26.6214	4.7345	2.02372e-06	1.22725e-05	expressed protein
LOC_Os02g14900	1033.55	1901.12	165.986	0.0873	-3.5177	2.56242e-26	1.7814e-24	1,3-beta-glucan synthase component domain containing protein, expressed
LOC_Os02g14990	128.479	11.8321	245.126	20.717	4.3727	4.00625e-13	6.60075e-12	zinc finger, C3HC4 type domain containing protein, expressed
LOC_Os02g15250	12.3496	3.4496	21.2496	6.16	2.6229	3.84287e-05	0.000183731	late embryogenesis abundant domain-containing protein, putative, expressed
LOC_Os02g15260	65.5075	104.351	26.6639	0.2555	-1.9685	1.17382e-07	8.79304e-07	hypothetical protein
LOC_Os02g15280	31.7807	1.3055	62.2559	47.6891	5.5756	1.58931e-13	2.75135e-12	VQ domain containing protein, putative, expressed
LOC_Os02g15290	47.3809	1.9803	92.7816	46.8525	5.5501	6.1336e-12	8.68941e-11	VQ domain containing protein, putative, expressed
LOC_Os02g15350	13.5852	0	27.1704	Inf	Inf	1.09485e-08	9.68971e-08	dof zinc finger domain containing protein, putative, expressed
LOC_Os02g15380	9.8412	18.8726	0.8099	0.0429	-4.5424	3.13897e-05	0.000152112	transposon protein, putative, Ac/Ds sub-class
LOC_Os02g15390	8.6096	16.4852	0.7341	0.0445	-4.4891	0.000114453	0.000493531	BED zinc finger family protein
LOC_Os02g15400	12.1754	23.4621	0.8887	0.0379	-4.7225	2.82684e-05	0.000138119	retrotransposon protein, putative, unclassified, expressed
LOC_Os02g15500	8.4809	1.3055	15.6563	11.993	3.5841	0.000247972	0.000991437	plant protein of unknown function domain containing protein, expressed
LOC_Os02g15540	73.7846	128.865	18.7045	0.1451	-2.7844	6.53672e-14	1.18223e-12	expressed protein
LOC_Os02g15560	165.656	13.0356	318.276	24.416	4.6098	1.14939e-10	1.36403e-09	transposon protein, putative, Mutator sub-class
LOC_Os02g15660	82.8205	144.929	20.7126	0.1429	-2.8068	2.50449e-09	2.44544e-08	tetratricopeptide repeat, putative, expressed
LOC_Os02g15700	5437.22	2427.21	8447.24	3.4802	1.7992	2.98914e-05	0.000145471	expressed protein
LOC_Os02g15704	176.615	10.5362	342.694	32.5256	5.0235	8.30759e-08	6.39468e-07	expressed protein
LOC_Os02g15800	14.9115	0.2912	29.5318	101.43	6.6643	7.12772e-16	1.6284e-14	expressed protein
LOC_Os02g15880	861.751	395.039	1328.46	3.3629	1.7497	2.24585e-08	1.89277e-07	CPuORF16 - conserved peptide uORF-containing transcript, expressed
LOC_Os02g16030	83.8759	140.234	27.5177	0.1962	-2.3494	1.08417e-09	1.12057e-08	harpin-induced protein 1 domain containing protein, expressed
LOC_Os02g16040	3674.68	1446.41	5902.95	4.0811	2.029	6.60922e-11	8.09116e-10	ubiquitin-conjugating enzyme, putative, expressed
LOC_Os02g16270	165.789	56.4288	275.148	4.876	2.2857	5.53632e-12	7.87228e-11	xa1, putative, expressed
LOC_Os02g16310	110.381	0.9777	219.784	224.801	7.8125	4.10831e-11	5.16531e-10	retrotransposon, putative, centromere-specific
LOC_Os02g16650	78.4754	118.481	38.4693	0.3247	-1.6229	7.29122e-06	4.00652e-05	PPR repeat domain containing protein, putative, expressed
LOC_Os02g16860	5.1877	0	10.3753	Inf	Inf	6.79343e-06	3.75447e-05	retrotransposon protein, putative, unclassified
LOC_Os02g16909	511.858	76.1107	947.605	12.4503	3.6381	1.26175e-10	1.48549e-09	dynein light chain type 1 domain containing protein, expressed
LOC_Os02g17000	368.968	4.3253	733.61	169.609	7.4061	1.26598e-27	9.89846e-26	OsSub14 - Putative Subtilisin homologue, expressed
LOC_Os02g17090	21.4117	1.7605	41.0628	23.3246	4.5438	6.32204e-11	7.76433e-10	OsSub17 - Putative Subtilisin homologue, expressed
LOC_Os02g17190	207.441	332.454	82.4276	0.2479	-2.012	1.27318e-09	1.3032e-08	MYB family transcription factor, putative, expressed
LOC_Os02g17250	296.626	141.765	451.486	3.1847	1.6712	2.54706e-07	1.79839e-06	expressed protein
LOC_Os02g17330	353.692	621.767	85.6164	0.1377	-2.8604	1.272e-18	4.04616e-17	aminotransferase domain containing protein, putative, expressed
LOC_Os02g17350	1850.07	3257.5	442.645	0.1359	-2.8795	4.20587e-20	1.56805e-18	VHS and GAT domain containing protein, expressed
LOC_Os02g17400	7.8826	0.5245	15.2406	29.0564	4.8608	5.19455e-07	3.49963e-06	leucine rich repeat protein, putative
LOC_Os02g17970	434.326	748.813	119.839	0.16	-2.6435	7.35438e-17	1.90705e-15	AGC_PKA/PKG_like.1 - ACG kinases include homologs to PKA, PKG and PKC, expressed
LOC_Os02g18070	17.851	3.0293	32.6726	10.7854	3.431	4.3872e-12	6.32316e-11	NB-ARC domain containing protein, expressed
LOC_Os02g18370	105.969	190.996	20.9416	0.1096	-3.1891	2.5701e-17	7.0702e-16	transposon protein, putative, unclassified, expressed
LOC_Os02g18410	686.64	1298.93	74.3516	0.0572	-4.1268	7.60958e-33	9.2058e-31	salt stress root protein RS1, putative, expressed
LOC_Os02g18640	99.0473	26.1981	171.897	6.5614	2.714	8.44649e-13	1.33579e-11	OsFBX45 - F-box domain containing protein, expressed
LOC_Os02g18670	15.6511	26.5126	4.7895	0.1806	-2.4687	6.13155e-06	3.41447e-05	ABC transporter family protein, putative, expressed
LOC_Os02g18880	393.615	626.385	160.844	0.2568	-1.9614	1.03558e-09	1.07432e-08	calcineurin B, putative, expressed
LOC_Os02g18930	474.844	926.809	22.8781	0.0247	-5.3402	7.65258e-44	2.30538e-41	calcineurin B, putative, expressed
LOC_Os02g18940	159.892	257.983	61.8012	0.2396	-2.0616	6.69481e-10	7.12073e-09	expressed protein
LOC_Os02g19450	52.718	3.9145	101.522	25.9348	4.6968	4.93528e-06	2.7966e-05	ATPase, AAA family protein, expressed
LOC_Os02g19530	3.4533	0.1986	6.708	33.7723	5.0778	2.72766e-05	0.000133825	lectin-like receptor kinase, putative
LOC_Os02g19650	277.21	23.2958	531.125	22.7992	4.5109	6.49555e-33	7.88914e-31	hydrolase, alpha/beta fold family domain containing protein, expressed
LOC_Os02g19770	10177	197.52	20156.5	102.048	6.6731	2.71312e-36	4.21054e-34	eukaryotic translation initiation factor 1A, putative, expressed
LOC_Os02g19804	471.76	205.872	737.649	3.583	1.8412	5.07616e-09	4.71952e-08	Zinc finger C-x8-C-x5-C-x3-H type domain containing protein, expressed
LOC_Os02g19850	27.3843	42.6158	12.1527	0.2852	-1.8101	0.000214056	0.000869927	hAT dimerisation domain-containing protein, putative, expressed
LOC_Os02g19890	266.634	421.454	111.814	0.2653	-1.9143	3.28657e-09	3.15298e-08	stripe rust resistance protein Yr10, putative, expressed
LOC_Os02g20000	128.427	203.114	53.7389	0.2646	-1.9183	8.92057e-05	0.000393386	hypothetical protein
LOC_Os02g20160	98.606	152.177	45.0351	0.2959	-1.7566	6.52808e-07	4.32503e-06	PPR repeat domain containing protein, putative, expressed
LOC_Os02g20630	15.3241	28.0048	2.6435	0.0944	-3.4051	4.24786e-08	3.42234e-07	retrotransposon protein, putative, unclassified
LOC_Os02g20950	232.998	353.872	112.123	0.3168	-1.6581	3.55986e-07	2.45814e-06	expressed protein
LOC_Os02g20970	1510.13	624.375	2395.89	3.8373	1.9401	0.00012809	0.000546205	C2 domain containing protein, putative, expressed
LOC_Os02g21009	91.667	162.326	21.0082	0.1294	-2.9499	1.75896e-16	4.32742e-15	sodium/calcium exchanger protein, putative, expressed
LOC_Os02g21040	1248.9	60.4393	2437.35	40.3273	5.3337	6.45077e-15	1.31532e-13	aspartic proteinase nepenthesin precursor, putative, expressed
LOC_Os02g21190	601.236	975.012	227.46	0.2333	-2.0998	2.85127e-11	3.68125e-10	expressed protein
LOC_Os02g21220	16.2719	0.2912	32.2526	110.775	6.7915	1.40793e-09	1.42971e-08	hypothetical protein
LOC_Os02g21260	392.449	109.346	675.552	6.1781	2.6272	5.42599e-15	1.11674e-13	OsFBL8 - F-box domain and LRR containing protein, expressed
LOC_Os02g21300	2238.35	20.4904	4456.21	217.477	7.7647	9.28575e-12	1.28124e-10	transposon protein, putative, unclassified, expressed
LOC_Os02g21310	32.6334	1.2707	63.996	50.3623	5.6543	3.86933e-15	8.12691e-14	expressed protein
LOC_Os02g21750	11.7081	20.3283	3.0879	0.1519	-2.7188	1.79386e-05	9.09902e-05	MDR-like ABC transporter, putative, expressed
LOC_Os02g21920	2044.46	381.88	3707.03	9.7073	3.2791	3.31011e-24	1.84597e-22	CPuORF24 - conserved peptide uORF-containing transcript, expressed
LOC_Os02g22010	7.4944	0.1986	14.7902	74.4629	6.2184	4.29671e-06	2.4591e-05	hypothetical protein
LOC_Os02g22020	354.111	107.204	601.018	5.6063	2.487	7.10107e-09	6.47675e-08	MYB family transcription factor, putative, expressed
LOC_Os02g22130	2755.82	947.955	4563.69	4.8143	2.2673	4.77258e-13	7.80477e-12	expressed protein
LOC_Os02g22160	877.37	57.2591	1697.48	29.6456	4.8897	4.25411e-14	7.86998e-13	DNA binding protein, putative, expressed
LOC_Os02g22570	13.5861	22.5344	4.6379	0.2058	-2.2806	5.72199e-05	0.000264081	retrotransposon protein, putative, unclassified
LOC_Os02g22580	10.3931	18.0547	2.7314	0.1513	-2.7246	1.55268e-05	7.98238e-05	conserved hypothetical protein
LOC_Os02g22590	39.787	69.8417	9.7322	0.1393	-2.8433	9.21948e-12	1.27324e-10	expressed protein
LOC_Os02g22680	145.28	225.798	64.7615	0.2868	-1.8018	1.60923e-07	1.17847e-06	integral membrane protein DUF6 containing protein, expressed
LOC_Os02g22820	373.184	155.529	590.839	3.7989	1.9256	5.42508e-05	0.000251511	expressed protein
LOC_Os02g24080	5921.09	788.588	11053.6	14.0169	3.8091	1.76724e-30	1.75174e-28	SNARE domain containing protein, putative, expressed
LOC_Os02g24270	69.9794	130.233	9.7261	0.0747	-3.7431	6.68213e-11	8.17049e-10	retrotransposon protein, putative, unclassified, expressed
LOC_Os02g25630	12.6677	0.1986	25.1369	126.554	6.9836	2.75882e-05	0.000135118	conserved hypothetical protein
LOC_Os02g25650	16.1664	26.8092	5.5236	0.206	-2.2791	3.10609e-05	0.000150638	hypothetical protein
LOC_Os02g25870	95.5254	143.554	47.4964	0.3309	-1.5957	1.30793e-05	6.81304e-05	elongation factor Tu, putative, expressed
LOC_Os02g26190	51.3728	5.0232	97.7225	19.4543	4.282	2.2814e-16	5.55491e-15	transposon protein, putative, CACTA, En/Spm sub-class, expressed
LOC_Os02g26260	32.0206	0	64.0413	Inf	Inf	6.50701e-09	5.95969e-08	hypothetical protein
LOC_Os02g26290	7.1054	0	14.2108	Inf	Inf	4.20139e-05	0.000199167	fasciclin-like arabinogalactan protein 8 precursor, putative, expressed
LOC_Os02g26430	817.116	3.5867	1630.65	454.635	8.8286	7.26992e-14	1.30944e-12	OsWRKY42 - Superfamily of TFs having WRKY and zinc finger domains, expressed
LOC_Os02g26470	5.4469	0.887	10.0068	11.2812	3.4958	0.000164354	0.000683794	expressed protein
LOC_Os02g26550	177.436	270.66	84.2109	0.3111	-1.6844	2.27909e-07	1.62299e-06	ubiquitin carboxyl-terminal hydrolase, family 1, putative, expressed
LOC_Os02g26720	763.833	12.2139	1515.45	124.076	6.9551	1.04785e-07	7.92282e-07	Inositol 1, 3, 4-trisphosphate 5/6-kinase, putative, expressed
LOC_Os02g26770	19.5122	0.3973	38.6271	97.2362	6.6034	6.23478e-13	1.0041e-11	cytochrome P450, putative, expressed
LOC_Os02g26810	114.762	5.1988	224.326	43.1498	5.4313	1.78413e-27	1.374e-25	cytochrome P450, putative, expressed
LOC_Os02g26984	1015.36	1523.39	507.324	0.333	-1.5863	2.48243e-07	1.7564e-06	expressed protein
LOC_Os02g27000	45.2445	74.5871	15.9019	0.2132	-2.2297	3.91435e-07	2.68602e-06	ATP-binding region, ATPase-like domain containing protein, expressed
LOC_Os02g27070	16.219	25.5252	6.9128	0.2708	-1.8846	0.000149805	0.000628595	PPR repeat domain containing protein, putative, expressed
LOC_Os02g27110	1732.51	2892.31	572.718	0.198	-2.3363	3.64978e-14	6.8257e-13	expressed protein
LOC_Os02g27130	262.51	411.357	113.662	0.2763	-1.8556	4.63033e-09	4.33254e-08	expressed protein
LOC_Os02g27310	60.5184	10.174	110.863	10.8967	3.4458	1.90083e-18	5.93585e-17	TKL_IRAK_DUF26-lc.6 - DUF26 kinases have homology to DUF26 containing loci, expressed
LOC_Os02g27350	5.0033	0.5823	9.4243	16.1844	4.0165	0.000159314	0.000664775	expressed protein
LOC_Os02g27360	1714.93	697.015	2732.85	3.9208	1.9711	1.37496e-10	1.60951e-09	aspartic proteinase-like protein 2 precursor, putative, expressed
LOC_Os02g27440	134.592	211.452	57.7322	0.273	-1.8729	3.59437e-08	2.92577e-07	DNA topoisomerase 1, putative, expressed
LOC_Os02g27480	2559.21	622.465	4495.95	7.2228	2.8526	4.61455e-19	1.54968e-17	membrane attack complex component/perforin/complement C9, putative, expressed
LOC_Os02g27790	7.1433	0.3973	13.8894	34.9638	5.1278	2.90826e-08	2.40682e-07	splicing factor 3B subunit 1, putative, expressed
LOC_Os02g28074	278.121	439.103	117.139	0.2668	-1.9063	2.82694e-09	2.73767e-08	XRN 5-3 exonuclease N-terminus family protein, expressed
LOC_Os02g28170	55.7408	0.7809	110.701	141.754	7.1472	2.10877e-23	1.10578e-21	transferase family protein, putative, expressed
LOC_Os02g28220	301.944	2.3892	601.5	251.754	7.9759	5.09237e-33	6.25913e-31	transferase family protein, putative, expressed
LOC_Os02g28465	142.472	234.403	50.5416	0.2156	-2.2134	1.72311e-10	1.98604e-09	expressed protein
LOC_Os02g28970	65.9205	1.049	130.792	124.678	6.9621	1.22422e-07	9.14827e-07	expressed protein
LOC_Os02g29000	42.0505	0.5245	83.5764	159.339	7.316	3.36196e-06	1.96139e-05	Cupin domain containing protein
LOC_Os02g29380	334.021	536.564	131.478	0.245	-2.0289	2.08519e-10	2.36784e-09	expressed protein
LOC_Os02g29464	274.105	479.524	68.6866	0.1432	-2.8035	1.14591e-16	2.89093e-15	RecF/RecN/SMC N terminal domain containing protein, expressed
LOC_Os02g30100	526.28	58.6472	993.913	16.9473	4.083	5.74254e-13	9.2921e-12	cytochrome P450, putative, expressed
LOC_Os02g30110	15.496	1.7952	29.1967	16.2635	4.0236	1.83543e-09	1.82463e-08	cytochrome P450, putative, expressed
LOC_Os02g30190	205.15	327.613	82.6878	0.2524	-1.9862	2.45468e-09	2.39909e-08	conserved hypothetical protein
LOC_Os02g30280	86.9703	132.424	41.5162	0.3135	-1.6734	8.02897e-06	4.37126e-05	conserved hypothetical protein
LOC_Os02g30320	277.376	113.663	441.088	3.8807	1.9563	5.24175e-10	5.64559e-09	drought-induced protein 1, putative, expressed
LOC_Os02g30610	118.338	28.8283	207.849	7.2099	2.85	9.07538e-14	1.62133e-12	expressed protein
LOC_Os02g30800	332.002	537.49	126.515	0.2354	-2.0869	0.000220607	0.000892887	POLE1 - Putative DNA polymerase epsilon catalytic subunit, expressed
LOC_Os02g30810	2354.96	3568.5	1141.43	0.3199	-1.6445	3.44563e-07	2.38463e-06	OsSAUR10 - Auxin-responsive SAUR gene family member, expressed
LOC_Os02g30900	2889.25	797.453	4981.04	6.2462	2.643	6.59931e-17	1.72288e-15	protein kinase domain containing protein, expressed
LOC_Os02g30910	15.5848	0	31.1696	Inf	Inf	6.09713e-09	5.60936e-08	nodulin MtN3 family protein, putative, expressed
LOC_Os02g31080	2372.01	412.917	4331.11	10.4891	3.3908	3.10664e-11	3.98584e-10	hydroxyproline-rich glycoprotein family protein, putative, expressed
LOC_Os02g31867	14.6133	2.1789	27.0477	12.4134	3.6338	9.64332e-12	1.32819e-10	expressed protein
LOC_Os02g31890	62.3181	106.071	18.565	0.175	-2.5144	3.25726e-11	4.15308e-10	ZOS2-08 - C2H2 zinc finger protein
LOC_Os02g31924	37.9202	60.5088	15.3316	0.2534	-1.9806	4.19516e-06	2.41041e-05	hypothetical protein
LOC_Os02g31926	48.1142	77.3616	18.8668	0.2439	-2.0358	6.72091e-07	4.44321e-06	expressed protein
LOC_Os02g31960	200.874	307.982	93.7657	0.3045	-1.7157	1.26884e-07	9.46106e-07	ATP/GTP binding protein, putative, expressed
LOC_Os02g32009	6603.33	12702.9	503.8	0.0397	-4.6562	3.47378e-21	1.46423e-19	expressed protein
LOC_Os02g32060	2812.05	421.76	5202.34	12.3348	3.6247	8.41247e-08	6.47055e-07	hydrolase, NUDIX family, domain containing protein, expressed
LOC_Os02g32140	81.7089	5.1062	158.312	31.0036	4.9544	2.02851e-10	2.31011e-09	AP2 domain containing protein, expressed
LOC_Os02g32230	506.638	861.048	152.228	0.1768	-2.4999	1.20961e-14	2.38262e-13	retrotransposon protein, putative, unclassified, expressed
LOC_Os02g32320	51.8948	89.2982	14.4914	0.1623	-2.6234	1.01585e-05	5.39826e-05	expressed protein
LOC_Os02g32370	351.938	141.474	562.402	3.9753	1.9911	6.97263e-07	4.5938e-06	inositol hexaphosphate kinase, putative, expressed
LOC_Os02g32450	744.262	186.185	1302.34	6.9949	2.8063	1.08865e-07	8.20506e-07	expressed protein
LOC_Os02g32520	4936.12	425.378	9446.86	22.2082	4.473	1.22449e-13	2.1513e-12	ERD1 protein, chloroplast precursor, putative, expressed
LOC_Os02g32540	36.1169	14.312	57.9217	4.0471	2.0169	2.90296e-06	1.7141e-05	ubiquitin carboxyl-terminal hydrolase, family 1, putative, expressed
LOC_Os02g32580	283.358	126.277	440.438	3.4879	1.8023	1.33166e-07	9.89105e-07	expressed protein
LOC_Os02g32590	1146.72	23.7549	2269.69	95.5463	6.5781	1.30231e-63	2.35397e-60	HSF-type DNA-binding domain containing protein, expressed
LOC_Os02g32620	1054.62	152.35	1956.88	12.8446	3.6831	6.3369e-14	1.14676e-12	PAN domain-containing protein At5g03700 precursor, putative, expressed
LOC_Os02g32814	405.724	181.428	630.02	3.4726	1.796	7.13829e-09	6.50877e-08	heavy metal-associated domain containing protein, expressed
LOC_Os02g32950	111.027	198.039	24.0147	0.1213	-3.0438	4.5768e-09	4.28899e-08	RCN2 Centroradialis-like1 homologous to TFL1 gene; contains Pfam profile PF01161: Phosphatidylethanolamine-binding protein, expressed
LOC_Os02g32980	642.979	161.026	1124.93	6.986	2.8045	8.74704e-18	2.52375e-16	Cupin domain containing protein, expressed
LOC_Os02g32990	43.6523	5.4899	81.8147	14.9027	3.8975	8.84926e-20	3.20084e-18	expressed protein
LOC_Os02g33000	412.105	44.5247	779.685	17.5113	4.1302	3.67484e-11	4.64311e-10	glycosyl hydrolases family 17, putative, expressed
LOC_Os02g33020	18.8237	5.0232	32.6242	6.4947	2.6993	1.13779e-08	1.00437e-07	SOUL heme-binding protein, putative, expressed
LOC_Os02g33070	2286.18	457.31	4115.05	8.9984	3.1697	4.14269e-19	1.4004e-17	expressed protein
LOC_Os02g33110	1485.06	702.685	2267.43	3.2268	1.6901	2.43349e-06	1.4582e-05	glycosyl hydrolases, putative, expressed
LOC_Os02g33120	8.6651	1.2129	16.1172	13.2879	3.732	0.000247988	0.000991437	conserved hypothetical protein
LOC_Os02g33160	12.6612	2.8095	22.5129	8.0131	3.0024	1.81163e-05	9.18154e-05	transposon protein, putative, unclassified
LOC_Os02g33330	41.3042	7.9388	74.6695	9.4056	3.2335	1.51047e-11	2.02591e-10	expressed protein
LOC_Os02g33420	19.6516	0.7231	38.58	53.3503	5.7374	7.0922e-06	3.90834e-05	ATPase, AAA family protein, expressed
LOC_Os02g33580	2276.86	753.087	3800.64	5.0467	2.3354	9.43166e-14	1.68204e-12	digalactosyldiacylglycerol synthase, chloroplast precursor, putative, expressed
LOC_Os02g33590	1945.97	11.4311	3880.52	339.469	8.4071	1.52487e-18	4.81565e-17	U-box domain-containing protein, putative, expressed
LOC_Os02g33600	701.36	68.4198	1334.3	19.5017	4.2855	3.12338e-10	3.47737e-09	VQ domain containing protein, putative
LOC_Os02g33680	446.554	21.8555	871.253	39.8643	5.317	1.80439e-20	6.99183e-19	U-box domain containing protein, expressed
LOC_Os02g33710	7420.77	2310.63	12530.9	5.4232	2.4391	1.02411e-14	2.03361e-13	decarboxylase, putative, expressed
LOC_Os02g33750	229.256	362.514	95.9983	0.2648	-1.917	3.53062e-09	3.36504e-08	transposon protein, putative, unclassified, expressed
LOC_Os02g33840	33.0822	0.3259	65.8386	202.025	7.6584	6.49273e-08	5.07269e-07	OsFBX52 - F-box domain containing protein, expressed
LOC_Os02g34080	917.619	1497.02	338.221	0.2259	-2.1461	6.40142e-12	9.02306e-11	myosin, putative, expressed
LOC_Os02g34150	9.6806	18.9957	0.3655	0.0192	-5.6996	2.22393e-06	1.33941e-05	hypothetical protein
LOC_Os02g34250	4.1973	0	8.3945	Inf	Inf	7.67518e-06	4.19425e-05	expressed protein
LOC_Os02g34410	1329.96	144.556	2515.36	17.4006	4.1211	9.99474e-13	1.57094e-11	U-box domain-containing protein, putative, expressed
LOC_Os02g34430	716.821	1118.66	314.985	0.2816	-1.8284	5.00806e-09	4.66185e-08	serine/threonine-protein kinase, putative, expressed
LOC_Os02g34580	28.1398	49.9492	6.3304	0.1267	-2.9801	3.65742e-11	4.62301e-10	ammonium transporter protein, putative, expressed
LOC_Os02g34600	861.671	369.72	1353.62	3.6612	1.8723	1.21011e-06	7.64478e-06	CAMK_CAMK_like.13 - CAMK includes calcium/calmodulin depedent protein kinases, expressed
LOC_Os02g34930	26.3605	51.0983	1.6228	0.0318	-4.9767	1.76451e-11	2.34515e-10	expressed protein
LOC_Os02g35010	680.918	247.472	1114.36	4.503	2.1709	7.33064e-12	1.02622e-10	STE_MEKK_ste11_MAP3K.9 - STE kinases include homologs to sterile 7, sterile 11 and sterile 20 from yeast, expressed
LOC_Os02g35020	464.825	66.7755	862.874	12.922	3.6918	1.29838e-11	1.75447e-10	glycosyl transferase, putative, expressed
LOC_Os02g35090	130.751	52.6624	208.84	3.9656	1.9876	3.0872e-09	2.97377e-08	expressed protein
LOC_Os02g35830	884.483	234.019	1534.95	6.5591	2.7135	1.02084e-17	2.92072e-16	extracellular ligand-gated ion channel, putative, expressed
LOC_Os02g35940	72.9901	7.9369	138.043	17.3925	4.1204	4.64344e-12	6.67057e-11	gibberellin receptor GID1L2, putative, expressed
LOC_Os02g36000	5.0959	0.4898	9.7019	19.8088	4.3081	1.40491e-06	8.79948e-06	zinc finger protein, putative
LOC_Os02g36300	253.902	18.7046	489.099	26.1486	4.7087	2.90335e-15	6.18683e-14	zinc finger, C3HC4 type domain containing protein, expressed
LOC_Os02g36320	53.7102	0.617	106.803	173.087	7.4354	0.000160623	0.000669875	RING-H2 finger protein ATL3B precursor, putative
LOC_Os02g36340	13545.7	1120.91	25970.5	23.1691	4.5341	1.5989e-40	3.69407e-38	riboflavin biosynthesis protein ribAB, chloroplast precursor, putative, expressed
LOC_Os02g36360	1120.89	485.421	1756.36	3.6182	1.8553	1.97426e-09	1.95631e-08	ZOS2-11 - C2H2 zinc finger protein, expressed
LOC_Os02g36510	192.676	1.83	383.522	209.578	7.7113	6.29276e-16	1.44625e-14	ethylene-insensitive 3, putative, expressed
LOC_Os02g36530	11975.9	407.883	23543.9	57.7221	5.8511	7.26851e-22	3.31375e-20	hypothetical protein
LOC_Os02g36550	84.7397	11.6913	157.788	13.4962	3.7545	2.00865e-09	1.98846e-08	phosphopantothenate--cysteine ligase, putative, expressed
LOC_Os02g36619	21.0957	36.1582	6.0332	0.1669	-2.5833	7.31064e-05	0.000328471	exo70 exocyst complex subunit, putative, expressed
LOC_Os02g36880	2373.31	134.334	4612.28	34.3344	5.1016	8.34297e-19	2.69856e-17	No apical meristem protein, putative, expressed
LOC_Os02g37000	943.381	102.923	1783.84	17.3317	4.1153	2.57462e-12	3.79985e-11	mitochondrial prohibitin complex protein 1, putative, expressed
LOC_Os02g37030	1370.08	580.279	2159.89	3.7222	1.8961	9.26292e-10	9.67145e-09	protein binding protein, putative, expressed
LOC_Os02g37040	504.702	106.725	902.679	8.458	3.0803	1.08495e-07	8.18117e-07	peptide transporter PTR3-A, putative, expressed
LOC_Os02g37050	334.855	505.478	164.232	0.3249	-1.6219	2.82461e-07	1.97665e-06	phosphatidylinositolglycan class N family protein, expressed
LOC_Os02g37090	103.321	165.013	41.6285	0.2523	-1.9869	9.0834e-09	8.14016e-08	hydrolase, alpha/beta fold family domain containing protein, expressed
LOC_Os02g37120	118.933	222.411	15.4561	0.0695	-3.847	9.63103e-24	5.14682e-22	expressed protein
LOC_Os02g37180	3232.82	147.565	6318.07	42.8157	5.4201	4.56355e-08	3.65941e-07	expressed protein
LOC_Os02g37280	42.2239	3.4247	81.0232	23.6584	4.5643	1.41956e-17	3.99087e-16	heavy metal transport/detoxification protein, putative
LOC_Os02g37290	837.841	51.1564	1624.52	31.756	4.989	8.36486e-43	2.31563e-40	heavy metal associated domain containing protein, expressed
LOC_Os02g37300	462.174	29.7732	894.574	30.0463	4.9091	4.83844e-34	6.46416e-32	heavy metal associated domain containing protein, expressed
LOC_Os02g37320	487.38	12.2275	962.532	78.7186	6.2986	3.83139e-48	1.63515e-45	heavy metal associated domain containing protein, expressed
LOC_Os02g37330	106.382	6.1783	206.586	33.4373	5.0634	3.42799e-32	3.95997e-30	heavy metal associated domain containing protein, expressed
LOC_Os02g37540	217.316	2.5184	432.113	171.584	7.4228	5.92736e-14	1.07582e-12	expressed protein
LOC_Os02g37570	77.8745	0	155.749	Inf	Inf	7.7199e-34	1.01375e-31	keratin-associated protein 5-3, putative
LOC_Os02g37610	400.955	655.496	146.413	0.2234	-2.1625	3.16379e-07	2.19681e-06	expressed protein
LOC_Os02g37834	50.8447	12.4068	89.2825	7.1962	2.8472	2.77677e-13	4.67532e-12	expressed protein
LOC_Os02g37930	1758.29	348.933	3167.64	9.0781	3.1824	1.93229e-17	5.36363e-16	hypoxia-responsive family protein, putative, expressed
LOC_Os02g37970	92.6349	167.449	17.8204	0.1064	-3.2321	3.9229e-16	9.27968e-15	DUF581 domain containing protein, expressed
LOC_Os02g38040	21.2718	4.6414	37.9021	8.1661	3.0297	4.11919e-07	2.81527e-06	leucine-rich repeat family protein, putative, expressed
LOC_Os02g38084	401.181	688.132	114.23	0.166	-2.5907	3.68006e-05	0.000176579	hypothetical protein
LOC_Os02g38130	183.596	63.1775	304.014	4.8121	2.2667	9.89695e-08	7.5164e-07	no apical meristem protein, putative, expressed
LOC_Os02g38140	1120.18	424.214	1816.15	4.2812	2.098	1.30638e-11	1.7645e-10	glycosyl transferase family 17 protein, putative, expressed
LOC_Os02g38180	90.704	20.2336	161.174	7.9657	2.9938	1.40893e-15	3.11464e-14	expressed protein
LOC_Os02g38190	933.173	416.745	1449.6	3.4784	1.7984	1.64434e-06	1.01481e-05	expressed protein
LOC_Os02g38210	540.253	237.327	843.179	3.5528	1.829	2.59004e-08	2.16209e-07	elongation factor Tu, putative, expressed
LOC_Os02g38220	1318.01	614.006	2022.01	3.2931	1.7195	1.95635e-08	1.66569e-07	eukaryotic translation initiation factor 4B, putative, expressed
LOC_Os02g38230	1098.67	1656.45	540.894	0.3265	-1.6147	6.53065e-08	5.09972e-07	high affinity nitrate transporter, putative, expressed
LOC_Os02g38320	64.6842	23.3153	106.053	4.5486	2.1854	8.42093e-07	5.45099e-06	BTBZ3 - Bric-a-Brac, Tramtrack, Broad Complex BTB domain with TAZ zinc finger and Calmodulin-binding domains, expressed
LOC_Os02g38386	26.4725	12.3219	40.6231	3.2968	1.7211	0.000201312	0.000823251	NBS-LRR disease resistance protein, putative, expressed
LOC_Os02g38410	123.249	37.2566	209.242	5.6162	2.4896	4.18885e-10	4.56275e-09	ubiquitin family protein, putative, expressed
LOC_Os02g38480	1092.77	1773.97	411.572	0.232	-2.1078	1.37776e-11	1.85439e-10	expressed protein
LOC_Os02g38820	248.8	54.7548	442.846	8.0878	3.0157	2.16054e-19	7.51859e-18	expressed protein
LOC_Os02g38840	3640.29	1641.67	5638.91	3.4349	1.7803	1.47776e-06	9.2252e-06	glucose-6-phosphate 1-dehydrogenase, cytoplasmic isoform, putative, expressed
LOC_Os02g38940	83.7564	1.9361	165.577	85.5221	6.4182	6.59598e-28	5.26445e-26	cytochrome P450, putative, expressed
LOC_Os02g38980	9477.29	2632.74	16321.8	6.1996	2.6322	4.19453e-17	1.12273e-15	bromodomain domain containing protein, expressed
LOC_Os02g39220	6.1284	11.5198	0.7371	0.064	-3.9661	6.06471e-05	0.000277978	transposon protein, putative, unclassified
LOC_Os02g39280	48.5367	87.9311	9.1423	0.104	-3.2657	8.91542e-09	8.00096e-08	C2 domain containing protein, putative
LOC_Os02g39330	6649.76	184.908	13114.6	70.925	6.1482	9.70164e-12	1.33563e-10	CHIT1 - Chitinase family protein precursor, expressed
LOC_Os02g39340	1179.92	282.036	2077.81	7.3672	2.8811	3.11574e-19	1.06497e-17	glycine-rich protein, putative, expressed
LOC_Os02g39360	800.295	297.368	1303.22	4.3825	2.1318	9.73781e-12	1.34001e-10	B-box zinc finger family protein, putative, expressed
LOC_Os02g39384	25.8014	41.7904	9.8125	0.2348	-2.0905	3.98899e-05	0.000190077	hypothetical protein
LOC_Os02g39590	10.7505	0.8504	20.6506	24.283	4.6019	1.63164e-05	8.33671e-05	GDSL-like lipase/acylhydrolase, putative
LOC_Os02g39620	5.3405	9.8711	0.8099	0.082	-3.6074	0.000119192	0.000511817	ATOZI1, putative, expressed
LOC_Os02g39710	140.321	46.0076	234.635	5.0999	2.3505	1.105e-12	1.7262e-11	CCT/B-box zinc finger protein, putative, expressed
LOC_Os02g39790	5959.12	1072.71	10845.5	10.1105	3.3378	5.66148e-25	3.44487e-23	CPuORF9 - conserved peptide uORF-containing transcript, expressed
LOC_Os02g39850	9857.11	2899.21	16815	5.7999	2.536	2.23764e-09	2.19956e-08	transferase family protein, putative, expressed
LOC_Os02g39884	65.044	25.377	104.711	4.1262	2.0448	3.65887e-06	2.12012e-05	expressed protein
LOC_Os02g39910	129.604	47.5234	211.685	4.4543	2.1552	8.16422e-07	5.29821e-06	B4-BTB1 - Bric-a-Brac, Tramtrack, Broad Complex BTB domain with B4 subfamily conserved sequence, expressed
LOC_Os02g39930	53.7882	8.7605	98.816	11.2798	3.4957	7.55065e-18	2.18883e-16	OsTIL-1 Temperature-induced lipocalin-1, expressed
LOC_Os02g40040	400.323	96.6912	703.954	7.2804	2.864	1.65699e-18	5.21147e-17	expressed protein
LOC_Os02g40100	59.4381	102.556	16.3206	0.1591	-2.6516	0.000215106	0.000873499	plant protein of unknown function DUF869 domain containing protein, expressed
LOC_Os02g40110	671.783	232.755	1110.81	4.7724	2.2547	1.88836e-12	2.84438e-11	expressed protein
LOC_Os02g40180	13.4485	22.1832	4.7137	0.2125	-2.2345	1.92219e-05	9.70505e-05	receptor-like protein kinase 5 precursor, putative, expressed
LOC_Os02g40430	2150.14	3360.73	939.542	0.2796	-1.8387	0.00021008	0.000855352	HEAT repeat family protein, putative, expressed
LOC_Os02g40440	10.8409	0	21.6819	Inf	Inf	4.28382e-05	0.000202606	GDSL-like lipase/acylhydrolase, putative, expressed
LOC_Os02g40500	6314.07	60.1119	12568	209.077	7.7079	2.39612e-20	9.215e-19	OsGrx_C2.1 - glutaredoxin subgroup I, expressed
LOC_Os02g40530	97.7276	2.6456	192.81	72.878	6.1874	6.39141e-34	8.42898e-32	MYB family transcription factor, putative, expressed
LOC_Os02g40700	618.933	78.2573	1159.61	14.8179	3.8893	3.20987e-23	1.65214e-21	enzyme of the cupin superfamily protein, putative, expressed
LOC_Os02g40710	205.392	379.876	30.9074	0.0814	-3.6195	4.97763e-18	1.46292e-16	ammonium transporter protein, putative, expressed
LOC_Os02g40730	1135.71	2032.19	239.241	0.1177	-3.0865	4.23424e-22	1.96244e-20	ammonium transporter protein, putative, expressed
LOC_Os02g40820	847.928	144.135	1551.72	10.7657	3.4284	1.65075e-24	9.49893e-23	expressed protein
LOC_Os02g40840	855.227	299.769	1410.68	4.7059	2.2345	1.26977e-05	6.63338e-05	alcohol oxidase, putative, expressed
LOC_Os02g40900	126.389	49.5286	203.249	4.1037	2.0369	7.14617e-10	7.56937e-09	RNA recognition motif containing protein, putative, expressed
LOC_Os02g41500	25.261	0	50.522	Inf	Inf	8.64248e-22	3.89393e-20	OsWAK13 - OsWAK receptor-like protein kinase, expressed
LOC_Os02g41510	1716.96	37.6409	3396.28	90.2285	6.4955	9.72122e-28	7.6988e-26	MYB family transcription factor, putative, expressed
LOC_Os02g41520	846.141	407.985	1284.3	3.1479	1.6544	9.71319e-08	7.38414e-07	glycosyl transferase 8 domain containing protein, putative, expressed
LOC_Os02g41530	10.9637	0	21.9275	Inf	Inf	1.56773e-11	2.09499e-10	hypothetical protein
LOC_Os02g41540	6.2774	0.2912	12.2636	42.1205	5.3965	0.000184277	0.000759553	retrotransposon protein, putative, unclassified
LOC_Os02g41580	709.084	267.176	1150.99	4.308	2.107	3.78122e-09	3.5883e-08	CAMK_CAMK_like.14 - CAMK includes calcium/calmodulin depedent protein kinases, expressed
LOC_Os02g41670	1145.76	77.648	2213.87	28.5116	4.8335	8.86459e-21	3.58882e-19	phenylalanine ammonia-lyase, putative, expressed
LOC_Os02g41680	4203.2	801.915	7604.48	9.4829	3.2453	8.21282e-24	4.43521e-22	phenylalanine ammonia-lyase, putative, expressed
LOC_Os02g41820	4276.52	1624.19	6928.86	4.266	2.0929	0.000210019	0.000855229	expressed protein
LOC_Os02g41840	2505.47	33.044	4977.89	150.644	7.235	2.91358e-12	4.27363e-11	DUF584 domain containing protein, putative, expressed
LOC_Os02g41850	13.9201	0.9429	26.8972	28.5248	4.8341	1.15209e-05	6.06082e-05	conserved hypothetical protein
LOC_Os02g41890	1031.87	1658.4	405.325	0.2444	-2.0326	7.02919e-11	8.55898e-10	phytosulfokine receptor precursor, putative, expressed
LOC_Os02g41904	1310.29	607.789	2012.8	3.3117	1.7276	6.08587e-05	0.000278906	DEF7 - Defensin and Defensin-like DEFL family
LOC_Os02g41954	784.898	8.9475	1560.85	174.446	7.4466	1.96974e-11	2.59881e-10	gibberellin 2-beta-dioxygenase 7, putative, expressed
LOC_Os02g41980	16.4312	4.9866	27.8758	5.5902	2.4829	0.000220213	0.000891411	conserved hypothetical protein
LOC_Os02g42000	363.749	20.6309	706.867	34.2625	5.0986	5.32266e-13	8.66286e-12	expressed protein
LOC_Os02g42200	457.982	706.063	209.901	0.2973	-1.7501	3.14237e-08	2.5894e-07	transcription factor-related, putative, expressed
LOC_Os02g42220	452.243	759.321	145.166	0.1912	-2.387	3.92888e-14	7.30791e-13	transposon protein, putative, unclassified, expressed
LOC_Os02g42430	219.718	46.6381	392.797	8.4222	3.0742	8.61457e-10	9.02211e-09	GEM, putative
LOC_Os02g42560	908.474	138.888	1678.06	12.0821	3.5948	8.95994e-11	1.07884e-09	expressed protein
LOC_Os02g42585	857.303	157.744	1556.86	9.8696	3.303	8.70974e-18	2.51535e-16	AP2 domain containing protein, expressed
LOC_Os02g42640	63.8622	11.0241	116.7	10.586	3.4041	6.53444e-05	0.000296778	CBS domain-containing protein, putative, expressed
LOC_Os02g42780	53.8206	25.0972	82.544	3.289	1.7176	8.73398e-05	0.000386044	lectin receptor-type protein kinase, putative, expressed
LOC_Os02g43010	343.297	160.822	525.773	3.2693	1.709	8.64755e-08	6.64471e-07	vacuolar-processing enzyme precursor, putative, expressed
LOC_Os02g43070	55.7957	0	111.591	Inf	Inf	3.1641e-11	4.04941e-10	retrotransposon protein, putative, unclassified
LOC_Os02g43170	247.225	119.025	375.426	3.1542	1.6573	0.000148559	0.000624134	B-box zinc finger family protein, putative, expressed
LOC_Os02g43194	3.969	0.2912	7.6469	26.2641	4.715	5.10873e-05	0.000238083	aldehyde dehydrogenase, putative, expressed
LOC_Os02g43330	3566.37	20.0682	7112.68	354.426	8.4693	1.92114e-57	1.96776e-54	homeobox associated leucine zipper, putative, expressed
LOC_Os02g43370	9936.88	17234.5	2639.28	0.1531	-2.7071	2.74626e-08	2.2795e-07	transposon protein, putative, unclassified, expressed
LOC_Os02g43380	14.912	26.5026	3.3214	0.1253	-2.9963	2.25566e-05	0.000112137	hypothetical protein
LOC_Os02g43430	595.99	276.593	915.388	3.3095	1.7266	4.93172e-08	3.92901e-07	protein kinase domain containing protein, expressed
LOC_Os02g43594	58.9132	108.106	9.7201	0.0899	-3.4753	2.73681e-10	3.07259e-09	MSP domain containing protein, putative, expressed
LOC_Os02g43670	197.494	78.9308	316.057	4.0042	2.0015	1.31494e-09	1.34327e-08	transferase family protein, putative, expressed
LOC_Os02g43770	2390.92	189.062	4592.79	24.2925	4.6024	2.8671e-21	1.21854e-19	DUF630/DUF632 domains containing protein, putative, expressed
LOC_Os02g43790	3249.88	182.073	6317.69	34.6987	5.1168	1.33304e-21	5.88528e-20	ethylene-responsive transcription factor, putative, expressed
LOC_Os02g43820	13.7941	4.2789	23.3093	5.4475	2.4456	9.87188e-06	5.25907e-05	AP2 domain containing protein, expressed
LOC_Os02g43860	2587.29	958.476	4216.1	4.3988	2.1371	5.9719e-12	8.46423e-11	amino acid permease, putative, expressed
LOC_Os02g43870	310.005	484.511	135.498	0.2797	-1.8383	1.85992e-08	1.59241e-07	inactive receptor kinase At2g26730 precursor, putative, expressed
LOC_Os02g44000	167.365	81.0389	253.69	3.1305	1.6464	2.20557e-05	0.000109878	amino acid kinase, putative
LOC_Os02g44010	812.66	360.931	1264.39	3.5031	1.8086	1.85646e-07	1.34287e-06	expressed protein
LOC_Os02g44040	490.723	8.7775	972.669	110.813	6.792	9.63474e-05	0.000421372	expressed protein
LOC_Os02g44090	27.0696	1.3055	52.8338	40.4716	5.3388	1.02398e-16	2.60748e-15	zinc finger protein, putative, expressed
LOC_Os02g44130	8.5248	0.9796	16.0701	16.4054	4.0361	0.000120223	0.000515599	ZOS2-14 - C2H2 zinc finger protein, expressed
LOC_Os02g44230	1354.24	194.438	2514.03	12.9298	3.6926	1.88782e-12	2.84438e-11	CPuORF22 - conserved peptide uORF-containing transcript, expressed
LOC_Os02g44270	125.533	212.229	38.8363	0.183	-2.4501	1.40399e-12	2.15709e-11	expressed protein
LOC_Os02g44490	134.95	45.911	223.989	4.8788	2.2865	8.41783e-06	4.56116e-05	anthranilate phosphoribosyltransferase, putative, expressed
LOC_Os02g44500	5609.15	1220.58	9997.72	8.1909	3.034	2.08608e-21	9.00296e-20	glutathione peroxidase, putative, expressed
LOC_Os02g44510	1952.81	3054.01	851.61	0.2789	-1.8424	1.77807e-09	1.77046e-08	UDP-glucose glycoprotein glucosyltransferase 1 precursor, putative, expressed
LOC_Os02g44610	472.593	729.613	215.572	0.2955	-1.759	2.73413e-08	2.27004e-07	protein kinase, putative, expressed
LOC_Os02g44680	57.9219	90.0065	25.8373	0.2871	-1.8006	2.37398e-05	0.000117733	allantoin permease, putative, expressed
LOC_Os02g44730	248.271	440.08	56.4627	0.1283	-2.9624	1.0063e-18	3.22773e-17	tetracycline transporter protein, putative, expressed
LOC_Os02g44820	534.161	162.501	905.822	5.5743	2.4788	1.22859e-12	1.89995e-11	rho-GTPase-activating protein-related, putative, expressed
LOC_Os02g44870	44037.3	7812.24	80262.4	10.2739	3.3609	2.78694e-16	6.71549e-15	dehydrin, putative, expressed
LOC_Os02g44880	1057.44	218.101	1896.78	8.6968	3.1205	2.92208e-12	4.28181e-11	expressed protein
LOC_Os02g44900	70.4239	106.152	34.6959	0.3269	-1.6133	2.3854e-05	0.000118242	expressed protein
LOC_Os02g44980	2766.91	1216.87	4316.96	3.5476	1.8268	1.02934e-05	5.46467e-05	transmembrane amino acid transporter protein, putative, expressed
LOC_Os02g44990	2097.29	99.1663	4095.41	41.2985	5.368	1.53908e-09	1.55339e-08	OsFBDUF13 - F-box and DUF domain containing protein, expressed
LOC_Os02g45000	563.079	255.549	870.608	3.4068	1.7684	7.2053e-05	0.000324307	expressed protein
LOC_Os02g45010	383.524	723.275	43.7727	0.0605	-4.0464	4.7781e-30	4.57387e-28	ethylene-responsive protein related, putative, expressed
LOC_Os02g45100	10.2501	0.5823	19.918	34.2052	5.0961	6.28185e-05	0.000286733	mitochondrial import inner membrane translocase subunit Tim17, putative, expressed
LOC_Os02g45120	221.653	101.225	342.081	3.3794	1.7568	3.62984e-08	2.9523e-07	expressed protein
LOC_Os02g45160	504.14	897.649	110.63	0.1232	-3.0204	2.53445e-10	2.85479e-09	aluminum-activated malate transporter, putative, expressed
LOC_Os02g45200	1954.84	712.355	3197.32	4.4884	2.1662	6.57864e-07	4.35383e-06	dof zinc finger domain containing protein, putative, expressed
LOC_Os02g45225	24.4661	0.6884	48.2439	70.0806	6.1309	2.07668e-12	3.10522e-11	expressed protein
LOC_Os02g45320	1339.94	264.753	2415.13	9.1222	3.1894	8.24482e-23	4.11277e-21	OsFBX58 - F-box domain containing protein, expressed
LOC_Os02g45380	268.816	86.4809	451.151	5.2168	2.3832	1.58217e-06	9.80376e-06	MATE domain containing protein, expressed
LOC_Os02g45390	134.491	51.8058	217.175	4.1921	2.0677	1.25991e-08	1.10549e-07	RING-H2 finger protein, putative, expressed
LOC_Os02g45420	518.661	6.1976	1031.12	166.374	7.3783	7.7873e-13	1.23855e-11	AP2 domain containing protein, expressed
LOC_Os02g45670	276.105	424.389	127.82	0.3012	-1.7313	3.46459e-08	2.83364e-07	myb-like DNA-binding domain containing protein, expressed
LOC_Os02g45760	828.047	114.361	1541.73	13.4814	3.7529	1.30468e-12	2.01155e-11	chitin-inducible gibberellin-responsive protein 2, putative, expressed
LOC_Os02g45780	194.091	20.317	367.865	18.1063	4.1784	1.47908e-06	9.23014e-06	zinc finger, C3HC4 type domain containing protein, expressed
LOC_Os02g45810	945.312	389.884	1500.74	3.8492	1.9446	3.79034e-10	4.1626e-09	WD domain, G-beta repeat domain containing protein, expressed
LOC_Os02g45850	335.833	43.6494	628.017	14.3878	3.8468	6.02368e-26	4.05911e-24	B3 DNA binding domain containing protein, expressed
LOC_Os02g45890	163.329	264.708	61.9499	0.234	-2.0952	1.04558e-09	1.08359e-08	sulfotransferase domain containing protein, expressed
LOC_Os02g45930	1163.95	386.671	1941.24	5.0204	2.3278	1.12823e-10	1.34114e-09	expressed protein
LOC_Os02g46030	1218.03	35.5911	2400.48	67.446	6.0757	2.23423e-57	2.21463e-54	MYB family transcription factor, putative, expressed
LOC_Os02g46090	1479.33	519.558	2439.11	4.6946	2.231	8.79329e-13	1.38778e-11	CAMK_CAMK_like.15 - CAMK includes calcium/calmodulin depedent protein kinases, expressed
LOC_Os02g46100	162.98	17.9259	308.033	17.1837	4.103	8.68085e-13	1.37074e-11	RING-H2 finger protein, putative, expressed
LOC_Os02g46170	21.527	0.1986	42.8554	215.76	7.7533	5.59758e-13	9.06708e-12	hypothetical protein
LOC_Os02g46180	39.7585	1.5041	78.0128	51.8675	5.6968	1.65075e-06	1.01815e-05	DUF581 domain containing protein, expressed
LOC_Os02g46210	205.756	23.1376	388.375	16.7854	4.0691	1.34966e-25	8.64004e-24	DUF581 domain containing protein, expressed
LOC_Os02g46220	2235.84	542.772	3928.9	7.2386	2.8557	2.21584e-18	6.86375e-17	expressed protein
LOC_Os02g46340	1039.81	22.3049	2057.32	92.2364	6.5273	7.96227e-25	4.76001e-23	RING-H2 finger protein ATL3J, putative, expressed
LOC_Os02g46360	107.883	16.0763	199.689	12.4214	3.6348	2.03629e-05	0.000102224	invertase/pectin methylesterase inhibitor family protein, putative
LOC_Os02g46370	10.2029	1.3402	19.0656	14.226	3.8305	4.4787e-07	3.04472e-06	hypothetical protein
LOC_Os02g46380	1224.56	333.489	2115.63	6.3439	2.6654	1.04102e-16	2.64493e-15	purine permease, putative, expressed
LOC_Os02g46440	49.3626	22.7889	75.9363	3.3322	1.7365	4.37524e-06	2.50032e-05	expressed protein
LOC_Os02g46450	637.901	1038.46	237.344	0.2286	-2.1294	1.62847e-11	2.17185e-10	helicase conserved C-terminal domain containing protein, expressed
LOC_Os02g46460	164.126	285.75	42.5023	0.1487	-2.7491	8.68325e-08	6.66881e-07	peptide transporter PTR2, putative, expressed
LOC_Os02g46473	96.8728	44.9064	148.839	3.3144	1.7288	1.36949e-05	7.11441e-05	expressed protein
LOC_Os02g46620	81.5963	31.3409	131.852	4.207	2.0728	7.43199e-09	6.75852e-08	expressed protein
LOC_Os02g46650	773.582	262.949	1284.22	4.8839	2.288	7.38434e-09	6.71717e-08	ubiquitin carboxyl-terminal hydrolase domain containing protein, expressed
LOC_Os02g46690	113.777	23.9825	203.571	8.4883	3.0855	1.8321e-15	4.00973e-14	OsFBD8 - F-box and FBD domain containing protein, expressed
LOC_Os02g46830	514.095	240.85	787.34	3.269	1.7089	1.60503e-05	8.22537e-05	expressed protein
LOC_Os02g46910	811.417	168.649	1454.18	8.6225	3.1081	1.95322e-06	1.18778e-05	glycosyl hydrolases family 16, putative, expressed
LOC_Os02g46920	502.332	790.465	214.198	0.271	-1.8838	1.65075e-09	1.65495e-08	expressed protein
LOC_Os02g47020	248.953	63.1434	434.763	6.8853	2.7835	1.33827e-07	9.9353e-07	phosphoribulokinase/Uridine kinase family protein, expressed
LOC_Os02g47080	11.5643	0.2912	22.8374	78.4372	6.2935	1.65203e-07	1.20779e-06	hypothetical protein
LOC_Os02g47090	1084.91	93.9804	2075.84	22.0881	4.4652	1.27488e-21	5.64476e-20	peptide transporter PTR2, putative, expressed
LOC_Os02g47100	130.513	16.011	245.015	15.303	3.9357	5.86759e-22	2.69909e-20	hypothetical protein
LOC_Os02g47190	163.476	54.3936	272.559	5.0109	2.3251	8.81145e-12	1.22018e-10	MYB family transcription factor, putative, expressed
LOC_Os02g47200	12.8645	3.172	22.557	7.1112	2.8301	6.46839e-08	5.05495e-07	transposon protein, putative, unclassified, expressed
LOC_Os02g47370	208.834	8.4037	409.265	48.7008	5.6059	2.6531e-08	2.20874e-07	transcription factor TF2, putative, expressed
LOC_Os02g47390	38.3611	9.819	66.9032	6.8137	2.7684	3.46987e-07	2.39978e-06	expressed protein
LOC_Os02g47470	829.987	397.675	1262.3	3.1742	1.6664	4.95491e-08	3.94646e-07	cytochrome P450, putative, expressed
LOC_Os02g47560	1211.13	110.383	2311.88	20.9442	4.3885	2.054e-37	3.52599e-35	DNA-binding protein, putative, expressed
LOC_Os02g47570	1581.56	454.309	2708.82	5.9625	2.5759	3.55933e-16	8.47181e-15	phosphatase, putative, expressed
LOC_Os02g47580	5654.86	837.09	10472.6	12.5108	3.6451	1.17574e-28	1.00635e-26	expressed protein
LOC_Os02g47650	594.233	50.1943	1138.27	22.6773	4.5032	1.37067e-08	1.19551e-07	universal stress protein domain containing protein, putative, expressed
LOC_Os02g47780	66.919	110.086	23.752	0.2158	-2.2125	2.01267e-05	0.000101153	hydrolase, alpha/beta fold family domain containing protein, expressed
LOC_Os02g47810	82.8294	36.3872	129.272	3.5527	1.8289	1.56986e-06	9.72948e-06	dof zinc finger domain containing protein, putative, expressed
LOC_Os02g47840	276.727	116.284	437.171	3.7595	1.9105	2.22774e-06	1.34144e-05	universal stress protein domain containing protein, putative, expressed
LOC_Os02g47880	2866.99	4557.16	1176.82	0.2582	-1.9532	1.21241e-10	1.43178e-09	tetratricopeptide repeat domain containing protein, expressed
LOC_Os02g47930	67.0534	27.5557	106.551	3.8668	1.9511	8.86867e-07	5.72273e-06	expressed protein
LOC_Os02g47980	77.4702	132.746	22.1946	0.1672	-2.5804	1.04183e-11	1.42789e-10	DUF617 domain containing protein, expressed
LOC_Os02g48010	1356.72	2227.65	485.79	0.2181	-2.1971	2.0147e-12	3.02431e-11	nuclear matrix constituent protein 1-like, putative, expressed
LOC_Os02g48060	40.8482	66.1812	15.5152	0.2344	-2.0927	3.86563e-06	2.23067e-05	helix-loop-helix DNA-binding domain containing protein, expressed
LOC_Os02g48190	861.667	261.258	1462.08	5.5963	2.4845	1.3634e-07	1.01073e-06	expressed protein
LOC_Os02g48200	438.06	693.282	182.838	0.2637	-1.9229	1.66458e-09	1.66791e-08	lectin-like protein kinase, putative, expressed
LOC_Os02g48280	78.4331	1.8647	155.001	83.1235	6.3772	6.64156e-12	9.35298e-11	expressed protein
LOC_Os02g48330	83.2926	16.2017	150.383	9.282	3.2144	6.55038e-14	1.184e-12	3-hydroxy-3-methylglutaryl-coenzyme A reductase, putative, expressed
LOC_Os02g48450	55.3738	97.2087	13.539	0.1393	-2.844	1.0391e-08	9.23882e-08	xylem cysteine proteinase 2 precursor, putative, expressed
LOC_Os02g48470	184.301	312.803	55.7998	0.1784	-2.4869	6.1945e-13	9.98137e-12	expressed protein
LOC_Os02g48600	78.9849	120.243	37.7262	0.3137	-1.6723	0.000174688	0.000723228	expressed protein
LOC_Os02g48670	232.552	94.6047	370.498	3.9163	1.9695	4.45684e-05	0.00021011	slowmo homolog, putative, expressed
LOC_Os02g48710	424.958	57.7177	792.199	13.7254	3.7788	9.17606e-09	8.21567e-08	expressed protein
LOC_Os02g48770	19.493	1.1782	37.8079	32.0899	5.004	6.36743e-15	1.29929e-13	SAM dependent carboxyl methyltransferase, putative, expressed
LOC_Os02g48850	186.002	4.9884	367.015	73.573	6.2011	5.10909e-05	0.000238083	plant-specific domain TIGR01615 family protein
LOC_Os02g48860	777.945	124.331	1431.56	11.5141	3.5253	2.72937e-12	4.0186e-11	aspartic proteinase nepenthesin-2 precursor, putative, expressed
LOC_Os02g49060	444.087	721.111	167.063	0.2317	-2.1098	2.21234e-11	2.89526e-10	amino acid transporter, putative, expressed
LOC_Os02g49160	8.492	15.44	1.5439	0.1	-3.322	2.15118e-05	0.000107411	OsIAA8 - Auxin-responsive Aux/IAA gene family member, expressed
LOC_Os02g49260	34.4271	52.0758	16.7785	0.3222	-1.634	0.000165711	0.000689129	transporter-related, putative, expressed
LOC_Os02g49480	94.0184	159.52	28.5172	0.1788	-2.4838	5.82451e-11	7.182e-10	helix-loop-helix DNA-binding domain containing protein, expressed
LOC_Os02g49520	448.567	703.852	193.281	0.2746	-1.8646	3.13597e-09	3.01602e-08	armadillo/beta-catenin repeat family protein, putative, expressed
LOC_Os02g49560	17.5962	29.9525	5.2399	0.1749	-2.5151	2.83574e-06	1.67846e-05	bZIP transcription factor domain containing protein, expressed
LOC_Os02g49590	647.546	285.104	1009.99	3.5425	1.8248	7.88716e-09	7.13444e-08	ASC1, putative, expressed
LOC_Os02g49720	821.084	50.5375	1591.63	31.494	4.977	2.38684e-10	2.69643e-09	aldehyde dehydrogenase, putative, expressed
LOC_Os02g49830	72.0009	25.3379	118.664	4.6832	2.2275	1.96867e-08	1.67478e-07	pentatricopeptide, putative
LOC_Os02g49840	92.6979	162.501	22.8952	0.1409	-2.8273	3.57106e-14	6.68687e-13	OsMADS57 - MADS-box family gene with MIKCc type-box, expressed
LOC_Os02g49860	98.2969	32.0484	164.545	5.1343	2.3602	1.84789e-06	1.12909e-05	AWPM-19-like membrane family protein, putative, expressed
LOC_Os02g49986	7.7436	0.9777	14.5096	14.8408	3.8915	1.98821e-07	1.42976e-06	MYB family transcription factor, putative, expressed
LOC_Os02g49992	1680.17	2671.12	689.226	0.258	-1.9544	1.66991e-10	1.92906e-09	expressed protein
LOC_Os02g50060	59.4312	11.1302	107.732	9.6793	3.2749	1.32132e-09	1.34854e-08	OsCML20 - Calmodulin-related calcium sensor protein, expressed
LOC_Os02g50110	154.549	1.1416	307.956	269.766	8.0756	1.19244e-14	2.35031e-13	hypothetical protein
LOC_Os02g50130	984.162	1636.86	331.464	0.2025	-2.304	7.76483e-14	1.39612e-12	hydrolase, NUDIX family, domain containing protein, expressed
LOC_Os02g50210	2495.05	906.139	4083.96	4.507	2.1722	1.18398e-12	1.83652e-11	erwinia induced protein 2, putative, expressed
LOC_Os02g50370	375.134	607.559	142.709	0.2349	-2.0899	1.18485e-10	1.40277e-09	helicase domain-containing protein, putative, expressed
LOC_Os02g50372	54.0516	22.0175	86.0856	3.9099	1.9671	4.38773e-07	2.98817e-06	expressed protein
LOC_Os02g50374	48.3827	13.6757	83.0898	6.0757	2.6031	4.62722e-06	2.63697e-05	expressed protein
LOC_Os02g50390	61.3029	3.9164	118.689	30.3061	4.9215	1.88619e-07	1.36279e-06	hypothetical protein
LOC_Os02g50450	10.2076	0	20.4152	Inf	Inf	5.35239e-11	6.63446e-10	hypothetical protein
LOC_Os02g50460	78.3699	12.9099	143.83	11.141	3.4778	3.49336e-09	3.33438e-08	immediate-early fungal elicitor protein CMPG1, putative, expressed
LOC_Os02g50470	40.605	19.2601	61.9499	3.2165	1.6855	8.93836e-05	0.000394057	expressed protein
LOC_Os02g50490	1745.46	279.003	3211.92	11.5121	3.5251	5.97002e-13	9.63988e-12	endoglucanase, putative, expressed
LOC_Os02g50570	717.853	175.755	1259.95	7.1688	2.8417	3.78965e-18	1.13719e-16	retrotransposon protein, putative, unclassified, expressed
LOC_Os02g50690	271.44	74.7063	468.173	6.2668	2.6477	6.60009e-06	3.65419e-05	GDSL-like lipase/acylhydrolase, putative, expressed
LOC_Os02g50710	926.699	32.5441	1820.85	55.9503	5.8061	5.08522e-12	7.27123e-11	expressed protein
LOC_Os02g50730	1915.35	126.249	3704.46	29.3425	4.8749	3.31075e-10	3.66605e-09	metalloendoproteinase 1 precursor, putative, expressed
LOC_Os02g50740	17.5521	3.9647	31.1395	7.8543	2.9735	6.76707e-05	0.000306558	WD domain, G-beta repeat domain containing protein, expressed
LOC_Os02g50790	807.19	1383.57	230.81	0.1668	-2.5836	5.68318e-16	1.31699e-14	nuclear-pore anchor, putative, expressed
LOC_Os02g50799	382.941	647.877	118.005	0.1821	-2.4569	3.84305e-14	7.16126e-13	nuclear-pore anchor, putative, expressed
LOC_Os02g50940	500.095	76.118	924.073	12.14	3.6017	8.25822e-07	5.3513e-06	NHL repeat-containing protein, putative, expressed
LOC_Os02g51000	51.1547	17.6905	84.6188	4.7833	2.258	1.50737e-08	1.3088e-07	CS domain containing protein, putative, expressed
LOC_Os02g51110	31298	60313.6	2282.42	0.0378	-4.7238	5.56763e-45	1.86168e-42	aquaporin protein, putative, expressed
LOC_Os02g51150	1080.27	508.045	1652.5	3.2527	1.7016	2.8435e-08	2.35512e-07	sphingolipid C4-hydroxylase SUR2, putative, expressed
LOC_Os02g51300	1684.15	420.76	2947.54	7.0053	2.8084	1.8528e-18	5.79175e-17	AP2 domain containing protein, expressed
LOC_Os02g51320	366.159	51.9488	680.37	13.0969	3.7112	7.19517e-25	4.32668e-23	helix-loop-helix DNA-binding domain containing protein, expressed
LOC_Os02g51350	5824.53	2301.1	9347.96	4.0624	2.0223	5.04361e-11	6.26942e-10	OsFBK10 - F-box domain and kelch repeat containing protein, expressed
LOC_Os02g51410	2319.5	975.582	3663.43	3.7551	1.9089	6.08604e-10	6.51382e-09	shikimate kinase, putative, expressed
LOC_Os02g51414	285.194	107.559	462.829	4.303	2.1053	2.37256e-08	1.99191e-07	expressed protein
LOC_Os02g51600	17.4902	3.1354	31.8449	10.1565	3.3443	1.4926e-06	9.30694e-06	endonuclease/exonuclease/phosphatase family domain containing protein, expressed
LOC_Os02g51610	1096.58	1659.69	533.474	0.3214	-1.6374	1.00406e-07	7.61236e-07	CRAL/TRIO domain containing protein, expressed
LOC_Os02g51620	543.46	856.828	230.092	0.2685	-1.8968	1.74313e-09	1.73822e-08	glycosyl hydrolase family 3 protein, putative, expressed
LOC_Os02g51680	617.073	1150.88	83.2629	0.0723	-3.7889	3.84161e-18	1.15054e-16	uncharacterized glycosyl hydrolase Rv2006/MT2062, putative, expressed
LOC_Os02g51720	138.999	211.4	66.5983	0.315	-1.6664	1.61626e-06	9.98679e-06	expressed protein
LOC_Os02g51890	1826.2	854.589	2797.82	3.2739	1.711	2.61461e-08	2.18024e-07	RNA recognition motif containing protein, putative, expressed
LOC_Os02g51900	42.733	1.5388	83.9273	54.5401	5.7692	2.27798e-22	1.08861e-20	cytokinin-O-glucosyltransferase 2, putative, expressed
LOC_Os02g51910	245.813	94.7116	396.915	4.1908	2.0672	3.43619e-10	3.79537e-09	cytokinin-O-glucosyltransferase 2, putative, expressed
LOC_Os02g51930	9472.85	73.074	18872.6	258.267	8.0127	6.49498e-30	6.14086e-28	cytokinin-O-glucosyltransferase 2, putative, expressed
LOC_Os02g51970	293.884	55.3794	532.388	9.6135	3.2651	1.15049e-12	1.7918e-11	phosphate-induced protein 1 conserved region domain containing protein, expressed
LOC_Os02g52010	397.03	100.583	693.477	6.8946	2.7855	2.64573e-12	3.89919e-11	phosphate-induced protein 1 conserved region domain containing protein, expressed
LOC_Os02g52150	5721.26	337.665	11104.8	32.8872	5.0395	4.29211e-08	3.45528e-07	heat shock 22 kDa protein, mitochondrial precursor, putative, expressed
LOC_Os02g52170	703.066	15.9452	1390.19	87.1851	6.446	1.0835e-15	2.43911e-14	expressed protein
LOC_Os02g52210	370.082	11.5237	728.64	63.2299	5.9825	2.93405e-52	1.95995e-49	zinc finger, C3HC4 type domain containing protein, expressed
LOC_Os02g52316	17.7676	28.9152	6.6201	0.2289	-2.1269	0.000118012	0.000507595	BTB/POZ domain containing protein, putative
LOC_Os02g52360	272.371	420.95	123.792	0.2941	-1.7657	7.64551e-08	5.91171e-07	peptidyl-prolyl cis-trans isomerase CYP40, putative, expressed
LOC_Os02g52380	154.301	20.7467	287.856	13.8747	3.7944	1.93703e-06	1.17957e-05	DUF1645 domain containing protein, putative, expressed
LOC_Os02g52430	1823.35	851.494	2795.2	3.2827	1.7149	2.62311e-08	2.18614e-07	regulator of ribonuclease, putative, expressed
LOC_Os02g52450	69.3328	105.685	32.9806	0.3121	-1.6801	2.18112e-06	1.31543e-05	regulator of ribonuclease, putative, expressed
LOC_Os02g52540	72.7368	4.2539	141.22	33.1974	5.053	6.02999e-19	1.98808e-17	EF hand family protein, putative, expressed
LOC_Os02g52670	837.304	3.6947	1670.91	452.248	8.821	6.36032e-13	1.02217e-11	AP2 domain containing protein, expressed
LOC_Os02g52780	5907.35	403.171	11411.5	28.3045	4.823	2.32548e-44	7.36673e-42	bZIP transcription factor, putative, expressed
LOC_Os02g52790	9.3515	0	18.7031	Inf	Inf	1.70349e-07	1.24099e-06	PB1 domain containing protein
LOC_Os02g52930	1544.38	2545.14	543.611	0.2136	-2.2271	1.51256e-07	1.11245e-06	integral membrane protein DUF6 containing protein, expressed
LOC_Os02g53040	713.889	297.353	1130.42	3.8016	1.9266	3.59317e-07	2.47897e-06	STE_MEKK_ste11_MAP3K.11 - STE kinases include homologs to sterile 7, sterile 11 and sterile 20 from yeast, expressed
LOC_Os02g53050	101.846	26.4312	177.261	6.7065	2.7456	2.41749e-13	4.0883e-12	tetratricopeptide-like helical, putative, expressed
LOC_Os02g53070	442.17	215.967	668.374	3.0948	1.6298	2.99848e-07	2.08928e-06	HYS1, putative, expressed
LOC_Os02g53130	4466.11	200.744	8731.48	43.4956	5.4428	1.83928e-08	1.57694e-07	nitrate reductase, putative, expressed
LOC_Os02g53230	10.1201	1.7008	18.5394	10.9002	3.4463	1.09025e-05	5.7671e-05	transcription elongation factor SPT5 homolog 1, putative, expressed
LOC_Os02g53250	88.1144	2.2986	173.93	75.6686	6.2416	2.25094e-15	4.86064e-14	expressed protein
LOC_Os02g53350	16.7552	2.987	30.5234	10.2188	3.3532	1.7436e-09	1.73822e-08	expressed protein
LOC_Os02g53360	29.9856	50.4178	9.5533	0.1895	-2.3999	2.50009e-06	1.49464e-05	expressed protein
LOC_Os02g53380	301.052	118.694	483.409	4.0727	2.026	2.68911e-09	2.60995e-08	expressed protein
LOC_Os02g53410	6535.65	361.445	12709.9	35.164	5.136	6.50384e-11	7.97486e-10	expressed protein
LOC_Os02g53510	91.4499	15.2413	167.658	11.0003	3.4595	5.04182e-19	1.68397e-17	oxidoreductase/ transition metal ion binding protein, putative, expressed
LOC_Os02g53520	875.043	1498.05	252.037	0.1682	-2.5714	9.61562e-07	6.16716e-06	kinesin motor domain containing protein, putative, expressed
LOC_Os02g53620	163.991	290.935	37.0482	0.1273	-2.9732	1.04151e-16	2.64493e-15	nuclear transcription factor Y subunit, putative, expressed
LOC_Os02g53740	208.131	343.821	72.4419	0.2107	-2.2468	1.09082e-11	1.49105e-10	XI-I, putative, expressed
LOC_Os02g53750	1616.6	366.939	2866.26	7.8113	2.9656	4.84184e-13	7.91383e-12	tyrosine protein kinase domain containing protein, putative, expressed
LOC_Os02g54020	164.02	251.643	76.3973	0.3036	-1.7198	1.79802e-07	1.30406e-06	DEAD-box ATP-dependent RNA helicase, putative, expressed
LOC_Os02g54050	4.7091	0	9.4183	Inf	Inf	0.00015878	0.000662728	ethylene-responsive transcription factor, putative, expressed
LOC_Os02g54140	78.905	5.5979	152.212	27.191	4.7651	2.0952e-17	5.80012e-16	hsp20/alpha crystallin family protein, putative, expressed
LOC_Os02g54170	74.3836	139.041	9.7261	0.07	-3.8375	7.05162e-17	1.83163e-15	BRUSHY 1, putative, expressed
LOC_Os02g54180	1012.61	1805.8	219.426	0.1215	-3.0408	9.09132e-22	4.08418e-20	expressed protein
LOC_Os02g54600	880.395	364.17	1396.62	3.8351	1.9393	8.35978e-10	8.78189e-09	STE_MEK_ste7_MAP2K.5 - STE kinases include homologs to sterile 7, sterile 11 and sterile 20 from yeast, expressed
LOC_Os02g54650	1732.32	804.74	2659.89	3.3053	1.7248	2.21376e-08	1.86778e-07	diacylglycerol kinase, putative, expressed
LOC_Os02g54780	2695.12	288.469	5101.78	17.6857	4.1445	8.61427e-35	1.20318e-32	CYPRO4, putative, expressed
LOC_Os02g54810	13.4495	0.1986	26.7004	134.426	7.0707	5.22641e-08	4.14551e-07	hypothetical protein
LOC_Os02g54820	13135.5	1680.53	24590.5	14.6325	3.8711	2.99571e-31	3.19626e-29	trehalose-6-phosphate synthase, putative, expressed
LOC_Os02g54830	107.576	176.528	38.6227	0.2188	-2.1924	4.29737e-09	4.04192e-08	RING-H2 finger protein, putative, expressed
LOC_Os02g54880	75.369	128.562	22.1761	0.1725	-2.5354	1.4748e-10	1.71527e-09	cytochrome c oxidase subunit, putative
LOC_Os02g54890	838.188	332.905	1343.47	4.0356	2.0128	9.54868e-11	1.14569e-09	UDP-glucuronate 4-epimerase, putative, expressed
LOC_Os02g54930	11.0533	18.6411	3.4655	0.1859	-2.4273	3.79472e-05	0.000181598	hypothetical protein
LOC_Os02g54974	86.5661	140.74	32.3923	0.2302	-2.1193	1.056e-06	6.7307e-06	expressed protein
LOC_Os02g55090	301.194	127.574	474.815	3.7219	1.896	4.83906e-09	4.51411e-08	expressed protein
LOC_Os02g55110	470.531	725.427	215.635	0.2973	-1.7502	2.76124e-08	2.29069e-07	expressed protein
LOC_Os02g55130	18.8147	30.7044	6.9249	0.2255	-2.1486	0.000187389	0.000770724	OsSCP10 - Putative Serine Carboxypeptidase homologue, expressed
LOC_Os02g55134	39.6173	18.3692	60.8655	3.3135	1.7283	3.50969e-05	0.000168958	cytochrome c oxidase copper chaperone, putative, expressed
LOC_Os02g55150	331.266	506.228	156.304	0.3088	-1.6954	9.23503e-08	7.05203e-07	formin, putative, expressed
LOC_Os02g55180	199.432	311.092	87.7723	0.2821	-1.8255	2.83885e-08	2.35254e-07	ubiquitin carboxyl-terminal hydrolase domain containing protein, expressed
LOC_Os02g55410	377.192	586.007	168.377	0.2873	-1.7992	3.43426e-08	2.81408e-07	MCM5 - Putative minichromosome maintenance MCM complex subunit 5, expressed
LOC_Os02g55430	12129.9	3442.21	20817.6	6.0477	2.5964	1.03934e-16	2.64378e-15	alginate regulatory protein AlgP, putative, expressed
LOC_Os02g55480	644.866	1217.29	72.4385	0.0595	-4.0708	3.91862e-33	4.89476e-31	zinc finger, C3HC4 type domain containing protein, expressed
LOC_Os02g55540	19.0703	30.9321	7.2086	0.233	-2.1013	2.00072e-05	0.000100603	F-box/LRR-repeat protein 14, putative, expressed
LOC_Os02g55560	2552.44	375.018	4729.87	12.6124	3.6568	2.52364e-28	2.10153e-26	protein phosphatase 2C, putative, expressed
LOC_Os02g55600	207.851	19.3468	396.355	20.4869	4.3566	1.34432e-21	5.92659e-20	expressed protein
LOC_Os02g55610	87.8404	27.0156	148.665	5.5029	2.4602	1.16736e-11	1.59001e-10	serine-rich protein, putative, expressed
LOC_Os02g55890	7748.66	14352.2	1145.15	0.0798	-3.6477	6.90331e-28	5.48127e-26	inorganic H+ pyrophosphatase, putative, expressed
LOC_Os02g55970	1554.53	403.67	2705.39	6.702	2.7446	2.41388e-08	2.02549e-07	ANTH, putative, expressed
LOC_Os02g56100	80.2204	134.076	26.3651	0.1966	-2.3463	3.53293e-09	3.36619e-08	ribonucleoside-diphosphate reductase large subunit, putative, expressed
LOC_Os02g56120	1378.7	35.8936	2721.51	75.8216	6.2445	2.78966e-06	1.65261e-05	OsIAA9 - Auxin-responsive Aux/IAA gene family member, expressed
LOC_Os02g56380	291.426	16.8421	566.009	33.6069	5.0707	1.00463e-37	1.79478e-35	OsWAK21 - OsWAK receptor-like cytoplasmic kinase OsWAK-RLCK, expressed
LOC_Os02g56510	3930.56	7254.35	606.763	0.0836	-3.5796	1.50385e-28	1.28007e-26	phosphate transporter 1, putative, expressed
LOC_Os02g56570	101.804	159.478	44.1309	0.2767	-1.8535	3.97323e-05	0.000189433	TBC domain containing protein, expressed
LOC_Os02g56700	293.591	1.1416	586.039	513.364	9.0038	1.84637e-06	1.12838e-05	dehydrogenase, putative, expressed
LOC_Os02g56750	808.796	325.283	1292.31	3.9729	1.9902	3.82591e-10	4.19566e-09	OsFBX65 - F-box domain containing protein, expressed
LOC_Os02g56850	9342.16	4181.01	14503.3	3.4689	1.7945	4.23652e-09	3.98835e-08	glutathione reductase, putative, expressed
LOC_Os02g56860	8.2504	0.1986	16.3021	82.0749	6.3589	0.000198329	0.000811916	3-ketoacyl-CoA synthase, putative, expressed
LOC_Os02g56900	7384.71	1021.24	13748.2	13.4622	3.7508	1.90427e-16	4.66251e-15	thioredoxin family protein, putative, expressed
LOC_Os02g56940	277.633	473.494	81.7721	0.1727	-2.5337	6.73989e-11	8.23473e-10	expressed protein
LOC_Os02g56950	139.314	242.52	36.108	0.1489	-2.7477	5.41728e-10	5.83259e-09	expressed protein
LOC_Os02g57120	25.2421	44.7407	5.7435	0.1284	-2.9616	5.79281e-09	5.34539e-08	HEAT repeat family protein, putative, expressed
LOC_Os02g57140	343.389	558.245	128.533	0.2302	-2.1188	3.57543e-05	0.000171907	expressed protein
LOC_Os02g57190	1543.21	2535.68	550.744	0.2172	-2.2029	1.31939e-12	2.03219e-11	Myosin head domain containing protein, expressed
LOC_Os02g57260	14458.9	6855.11	22062.7	3.2184	1.6864	3.56206e-08	2.90177e-07	3-ketoacyl-CoA thiolase, peroxisomal precursor, putative, expressed
LOC_Os02g57290	74.9777	139.996	9.9596	0.0711	-3.8131	3.52008e-17	9.49649e-16	cytochrome P450, putative, expressed
LOC_Os02g57305	8.7918	0.4898	17.0939	34.9011	5.1252	5.77417e-06	3.22656e-05	disease resistance protein, putative
LOC_Os02g57350	424.023	41.0905	806.955	19.6385	4.2956	1.80911e-07	1.31109e-06	expressed protein
LOC_Os02g57420	1306.98	536.739	2077.22	3.8701	1.9524	4.18881e-10	4.56275e-09	protein kinase APK1A, chloroplast precursor, putative, expressed
LOC_Os02g57560	939.045	265.795	1612.3	6.0659	2.6007	2.17915e-06	1.31451e-05	tyrosine protein kinase domain containing protein, putative, expressed
LOC_Os02g57700	1990.31	202.389	3778.24	18.6682	4.2225	3.09106e-22	1.45232e-20	protein kinase, putative, expressed
LOC_Os02g57760	198.414	54.5594	342.269	6.2733	2.6492	6.29096e-15	1.28615e-13	O-methyltransferase, putative, expressed
LOC_Os02g57790	52.5636	96.2762	8.851	0.0919	-3.4433	7.27386e-16	1.65933e-14	ZOS2-19 - C2H2 zinc finger protein
LOC_Os02g57800	117.087	176.212	57.9627	0.3289	-1.6041	2.27367e-06	1.3675e-05	PPR repeat containing protein, expressed
LOC_Os02g57810	42.9683	0.8504	85.0862	100.053	6.6446	2.93798e-08	2.43075e-07	cytochrome P450, putative
LOC_Os02g57840	514.865	73.2852	956.444	13.051	3.7061	7.38295e-17	1.91284e-15	remorin C-terminal domain containing protein, putative, expressed
LOC_Os02g57850	12.8374	1.1204	24.5544	21.9159	4.4539	1.27329e-08	1.11628e-07	hypothetical protein
LOC_Os02g58080	1413.35	570.1	2256.61	3.9583	1.9849	9.2394e-11	1.11119e-09	transporter, major facilitator family, putative, expressed
LOC_Os02g58150	47.8455	15.3531	80.3378	5.2327	2.3875	9.05411e-11	1.08976e-09	expressed protein
LOC_Os02g58170	15.584	26.9017	4.2663	0.1586	-2.6566	1.05055e-06	6.69878e-06	transposon protein, putative, unclassified
LOC_Os02g58180	335.887	521.979	149.795	0.287	-1.801	1.58151e-08	1.36854e-07	expressed protein
LOC_Os02g58220	156.078	242.625	69.5303	0.2866	-1.803	2.44833e-07	1.73346e-06	RPA2A - Putative single-stranded DNA binding complex subunit 2, expressed
LOC_Os02g58260	1164.04	277.282	2050.79	7.396	2.8868	2.32443e-19	8.04335e-18	metallo-beta-lactamase family protein, putative, expressed
LOC_Os02g58360	105.479	190.017	20.9416	0.1102	-3.1817	6.46102e-17	1.69253e-15	expressed protein
LOC_Os02g58554	1514.34	2367.45	661.231	0.2793	-1.8401	1.55657e-09	1.56821e-08	expressed protein
LOC_Os02g58560	2413.67	3721.54	1105.8	0.2971	-1.7508	1.05337e-08	9.35486e-08	1,3-beta-glucan synthase component, putative, expressed
LOC_Os02g58570	546.114	269.459	822.768	3.0534	1.6104	2.03503e-07	1.4607e-06	PRLI-interacting factor A, putative, expressed
LOC_Os02g58640	1319.03	311.388	2326.67	7.4719	2.9015	1.16943e-19	4.18813e-18	tumor susceptibility gene 101, putative, expressed
LOC_Os02g58740	79.0231	25.7564	132.29	5.1362	2.3607	4.63963e-08	3.71558e-07	expressed protein
LOC_Os03g01250	325.149	501.567	148.731	0.2965	-1.7537	3.13189e-08	2.58146e-07	expressed protein
LOC_Os03g01270	1012.18	1802.04	222.32	0.1234	-3.0189	6.04065e-06	3.36629e-05	expansin precursor, putative, expressed
LOC_Os03g01360	1818.72	2871.16	766.282	0.2669	-1.9057	5.42135e-10	5.83493e-09	expressed protein
LOC_Os03g01520	10.5058	18.3651	2.6465	0.1441	-2.7948	9.36817e-05	0.000410884	hypothetical protein
LOC_Os03g01570	281.818	110.203	453.432	4.1145	2.0407	1.06877e-10	1.27439e-09	expressed protein
LOC_Os03g01580	154.23	289.075	19.3856	0.0671	-3.8984	8.88075e-25	5.28852e-23	expressed protein
LOC_Os03g01700	28242	55172.5	1311.55	0.0238	-5.3946	8.30198e-55	6.89468e-52	expressed protein
LOC_Os03g01710	944.372	1685.53	203.212	0.1206	-3.0521	7.01735e-21	2.87889e-19	expressed protein
LOC_Os03g01720	84.0808	147.457	20.7051	0.1404	-2.8322	2.23729e-11	2.92667e-10	protein binding protein, putative
LOC_Os03g01740	3494.7	110.252	6879.14	62.3948	5.9634	1.76578e-35	2.58375e-33	expressed protein
LOC_Os03g01850	233.715	104.794	362.636	3.4605	1.791	5.2176e-08	4.14066e-07	cyclin-dependent kinase A-1, putative, expressed
LOC_Os03g01880	235.055	424.255	45.855	0.1081	-3.2098	1.88194e-21	8.19096e-20	possible lysine decarboxylase domain containing protein, expressed
LOC_Os03g01980	38.0483	12.4163	63.6804	5.1288	2.3586	7.21624e-07	4.73602e-06	KIP1, putative, expressed
LOC_Os03g01990	655.467	300.312	1010.62	3.3652	1.7507	2.10467e-08	1.78112e-07	lysM domain containing protein, putative, expressed
LOC_Os03g02040	905.551	1414.8	396.305	0.2801	-1.8359	2.91531e-07	2.03594e-06	remorin, putative, expressed
LOC_Os03g02110	402.334	655.124	149.543	0.2283	-2.1312	3.22764e-11	4.12576e-10	WD domain, G-beta repeat domain containing protein, expressed
LOC_Os03g02190	362.403	582.634	142.173	0.244	-2.0349	4.30938e-07	2.93937e-06	protein kinase domain containing protein, expressed
LOC_Os03g02240	294.813	489.728	99.8991	0.204	-2.2934	4.22066e-12	6.1003e-11	AT-GTL1, putative, expressed
LOC_Os03g02290	114.175	190.304	38.0461	0.1999	-2.3225	1.00867e-07	7.64542e-07	kinesin motor domain containing protein, putative, expressed
LOC_Os03g02300	41.7566	2.1925	81.3207	37.0907	5.213	1.84525e-08	1.58117e-07	expressed protein
LOC_Os03g02380	2116.22	1054.91	3177.53	3.0121	1.5908	1.91852e-07	1.38418e-06	major facilitator superfamily domain-containing protein 5, putative, expressed
LOC_Os03g02390	1068.47	262.385	1874.56	7.1443	2.8368	5.33542e-07	3.58746e-06	mitochondrial import inner membrane translocase subunit Tim17, putative, expressed
LOC_Os03g02560	381.13	87.1575	675.101	7.7458	2.9534	2.55845e-19	8.81345e-18	cyclin-like F-box, putative, expressed
LOC_Os03g02650	22.3033	4.7283	39.8783	8.434	3.0762	2.44085e-05	0.000120757	ligA, putative, expressed
LOC_Os03g02685	496.234	128.643	863.826	6.7149	2.7474	2.12726e-17	5.88357e-16	lysM domain containing protein, putative, expressed
LOC_Os03g02756	2219.02	3416.52	1021.52	0.299	-1.7418	1.03377e-08	9.19675e-08	1,3-beta-glucan synthase component, putative, expressed
LOC_Os03g02780	709.016	257.037	1161	4.5168	2.1753	9.56184e-12	1.31874e-10	Core histone H2A/H2B/H3/H4 domain containing protein, putative, expressed
LOC_Os03g02860	275.555	466.151	84.959	0.1823	-2.456	2.18567e-13	3.72084e-12	heavy metal-associated domain containing protein, expressed
LOC_Os03g02874	96.4347	9.6763	183.193	18.9322	4.2428	1.95612e-05	9.85211e-05	retrotransposon protein, putative, Ty3-gypsy subclass, expressed
LOC_Os03g02900	215.287	351.843	78.7312	0.2238	-2.1599	1.1042e-10	1.3146e-09	B3 DNA binding domain containing protein, expressed
LOC_Os03g03034	1950.4	289.17	3611.63	12.4897	3.6427	3.22025e-17	8.74907e-16	flavonol synthase/flavanone 3-hydroxylase, putative, expressed
LOC_Os03g03200	1642.73	212.015	3073.44	14.4963	3.8576	2.95233e-14	5.6034e-13	hydrolase, alpha/beta fold family protein, putative, expressed
LOC_Os03g03334	50.3435	18.2745	82.4125	4.5097	2.173	3.6564e-07	2.52141e-06	expressed protein
LOC_Os03g03370	1267.11	131.641	2402.59	18.251	4.1899	1.13292e-24	6.63094e-23	fatty acid hydroxylase, putative, expressed
LOC_Os03g03430	868.389	1540.36	196.417	0.1275	-2.9713	2.07798e-20	8.02165e-19	CBS domain containing protein, expressed
LOC_Os03g03440	285.173	51.3456	519.001	10.108	3.3374	8.50087e-22	3.83575e-20	expressed protein
LOC_Os03g03480	17.4178	29.5515	5.284	0.1788	-2.4835	7.25654e-05	0.000326451	DUF623 domain containing protein, expressed
LOC_Os03g03500	753.53	314.368	1192.69	3.7939	1.9237	2.2276e-08	1.87791e-07	heavy metal-associated domain containing protein, expressed
LOC_Os03g03510	3831.04	776.743	6885.33	8.8644	3.148	9.46081e-23	4.6889e-21	CAMK_KIN1/SNF1/Nim1_like.15 - CAMK includes calcium/calmodulin depedent protein kinases, expressed
LOC_Os03g03550	107.591	16.6586	198.523	11.9171	3.575	8.59143e-06	4.64457e-05	bZIP family transcription factor, putative, expressed
LOC_Os03g03560	223.767	342.368	105.166	0.3072	-1.7029	3.93084e-07	2.69614e-06	FHA domain containing protein, putative, expressed
LOC_Os03g03610	2976	5405.92	546.08	0.101	-3.3074	2.98827e-25	1.86255e-23	1,3-beta-glucan synthase component domain containing protein, expressed
LOC_Os03g03654	6.6626	0	13.3251	Inf	Inf	2.45647e-05	0.000121471	hypothetical protein
LOC_Os03g03700	1730.19	74.2984	3386.09	45.5742	5.5101	2.33642e-51	1.40772e-48	MLO domain containing protein, putative, expressed
LOC_Os03g03840	11.6627	0.6884	22.637	32.8833	5.0393	9.19216e-05	0.00040374	hypothetical protein
LOC_Os03g03890	1116.4	98.3542	2134.44	21.7016	4.4397	4.81239e-18	1.42051e-16	protein kinase family protein, putative, expressed
LOC_Os03g03910	82.7842	24.432	141.136	5.7767	2.5302	5.33692e-09	4.94401e-08	catalase domain containing protein, expressed
LOC_Os03g03980	65.2769	7.3758	123.178	16.7003	4.0618	6.37021e-13	1.02323e-11	coiled-coil domain-containing protein 124, putative, expressed
LOC_Os03g04000	1879.23	848.732	2909.73	3.4283	1.7775	6.14418e-09	5.64927e-08	AMP-binding domain containing protein, expressed
LOC_Os03g04010	7.8849	0.617	15.1527	24.5567	4.618	4.72827e-06	2.68907e-05	hypothetical protein
LOC_Os03g04020	1617.36	770.709	2464.01	3.1971	1.6768	2.51109e-07	1.77504e-06	expansin precursor, putative, expressed
LOC_Os03g04080	59.5128	0.5959	118.43	198.749	7.6348	2.33761e-37	3.99055e-35	expressed protein
LOC_Os03g04370	687.681	84.343	1291.02	15.3068	3.9361	1.8803e-13	3.22241e-12	protein-methionine-S-oxide reductase, putative, expressed
LOC_Os03g04400	583.237	282.983	883.492	3.1221	1.6425	9.60092e-08	7.30783e-07	heat shock protein DnaJ, putative, expressed
LOC_Os03g04430	1446.67	2261.34	631.998	0.2795	-1.8392	1.30934e-09	1.33844e-08	protein phosphatase 2C, putative, expressed
LOC_Os03g04520	506.811	763.494	250.128	0.3276	-1.61	2.60595e-07	1.83533e-06	RNA recognition motif containing protein, putative, expressed
LOC_Os03g04570	11.9385	3.4979	20.3791	5.826	2.5425	1.9147e-06	1.16713e-05	peptide transporter PTR3-A, putative, expressed
LOC_Os03g04610	189.946	52.4947	327.396	6.2367	2.6408	1.15609e-14	2.28453e-13	expressed protein
LOC_Os03g04660	255.657	67.1054	444.208	6.6196	2.7267	5.4361e-15	1.11807e-13	cytochrome P450 86A1, putative, expressed
LOC_Os03g04690	181.933	285.461	78.4042	0.2747	-1.8643	3.49213e-08	2.85237e-07	expressed protein
LOC_Os03g04710	297.925	102.918	492.933	4.7896	2.2599	5.8767e-12	8.33699e-11	expressed protein
LOC_Os03g04740	23.4544	1.9939	44.915	22.5267	4.4936	3.94871e-14	7.33591e-13	expressed protein
LOC_Os03g04770	5600.21	155.409	11045	71.0708	6.1512	4.77722e-32	5.45704e-30	beta-amylase, putative, expressed
LOC_Os03g04870	22.7616	0.1986	45.3246	228.192	7.8341	1.68955e-14	3.28377e-13	expressed protein
LOC_Os03g04890	2065.06	472.983	3657.14	7.7321	2.9509	2.64264e-15	5.65876e-14	zinc finger family protein, putative, expressed
LOC_Os03g04900	239.653	2.2137	477.092	215.522	7.7517	1.36247e-10	1.59672e-09	MYB family transcription factor, putative, expressed
LOC_Os03g04950	50.2377	98.5599	1.9155	0.0194	-5.6852	4.97819e-15	1.03358e-13	OsSub26 - Putative Subtilisin homologue, expressed
LOC_Os03g04990	792.349	1235.32	349.381	0.2828	-1.822	5.33405e-09	4.94284e-08	expressed protein
LOC_Os03g05040	165.702	250.176	81.2294	0.3247	-1.6229	9.54646e-07	6.12792e-06	expressed protein
LOC_Os03g05120	36.443	0.6518	72.2343	110.825	6.7921	1.37892e-09	1.40163e-08	hypothetical protein
LOC_Os03g05140	406.306	741.035	71.5777	0.0966	-3.372	6.35506e-23	3.20128e-21	receptor-like protein kinase 2 precursor, putative
LOC_Os03g05160	21.9132	8.1008	35.7256	4.4101	2.1408	6.43281e-05	0.000292754	GATA zinc finger domain containing protein, expressed
LOC_Os03g05210	15.9393	4.0938	27.7848	6.787	2.7628	1.00679e-05	5.35423e-05	WD domain, G-beta repeat domain containing protein, expressed
LOC_Os03g05225	61.2687	96.6166	25.9208	0.2683	-1.8982	1.39101e-06	8.72125e-06	expressed protein
LOC_Os03g05270	347.417	159.755	535.079	3.3494	1.7439	4.4361e-07	3.01843e-06	RING finger and CHY zinc finger domain-containing protein 1, putative, expressed
LOC_Os03g05340	143.23	231.213	55.248	0.2389	-2.0652	1.28992e-09	1.3199e-08	retrotransposon protein, putative, unclassified, expressed
LOC_Os03g05460	174.852	78.0308	271.674	3.4816	1.7998	1.2242e-07	9.14827e-07	expressed protein
LOC_Os03g05470	827.459	348.3	1306.62	3.7514	1.9074	1.35642e-09	1.3806e-08	tyrosine protein kinase domain containing protein, putative, expressed
LOC_Os03g05530	3495.29	6713.11	277.478	0.0413	-4.5965	1.93509e-42	5.17055e-40	nodulin, putative, expressed
LOC_Os03g05700	102.344	6.0858	198.602	32.6338	5.0283	7.85698e-15	1.58835e-13	expressed protein
LOC_Os03g05750	4219.7	58.4687	8380.93	143.34	7.1633	1.10425e-74	4.84734e-71	heavy-metal-associated domain-containing protein, putative, expressed
LOC_Os03g05760	595.512	162.466	1028.56	6.3309	2.6624	2.04267e-16	4.98151e-15	transcription factor Dp, putative, expressed
LOC_Os03g05910	9168.31	173.099	18163.5	104.931	6.7133	4.32352e-20	1.60257e-18	expressed protein
LOC_Os03g05920	498.887	62.9555	934.819	14.8489	3.8923	6.13208e-29	5.38362e-27	expressed protein
LOC_Os03g06050	23.4485	38.6571	8.2399	0.2132	-2.23	4.0459e-05	0.000192479	expansin precursor, putative, expressed
LOC_Os03g06200	3117.11	839.857	5394.37	6.423	2.6832	4.67607e-09	4.37002e-08	aminotransferase, putative, expressed
LOC_Os03g06210	12.5835	0.2912	24.8758	85.4386	6.4168	2.73321e-08	2.27004e-07	conserved hypothetical protein
LOC_Os03g06230	15.1113	3.9742	26.2485	6.6048	2.7235	9.161e-08	6.99899e-07	galactose mutarotase-like, putative, expressed
LOC_Os03g06330	1220.97	2068.23	373.708	0.1807	-2.4684	1.87032e-15	4.09049e-14	tyrosine protein kinase domain containing protein, putative, expressed
LOC_Os03g06360	8.2746	1.1068	15.4424	13.9519	3.8024	1.14581e-08	1.01086e-07	late embryogenesis abundant protein D-34, putative, expressed
LOC_Os03g06390	441.279	186.103	696.454	3.7423	1.9039	1.9951e-09	1.97569e-08	expressed protein
LOC_Os03g06460	37.5044	64.309	10.6997	0.1664	-2.5874	2.43844e-09	2.38473e-08	type I inositol-1,4,5-trisphosphate 5-phosphatase, putative
LOC_Os03g06510	398.114	700.868	95.3593	0.1361	-2.8777	1.11055e-10	1.32113e-09	KIP1, putative, expressed
LOC_Os03g06520	212.65	88.936	336.364	3.7821	1.9192	5.39347e-05	0.000250197	sulfate transporter, putative, expressed
LOC_Os03g06580	181.808	53.8407	309.776	5.7536	2.5245	1.76358e-14	3.41901e-13	MTN26L2 - MtN26 family protein precursor, expressed
LOC_Os03g06680	125.371	207.553	43.1878	0.2081	-2.2648	4.42327e-11	5.54089e-10	plant-specific domain TIGR01615 family protein, expressed
LOC_Os03g06730	224.734	369.45	80.0187	0.2166	-2.207	1.16437e-11	1.58663e-10	plant protein of unknown function domain containing protein, expressed
LOC_Os03g06750	19.5091	5.6538	33.3643	5.9012	2.561	4.71369e-06	2.68177e-05	expressed protein
LOC_Os03g06930	706.302	1101.71	310.891	0.2822	-1.8253	2.62814e-09	2.55561e-08	homeodomain protein, putative, expressed
LOC_Os03g06940	787.533	1263.31	311.756	0.2468	-2.0187	1.04322e-10	1.24586e-09	beta-galactosidase, putative, expressed
LOC_Os03g07170	43.6386	14.7169	72.5603	4.9304	2.3017	1.36845e-07	1.01398e-06	lactose permease-related, putative, expressed
LOC_Os03g07180	14.2617	1.5041	27.0194	17.9641	4.167	3.37651e-06	1.9695e-05	embryonic protein DC-8, putative, expressed
LOC_Os03g07190	208.507	66.2182	350.796	5.2976	2.4053	2.32748e-09	2.28203e-08	expressed protein
LOC_Os03g07220	170.372	267.602	73.1414	0.2733	-1.8713	1.79579e-08	1.54223e-07	PPR repeat domain containing protein, putative
LOC_Os03g07226	58.865	89.0883	28.6417	0.3215	-1.6371	1.7476e-05	8.88048e-05	thioredoxin, putative, expressed
LOC_Os03g07450	73.8772	119.425	28.3292	0.2372	-2.0757	1.79873e-07	1.30418e-06	homeobox associated leucine zipper, putative, expressed
LOC_Os03g07480	477.636	169.276	785.996	4.6433	2.2151	2.45931e-12	3.64016e-11	sucrose transporter, putativ, expressed
LOC_Os03g07510	49.6933	96.3018	3.0849	0.032	-4.9643	6.24172e-19	2.0491e-17	expressed protein
LOC_Os03g07880	1899.79	2960	839.585	0.2836	-1.8178	2.12859e-09	2.09908e-08	nuclear transcription factor Y subunit, putative, expressed
LOC_Os03g07980	30.0813	12.4646	47.698	3.8267	1.9361	6.8874e-06	3.80298e-05	expressed protein
LOC_Os03g08170	279.205	487.297	71.1132	0.1459	-2.7766	5.4131e-13	8.79607e-12	protein kinase APK1B, chloroplast precursor, putative, expressed
LOC_Os03g08270	780.425	1420.7	140.155	0.0987	-3.3415	9.8654e-25	5.84093e-23	ataxin-2 C-terminal region family protein, expressed
LOC_Os03g08284	316.449	481.975	150.923	0.3131	-1.6751	1.11657e-07	8.39288e-07	expressed protein
LOC_Os03g08310	350.778	25.7235	675.832	26.2729	4.7155	1.15578e-06	7.32112e-06	ZIM domain containing protein, putative, expressed
LOC_Os03g08320	3152.96	42.0414	6263.87	148.993	7.2191	2.38285e-13	4.04054e-12	ZIM domain containing protein, putative, expressed
LOC_Os03g08330	3141.2	28.6181	6253.78	218.526	7.7717	1.31409e-20	5.19014e-19	ZIM domain containing protein, putative, expressed
LOC_Os03g08360	25.29	4.2075	46.3725	11.0213	3.4622	4.57851e-14	8.44468e-13	3-ketoacyl-CoA synthase 10, putative, expressed
LOC_Os03g08370	207.764	337.189	78.3386	0.2323	-2.1058	1.89008e-10	2.16307e-09	transposon protein, putative, unclassified, expressed
LOC_Os03g08580	166.087	15.0409	317.132	21.0847	4.3981	2.73079e-05	0.000133937	expressed protein
LOC_Os03g08600	495.603	194.902	796.305	4.0857	2.0306	2.35917e-05	0.000117037	glycosyl transferase, putative, expressed
LOC_Os03g08770	580.674	271.402	889.946	3.2791	1.7133	4.10289e-08	3.30901e-07	modifier of rudimentary protein, expressed
LOC_Os03g08790	236.153	401.59	70.7165	0.1761	-2.5056	8.07365e-07	5.24719e-06	aspartic proteinase nepenthesin precursor, putative, expressed
LOC_Os03g08820	532.971	874.609	191.334	0.2188	-2.1925	4.53719e-12	6.52403e-11	expressed protein
LOC_Os03g08834	54.7531	1.1204	108.386	96.7389	6.596	2.89747e-10	3.24348e-09	expressed protein
LOC_Os03g08840	513.623	30.4113	996.835	32.7784	5.0347	3.7802e-16	8.95589e-15	zinc finger protein, putative, expressed
LOC_Os03g08860	3805.34	339.823	7270.85	21.396	4.4193	1.30907e-38	2.53003e-36	GRAM domain containing protein, expressed
LOC_Os03g08870	803.009	312.73	1293.29	4.1355	2.0481	1.1229e-10	1.33531e-09	expressed protein
LOC_Os03g08880	1237.92	60.8059	2415.03	39.717	5.3117	2.59243e-08	2.1635e-07	purine permease, putative, expressed
LOC_Os03g08900	587.128	117.346	1056.91	9.0068	3.171	3.85456e-14	7.17836e-13	MATE efflux family protein, putative, expressed
LOC_Os03g08940	415.777	65.9975	765.557	11.5998	3.536	3.27969e-18	9.89965e-17	conserved hypothetical protein
LOC_Os03g08970	768.787	222.818	1314.76	5.9006	2.5609	1.38475e-15	3.06562e-14	expressed protein
LOC_Os03g09060	150.398	62.7897	238.006	3.7905	1.9224	5.20043e-09	4.82485e-08	prenyltransferase, putative, expressed
LOC_Os03g09070	187.474	73.1427	301.806	4.1263	2.0448	1.20581e-06	7.62233e-06	leucine rich repeat domain containing protein, putative, expressed
LOC_Os03g09170	681.46	211.162	1151.76	5.4544	2.4474	2.44893e-14	4.67687e-13	ethylene-responsive transcription factor, putative, expressed
LOC_Os03g09220	4526.03	1169.31	7882.74	6.7413	2.753	5.49445e-18	1.61101e-16	stage II sporulation protein E, putative, expressed
LOC_Os03g09250	4087.26	1413.57	6760.95	4.7829	2.2579	3.67392e-13	6.07273e-12	inositol-3-phosphate synthase, putative, expressed
LOC_Os03g09870	902.037	410.323	1393.75	3.3967	1.7641	9.46218e-08	7.2058e-07	mitochondrial import inner membrane translocase subunit Tim17, putative, expressed
LOC_Os03g09900	11535.6	2443.41	20627.8	8.4422	3.0776	1.18123e-11	1.60534e-10	membrane protein, putative, expressed
LOC_Os03g09970	2390.97	4396.86	385.086	0.0876	-3.5132	2.78672e-10	3.12634e-09	sulfate transporter, putative, expressed
LOC_Os03g09980	2971.49	4873.09	1069.88	0.2195	-2.1874	0.000176959	0.000731548	sulfate transporter, putative, expressed
LOC_Os03g10010	33.9298	63.5114	4.3482	0.0685	-3.8685	1.13081e-12	1.76384e-11	hypothetical protein
LOC_Os03g10050	2384.92	14.7187	4755.12	323.066	8.3357	4.49193e-25	2.75505e-23	serine acetyltransferase protein, putative, expressed
LOC_Os03g10090	348.076	47.4312	648.721	13.6771	3.7737	8.38327e-25	5.00196e-23	transporter family protein, putative, expressed
LOC_Os03g10140	414.096	205.568	622.625	3.0288	1.5987	2.57214e-07	1.81318e-06	ZOS3-04 - C2H2 zinc finger protein, expressed
LOC_Os03g10210	640.285	109.848	1170.72	10.6576	3.4138	1.67252e-10	1.93134e-09	homeobox domain containing protein, expressed
LOC_Os03g10250	240.423	37.1433	443.703	11.9457	3.5784	8.963e-15	1.79775e-13	expressed protein
LOC_Os03g10300	59.2418	0.3259	118.158	362.565	8.5021	1.18791e-26	8.56859e-25	haemolysin-III, putative, expressed
LOC_Os03g10390	34.7906	0.5245	69.0566	131.657	7.0406	1.13044e-16	2.85894e-15	expressed protein
LOC_Os03g10600	456.662	776.826	136.498	0.1757	-2.5087	5.41178e-11	6.70537e-10	expressed protein
LOC_Os03g10640	2493.52	867.401	4119.63	4.7494	2.2477	5.99704e-13	9.67842e-12	calcium-transporting ATPase, plasma membrane-type, putative, expressed
LOC_Os03g10650	1332.42	549.629	2115.21	3.8484	1.9443	3.31037e-10	3.66605e-09	cyclin, putative, expressed
LOC_Os03g10950	954.779	54.9797	1854.58	33.732	5.076	1.28308e-31	1.39316e-29	protein phosphatase 2C, putative, expressed
LOC_Os03g10980	84.0407	30.195	137.886	4.5665	2.1911	1.08013e-08	9.56769e-08	conserved hypothetical protein
LOC_Os03g11180	11.6393	0	23.2787	Inf	Inf	5.74325e-11	7.08749e-10	cysteine proteinase inhibitor 6 precursor, putative, expressed
LOC_Os03g11290	173.224	274.532	71.9156	0.262	-1.9326	1.79144e-08	1.53979e-07	expressed protein
LOC_Os03g11300	127.336	234.56	20.1121	0.0857	-3.5438	1.20185e-20	4.76523e-19	expressed protein
LOC_Os03g11470	1036.08	1563.23	508.938	0.3256	-1.619	1.18289e-07	8.85668e-07	DEAD/DEAH box helicase domain containing protein, expressed
LOC_Os03g11540	694.854	1084.93	304.781	0.2809	-1.8318	4.15431e-09	3.91696e-08	RPA1B - Putative single-stranded DNA binding complex subunit 1, expressed
LOC_Os03g11550	1731.9	444.559	3019.23	6.7915	2.7637	4.94228e-18	1.45466e-16	protein of unknown function DUF1675 domain containing protein, expressed
LOC_Os03g11900	3534.34	670.708	6397.98	9.5391	3.2539	0.000227227	0.000916423	transporter family protein, putative, expressed
LOC_Os03g11950	173.851	286.816	60.8851	0.2123	-2.236	1.58231e-08	1.36884e-07	SEC14 cytosolic factor family protein, putative, expressed
LOC_Os03g12020	52.8633	18.9417	86.785	4.5817	2.1959	2.76372e-07	1.93624e-06	50S ribosomal protein L15, chloroplast precursor, putative, expressed
LOC_Os03g12110	1243.14	192.645	2293.64	11.9061	3.5736	6.64107e-27	4.90545e-25	homocysteine S-methyltransferase protein, putative, expressed
LOC_Os03g12210	78.399	8.9936	147.804	16.4344	4.0387	1.78824e-13	3.07321e-12	expressed protein
LOC_Os03g12220	16.4302	1.5253	31.3352	20.5443	4.3607	8.67179e-09	7.79599e-08	retrotransposon protein, putative, Ty3-gypsy subclass
LOC_Os03g12236	38.24	57.3326	19.1475	0.334	-1.5822	9.58365e-05	0.000419556	heat shock protein DnaJ, putative, expressed
LOC_Os03g12250	1592.33	2497.21	687.45	0.2753	-1.861	1.47905e-09	1.49649e-08	atypical receptor-like kinase MARK, putative, expressed
LOC_Os03g12260	7.1866	12.5957	1.7774	0.1411	-2.8251	3.46412e-05	0.000166973	cytochrome P450 protein, putative, expressed
LOC_Os03g12270	131.071	216.877	45.2654	0.2087	-2.2604	3.14849e-10	3.50152e-09	dehydrogenase, putative, expressed
LOC_Os03g12370	1980.58	230.876	3730.29	16.1571	4.0141	1.8411e-24	1.0535e-22	HSF-type DNA-binding domain containing protein, expressed
LOC_Os03g12450	546.57	820.821	272.319	0.3318	-1.5918	3.66779e-07	2.5287e-06	nucleoporin, putative, expressed
LOC_Os03g12660	2417.33	4626.63	208.042	0.045	-4.475	1.20968e-38	2.36758e-36	cytochrome P450, putative, expressed
LOC_Os03g12690	136.091	11.2246	260.957	23.2487	4.5391	1.62325e-05	8.2966e-05	hypothetical protein
LOC_Os03g12820	12575.6	325.584	24825.7	76.2498	6.2527	1.3814e-19	4.91861e-18	ATP8, putative, expressed
LOC_Os03g12860	1301.66	586.007	2017.31	3.4425	1.7834	1.37531e-08	1.19922e-07	homeobox associated leucine zipper, putative, expressed
LOC_Os03g12879	162.925	73.6059	252.245	3.427	1.7769	1.534e-06	9.53991e-06	expressed protein
LOC_Os03g12890	916.489	99.0139	1733.96	17.5123	4.1303	4.47764e-09	4.1999e-08	aminotransferase domain containing protein, putative, expressed
LOC_Os03g12910	1006.17	1578.97	433.367	0.2745	-1.8653	9.15375e-10	9.56723e-09	squalene monooxygenase, putative, expressed
LOC_Os03g13030	246.251	7.4838	485.019	64.8093	6.0181	4.90574e-44	1.5382e-41	lecithin cholesterol acyltransferase, putative, expressed
LOC_Os03g13040	382.464	183.374	581.554	3.1714	1.6651	1.80012e-07	1.30489e-06	haemolysin-III, putative, expressed
LOC_Os03g13050	2820.62	160.677	5480.57	34.1093	5.0921	1.77526e-18	5.56066e-17	E2F-related protein, putative, expressed
LOC_Os03g13070	34.5712	56.1889	12.9535	0.2305	-2.1169	8.69686e-06	4.69413e-05	thaumatin family domain containing protein
LOC_Os03g13130	261.184	408.339	114.03	0.2793	-1.8404	2.82748e-08	2.34375e-07	ternary complex factor MIP1, putative, expressed
LOC_Os03g13180	25.0918	4.9654	45.2183	9.1067	3.1869	3.32186e-06	1.94021e-05	peroxidase precursor, putative, expressed
LOC_Os03g13210	1550.7	2958.47	142.935	0.0483	-4.3714	1.0382e-19	3.72684e-18	peroxidase precursor, putative, expressed
LOC_Os03g13300	3971.46	693.438	7249.48	10.4544	3.386	1.30912e-25	8.41562e-24	glutamate decarboxylase, putative, expressed
LOC_Os03g13540	740.696	1191.11	290.285	0.2437	-2.0368	7.9872e-11	9.67024e-10	Ser/Thr protein phosphatase family protein, putative, expressed
LOC_Os03g13579	4.967	0	9.934	Inf	Inf	0.000115208	0.000496508	hypothetical protein
LOC_Os03g13740	73.2677	3.4401	143.095	41.5957	5.3784	4.03395e-05	0.00019205	immediate-early fungal elicitor protein CMPG1, putative, expressed
LOC_Os03g13810	2924.2	907.512	4940.88	5.4444	2.4448	4.36754e-15	9.12964e-14	expressed protein
LOC_Os03g13840	8452.49	290.102	16614.9	57.2726	5.8398	2.62793e-39	5.5309e-37	senescence-associated protein, putative, expressed
LOC_Os03g14050	3001.84	290.859	5712.83	19.6412	4.2958	1.74399e-09	1.73822e-08	thaumatin-like protein 1 precursor, putative, expressed
LOC_Os03g14250	2070.82	3782.12	359.527	0.0951	-3.395	2.24275e-11	2.93256e-10	plant protein of unknown function DUF869 domain containing protein, expressed
LOC_Os03g14254	127.878	24.3334	231.422	9.5105	3.2495	6.94939e-12	9.7641e-11	expressed protein
LOC_Os03g14300	1104.47	433.711	1775.23	4.0931	2.0332	4.22471e-10	4.59691e-09	THION29 - Plant thionin family protein precursor, expressed
LOC_Os03g14370	3704.58	317.561	7091.61	22.3315	4.481	1.21661e-15	2.71095e-14	ACT domain containing protein, expressed
LOC_Os03g14400	24.8643	5.2913	44.4374	8.3982	3.0701	3.47572e-12	5.06171e-11	cytochrome P450, putative, expressed
LOC_Os03g14500	21.2235	5.7233	36.7237	6.4165	2.6818	6.61022e-09	6.047e-08	expressed protein
LOC_Os03g14540	1033.05	309.623	1756.48	5.673	2.5041	2.44394e-15	5.25891e-14	UDP-glucuronate 4-epimerase, putative, expressed
LOC_Os03g14730	471.289	183.116	759.461	4.1474	2.0522	1.56763e-10	1.81705e-09	gibberellin receptor GID1L2, putative, expressed
LOC_Os03g14810	25.5376	46.7362	4.3391	0.0928	-3.4291	1.50991e-07	1.11076e-06	MYB-like transcription factor DIVARICATA, putative
LOC_Os03g14950	788.645	280.333	1296.96	4.6265	2.2099	8.30844e-06	4.51143e-05	PLA IIIA/PLP7, putative, expressed
LOC_Os03g15040	928.803	1513.56	344.046	0.2273	-2.1373	3.23624e-12	4.7219e-11	FAR1 family protein, expressed
LOC_Os03g15080	137.749	24.2775	251.22	10.3478	3.3713	8.38366e-10	8.79826e-09	expressed protein
LOC_Os03g15270	5014.14	71.8836	9956.39	138.507	7.1138	1.05919e-30	1.06711e-28	gibberellin receptor GID1L2, putative, expressed
LOC_Os03g15320	91.8489	172.808	10.8894	0.063	-3.9882	1.4589e-12	2.23475e-11	glyoxal oxidase-related, putative, expressed
LOC_Os03g15330	28.9879	2.2272	55.7485	25.0305	4.6456	4.50497e-10	4.88975e-09	conserved hypothetical protein
LOC_Os03g15370	90.6765	11.8514	169.501	14.3022	3.8382	2.08032e-21	8.99074e-20	ubiquitin fusion protein, putative, expressed
LOC_Os03g15580	273.358	417.182	129.534	0.3105	-1.6873	1.41233e-07	1.04398e-06	AT hook motif family protein, expressed
LOC_Os03g15680	58.1388	91.4229	24.8546	0.2719	-1.879	3.33053e-05	0.000161014	nodulation-signaling pathway 2 protein, putative
LOC_Os03g15770	1194.71	544.018	1845.4	3.3922	1.7622	7.84175e-09	7.09754e-08	tyrosine protein kinase domain containing protein, putative, expressed
LOC_Os03g15780	1452.15	561.505	2342.79	4.1723	2.0609	6.63793e-10	7.06269e-09	anthranilate synthase component I-1, chloroplast precursor, putative, expressed
LOC_Os03g15870	37.0194	17.3878	56.651	3.2581	1.704	9.26364e-06	4.96171e-05	ribosomal protein L4, putative, expressed
LOC_Os03g15960	290.067	93.7147	486.42	5.1904	2.3759	6.36068e-05	0.000289772	hsp20/alpha crystallin family protein, putative, expressed
LOC_Os03g16020	687.699	6.8165	1368.58	200.773	7.6494	4.34873e-33	5.41003e-31	hsp20/alpha crystallin family protein, putative
LOC_Os03g16030	201.905	0.9429	402.867	427.245	8.7389	4.31704e-60	5.10208e-57	hsp20/alpha crystallin family protein, putative, expressed
LOC_Os03g16170	2011.9	11.2789	4012.52	355.754	8.4747	1.22342e-59	1.39234e-56	protein phosphatase 2C, putative, expressed
LOC_Os03g16290	8.0395	0.9796	15.0995	15.4146	3.9462	1.60901e-05	8.24303e-05	fringe-related protein, putative, expressed
LOC_Os03g16334	772.948	177.346	1368.55	7.7168	2.948	2.56454e-12	3.7868e-11	fringe-related protein, putative, expressed
LOC_Os03g16350	1455.16	145.584	2764.74	18.9907	4.2472	2.53146e-20	9.7112e-19	DNA binding protein, putative, expressed
LOC_Os03g16390	939.411	34.4243	1844.4	53.5784	5.7436	4.89033e-16	1.14014e-14	avr9/Cf-9 rapidly elicited protein, putative, expressed
LOC_Os03g16430	37.4577	15.9107	59.0048	3.7085	1.8908	1.50929e-06	9.39576e-06	RNA polymerase sigma factor, putative, expressed
LOC_Os03g16480	1641.15	448.288	2834.02	6.3219	2.6604	8.84644e-17	2.27096e-15	zinc finger family protein, putative, expressed
LOC_Os03g16670	9072.56	3744.44	14400.7	3.8459	1.9433	1.77369e-10	2.03974e-09	haloacid dehalogenase-like hydrolase family protein, putative, expressed
LOC_Os03g16730	197.219	76.639	317.798	4.1467	2.052	2.32732e-09	2.28203e-08	expressed protein
LOC_Os03g16760	81.7725	126.095	37.4503	0.297	-1.7515	5.71318e-06	3.19597e-05	protein phosphatase 2C, putative, expressed
LOC_Os03g16860	36494.5	14184.6	58804.4	4.1457	2.0516	2.52817e-11	3.28064e-10	DnaK family protein, putative, expressed
LOC_Os03g16920	98.3288	7.4105	189.247	25.5376	4.6745	8.40628e-17	2.1652e-15	DnaK family protein, putative, expressed
LOC_Os03g16940	11.2837	0.1986	22.3688	112.618	6.8153	3.18446e-12	4.64856e-11	glyoxalase family protein, putative, expressed
LOC_Os03g16950	135.314	236.806	33.8214	0.1428	-2.8077	4.70231e-05	0.000220903	cysteine-rich repeat secretory protein 55 precursor, putative, expressed
LOC_Os03g17070	63.0018	22.228	103.776	4.6687	2.223	7.37826e-06	4.04783e-05	ATP synthase B chain, chloroplast precursor, putative, expressed
LOC_Os03g17210	498.775	779.366	218.183	0.2799	-1.8368	7.64652e-09	6.93923e-08	expressed protein
LOC_Os03g17230	35.408	10.0369	60.7792	6.0556	2.5983	7.45715e-09	6.77939e-08	NAD dependent epimerase/dehydratase family domain containing protein, expressed
LOC_Os03g17350	85.8446	154.026	17.6631	0.1147	-3.1244	2.90935e-05	0.00014179	white-brown complex homolog protein, putative, expressed
LOC_Os03g17460	7.7105	0	15.4209	Inf	Inf	4.09175e-08	3.3009e-07	IN2-1 protein, putative, expressed
LOC_Os03g17470	4640.42	455.287	8825.55	19.3846	4.2768	1.20253e-36	1.92455e-34	IN2-1 protein, putative, expressed
LOC_Os03g17480	655.686	9.4527	1301.92	137.73	7.1057	2.88356e-55	2.46128e-52	IN2-1 protein, putative, expressed
LOC_Os03g17670	187.268	7.4702	367.065	49.1372	5.6187	8.3048e-13	1.31541e-11	hypothetical protein
LOC_Os03g17700	3290.14	552.325	6027.95	10.9138	3.4481	4.48504e-26	3.05579e-24	CGMC_MAPKCGMC_2_ERK.2 - CGMC includes CDA, MAPK, GSK3, and CLKC kinases, expressed
LOC_Os03g17730	598.969	252.605	945.333	3.7423	1.9039	7.65869e-10	8.08716e-09	P-protein, putative, expressed
LOC_Os03g17790	219.365	66.3306	372.399	5.6143	2.4891	5.58572e-06	3.13094e-05	OsRCI2-5 - Putative low temperature and salt responsive protein, expressed
LOC_Os03g17800	109.532	49.4888	169.574	3.4265	1.7767	8.47467e-07	5.48462e-06	phosphatidylinositol transfer protein alpha isoform, putative, expressed
LOC_Os03g17840	232.598	379.011	86.1857	0.2274	-2.1367	9.14563e-10	9.562e-09	expressed protein
LOC_Os03g18030	718.16	7.7519	1428.57	184.287	7.5258	1.07086e-11	1.46506e-10	leucoanthocyanidin dioxygenase, putative, expressed
LOC_Os03g18070	4488.31	480.969	8495.65	17.6636	4.1427	6.18324e-21	2.55374e-19	omega-3 fatty acid desaturase, chloroplast precursor, putative, expressed
LOC_Os03g18150	3278.5	271.626	6285.37	23.1398	4.5323	6.67707e-40	1.44488e-37	protein phosphatase 2C, putative, expressed
LOC_Os03g18160	552.061	200.924	903.199	4.4952	2.1684	6.31624e-12	8.91937e-11	mitochondrial carrier protein, putative, expressed
LOC_Os03g18264	396.114	667.565	124.662	0.1867	-2.4209	3.65186e-14	6.8257e-13	expressed protein
LOC_Os03g18300	42.6394	70.9117	14.367	0.2026	-2.3033	6.68291e-06	3.69871e-05	chloroplast unusual positioning protein, putative, expressed
LOC_Os03g18430	440.774	203.445	678.104	3.3331	1.7369	5.52985e-08	4.37153e-07	protein kinase, putative, expressed
LOC_Os03g18470	44.2842	4.1286	84.4399	20.4527	4.3542	3.00554e-16	7.20392e-15	expressed protein
LOC_Os03g18480	13.2257	0	26.4515	Inf	Inf	5.424e-09	5.02165e-08	MYB family transcription factor, putative, expressed
LOC_Os03g18490	1157.2	8.2474	2306.14	279.621	8.1273	9.20715e-54	6.73613e-51	RPGR, putative, expressed
LOC_Os03g18530	12.0379	2.2272	21.8486	9.8098	3.2942	2.92312e-05	0.000142393	ECAGL1 - ECA1 gametogenesis related family protein precursor, expressed
LOC_Os03g18550	1170.33	582.014	1758.64	3.0217	1.5953	1.5828e-07	1.16104e-06	mitochondrial carrier protein, putative, expressed
LOC_Os03g18560	1337.6	425.978	2249.23	5.2802	2.4006	3.62469e-14	6.78316e-13	DUF538 domain containing protein, putative, expressed
LOC_Os03g18600	1047.97	2005.61	90.3266	0.045	-4.4727	2.92162e-38	5.47412e-36	cyclase/dehydrase family protein, putative, expressed
LOC_Os03g18630	249.201	387.83	110.571	0.2851	-1.8104	4.5538e-08	3.65255e-07	receptor-like kinase RHG1, putative, expressed
LOC_Os03g18710	447.529	861.28	33.7786	0.0392	-4.6723	5.1279e-29	4.55405e-27	expressed protein
LOC_Os03g18740	1887.46	297.728	3477.19	11.6791	3.5459	6.811e-11	8.31609e-10	oxidoreductase, short chain dehydrogenase/reductase family, putative, expressed
LOC_Os03g18870	867.206	193.424	1540.99	7.9669	2.994	4.73399e-19	1.58633e-17	heat shock protein DnaJ, putative, expressed
LOC_Os03g18910	2154.6	237.651	4071.54	17.1325	4.0987	9.5463e-34	1.24825e-31	COBRA-like protein 7 precursor, putative, expressed
LOC_Os03g18980	750.037	1363.65	136.421	0.1	-3.3213	9.06328e-08	6.93295e-07	kinesin motor domain containing protein, expressed
LOC_Os03g19010	345.698	164.982	526.414	3.1907	1.6739	1.11737e-06	7.09687e-06	peroxisomal biogenesis factor 11, putative, expressed
LOC_Os03g19070	96.4958	15.2856	177.706	11.6257	3.5392	8.57779e-06	4.63883e-05	long cell-linked locus protein, putative, expressed
LOC_Os03g19090	86.7925	33.9901	139.595	4.1069	2.0381	1.38825e-06	8.70575e-06	expressed protein
LOC_Os03g19180	19.8901	35.5928	4.1875	0.1176	-3.0874	9.01632e-08	6.90443e-07	GCRP8 - Glycine and cysteine rich family protein precursor, putative
LOC_Os03g19250	3091.39	710.943	5471.83	7.6966	2.9442	1.51698e-11	2.03288e-10	AMP-binding enzyme, putative, expressed
LOC_Os03g19260	350.57	63.2163	637.925	10.0911	3.335	8.40497e-12	1.16652e-10	expressed protein
LOC_Os03g19270	152.069	2.7016	301.437	111.579	6.8019	9.07362e-18	2.61552e-16	universal stress protein domain containing protein, putative, expressed
LOC_Os03g19290	9.4229	0.5959	18.25	30.6271	4.9367	1.89984e-11	2.51521e-10	mitochondrial import inner membrane translocase subunit Tim17, putative, expressed
LOC_Os03g19340	842.614	1265.97	419.258	0.3312	-1.5943	2.155e-07	1.53998e-06	WD domain, G-beta repeat domain containing protein, expressed
LOC_Os03g19380	54.3184	13.8821	94.7547	6.8257	2.771	1.02815e-12	1.61353e-11	calvin cycle protein CP12, putative, expressed
LOC_Os03g19400	1254.29	397.613	2110.98	5.3091	2.4085	4.2018e-14	7.78258e-13	expressed protein
LOC_Os03g19410	2084.96	3177.84	992.075	0.3122	-1.6795	2.37078e-08	1.99097e-07	OsPOP7 - Putative Prolyl Oligopeptidase homologue, expressed
LOC_Os03g19480	492.901	752.845	232.958	0.3094	-1.6923	5.20762e-08	4.13381e-07	SET domain containing protein, expressed
LOC_Os03g19570	91.1112	151.721	30.501	0.201	-2.3145	2.4486e-10	2.76112e-09	fip1 motif family protein, expressed
LOC_Os03g19700	318.973	67.3193	570.626	8.4764	3.0835	9.11489e-09	8.16566e-08	plant protein of unknown function domain containing protein, expressed
LOC_Os03g19720	17539.5	199.913	34879.2	174.472	7.4468	1.60204e-15	3.52128e-14	EF hand family protein, putative, expressed
LOC_Os03g19860	38.9624	13.6255	64.2993	4.719	2.2385	9.77137e-06	5.20733e-05	expressed protein
LOC_Os03g19920	222.56	43.9888	401.13	9.1189	3.1889	1.00814e-11	1.3848e-10	expressed protein
LOC_Os03g20020	1000.69	330.046	1671.34	5.064	2.3403	1.33458e-13	2.33681e-12	plant neutral invertase domain containing protein, expressed
LOC_Os03g20120	4442.66	72.452	8812.88	121.638	6.9264	1.15745e-26	8.36848e-25	glycosyl transferase 8 domain containing protein, putative, expressed
LOC_Os03g20290	79.8774	4.7822	154.973	32.406	5.0182	1.34579e-17	3.80086e-16	aspartic proteinase nepenthesin-1 precursor, putative, expressed
LOC_Os03g20330	795.197	4.1845	1586.21	379.071	8.5663	3.111e-37	5.25246e-35	VQ domain containing protein, putative, expressed
LOC_Os03g20420	6776.23	10361.1	3191.36	0.308	-1.6989	9.00819e-09	8.0795e-08	alpha-N-arabinofuranosidase A, putative, expressed
LOC_Os03g20450	68.0696	115.006	21.1327	0.1838	-2.4442	9.88617e-10	1.02838e-08	expressed protein
LOC_Os03g20530	833.635	1282.01	385.263	0.3005	-1.7345	2.20058e-08	1.85818e-07	DUF630/DUF632 domains containing protein, putative, expressed
LOC_Os03g20550	3120.55	1222.47	5018.63	4.1053	2.0375	5.09651e-11	6.33006e-10	OsWRKY55 - Superfamily of TFs having WRKY and zinc finger domains, expressed
LOC_Os03g20560	349.334	163.814	534.855	3.265	1.7071	3.50571e-05	0.000168819	biotin--protein ligase, putative, expressed
LOC_Os03g20580	21.4592	35.0395	7.879	0.2249	-2.1529	8.97693e-05	0.000395587	expressed protein
LOC_Os03g20600	1217.23	33.1785	2401.28	72.3745	6.1774	2.36838e-08	1.98949e-07	expressed protein
LOC_Os03g20680	99.1207	0.1986	198.043	997.068	9.9615	1.79067e-49	8.59744e-47	late embryogenesis abundant protein 1, putative, expressed
LOC_Os03g20840	929.612	417.573	1441.65	3.4525	1.7876	1.94074e-08	1.65364e-07	disease resistance RPP13-like protein 1, putative, expressed
LOC_Os03g20870	2462.67	319.796	4605.54	14.4015	3.8481	5.05336e-14	9.25385e-13	zinc finger, C3HC4 type domain containing protein, expressed
LOC_Os03g20900	317.356	594.084	40.6274	0.0684	-3.8701	3.65994e-28	3.00702e-26	Myb transcription factor, putative, expressed
LOC_Os03g20910	252.601	29.806	475.396	15.9497	3.9955	9.50918e-09	8.4892e-08	homeobox domain containing protein, expressed
LOC_Os03g20949	7308.45	1334.18	13282.7	9.9557	3.3155	1.43432e-24	8.30015e-23	phospholipid-transporting ATPase, putative, expressed
LOC_Os03g20970	752.785	66.0933	1439.48	21.7795	4.4449	1.02165e-24	6.01403e-23	phospholipid-transporting ATPase 1, putative, expressed
LOC_Os03g21000	1958.78	322.438	3595.12	11.1498	3.4789	3.95609e-26	2.70741e-24	thioredoxin, putative, expressed
LOC_Os03g21030	5199.83	1213.27	9186.39	7.5716	2.9206	2.23703e-06	1.34677e-05	no apical meristem protein, putative, expressed
LOC_Os03g21040	13762	5949.74	21574.4	3.6261	1.8584	2.57786e-05	0.000126984	stress responsive protein, putative, expressed
LOC_Os03g21060	1122.09	53.6653	2190.52	40.8182	5.3511	1.16943e-08	1.02993e-07	No apical meristem protein, putative, expressed
LOC_Os03g21270	673.195	1045.93	300.461	0.2873	-1.7995	1.28103e-08	1.12275e-07	expressed protein
LOC_Os03g21380	5292.3	1043.72	9540.88	9.1413	3.1924	9.36361e-07	6.02061e-06	OsCML27 - Calmodulin-related calcium sensor protein, expressed
LOC_Os03g21400	37.0637	66.0802	8.0471	0.1218	-3.0377	8.40744e-13	1.33098e-11	cytochrome P450, putative, expressed
LOC_Os03g21419	9.1212	15.2107	3.0317	0.1993	-2.3269	5.28438e-05	0.00024573	retrotransposon protein, putative, Ty1-copia subclass, expressed
LOC_Os03g21510	580.056	1091.16	68.9539	0.0632	-3.9841	1.12749e-30	1.13221e-28	inactive receptor kinase At2g26730 precursor, putative, expressed
LOC_Os03g21530	571.744	951.199	192.29	0.2022	-2.3065	7.76213e-13	1.23583e-11	AARP2CN domain containing protein, expressed
LOC_Os03g21640	2307.66	194.51	4420.82	22.728	4.5064	5.06235e-39	1.02339e-36	expressed protein
LOC_Os03g21650	10.3526	0	20.7052	Inf	Inf	1.31224e-11	1.77163e-10	expressed protein
LOC_Os03g21660	80.6353	11.8186	149.452	12.6455	3.6606	6.77329e-21	2.78621e-19	transposon protein, putative, unclassified, expressed
LOC_Os03g21710	246.57	8.145	484.996	59.5449	5.8959	1.40304e-45	5.0131e-43	WRKY45 transcription factor, putative, expressed
LOC_Os03g21740	439.545	689.903	189.186	0.2742	-1.8666	3.57765e-09	3.40669e-08	valyl-tRNA synthetase, putative, expressed
LOC_Os03g21820	12.1245	1.7952	22.4537	12.5074	3.6447	7.14741e-06	3.93595e-05	expansin precursor, putative, expressed
LOC_Os03g21960	492.274	863.183	121.365	0.1406	-2.8303	2.07086e-08	1.75395e-07	aminotransferase, putative, expressed
LOC_Os03g22020	1572.32	36.189	3108.45	85.8949	6.4245	1.40112e-15	3.09962e-14	peroxidase precursor, putative, expressed
LOC_Os03g22040	125.656	198.302	53.0111	0.2673	-1.9033	2.61359e-05	0.000128661	expressed protein
LOC_Os03g22050	3159.45	5880.95	437.957	0.0745	-3.7472	1.01085e-30	1.02176e-28	CAMK_KIN1/SNF1/Nim1_like.16 - CAMK includes calcium/calmodulin depedent protein kinases, expressed
LOC_Os03g22140	2045.96	1007.95	3083.97	3.0596	1.6134	1.15978e-07	8.69337e-07	tetratricopeptide repeat domain containing protein, expressed
LOC_Os03g22160	1711.59	744.2	2678.98	3.5998	1.8479	1.05965e-09	1.09669e-08	relA-SpoT like protein RSH1, putative, expressed
LOC_Os03g22200	1205.82	32.1416	2379.5	74.0318	6.2101	4.99032e-44	1.54892e-41	nodulin MtN3 family protein, putative, expressed
LOC_Os03g22210	28.4975	0	56.995	Inf	Inf	1.5365e-26	1.08787e-24	POEI46 - Pollen Ole e I allergen and extensin family protein precursor, expressed
LOC_Os03g22270	4244.13	1696.75	6791.51	4.0027	2.001	1.28611e-10	1.51242e-09	auxin-repressed protein, putative, expressed
LOC_Os03g22320	358.782	566.945	150.618	0.2657	-1.9123	4.22946e-09	3.98292e-08	utp14 protein, putative, expressed
LOC_Os03g22510	41.9233	0.1986	83.6481	421.135	8.7181	4.40964e-27	3.32106e-25	expressed protein
LOC_Os03g22580	355.24	584.875	125.604	0.2148	-2.2192	5.64368e-12	8.02122e-11	CW-type Zinc Finger, putative, expressed
LOC_Os03g22770	2962.13	276.736	5647.53	20.4076	4.351	1.87536e-37	3.23742e-35	CCT/B-box zinc finger protein, putative, expressed
LOC_Os03g22780	86.8111	16.1171	157.505	9.7726	3.2887	1.35921e-09	1.38297e-08	DVR, putative, expressed
LOC_Os03g22790	1145.01	68.8469	2221.17	32.2624	5.0118	1.25842e-27	9.86447e-26	beta-amylase, putative, expressed
LOC_Os03g22820	70.3112	6.0703	134.552	22.1654	4.4702	4.27275e-06	2.44721e-05	expressed protein
LOC_Os03g22960	50.4427	23.2033	77.6821	3.3479	1.7433	2.33278e-05	0.00011584	expressed protein
LOC_Os03g23010	3957.29	1850.22	6064.36	3.2776	1.7127	1.44944e-08	1.26135e-07	expressed protein
LOC_Os03g23030	209.941	343.494	76.3883	0.2224	-2.1689	1.06129e-10	1.26645e-09	aberrant pollen transmission 1, putative, expressed
LOC_Os03g23940	316.004	7.2138	624.794	86.611	6.4365	2.10113e-10	2.38417e-09	hypothetical protein
LOC_Os03g24040	479.89	216.095	743.684	3.4415	1.783	6.55971e-07	4.34372e-06	seven in absentia protein family domain containing protein, expressed
LOC_Os03g24100	287.258	4.2192	570.298	135.167	7.0786	1.31398e-10	1.54343e-09	expressed protein
LOC_Os03g24430	86.2149	7.3565	165.073	22.4391	4.4879	3.54109e-20	1.33346e-18	cytokinin-O-glucosyltransferase 3, putative
LOC_Os03g24510	25.8461	46.8997	4.7925	0.1022	-3.2907	1.30417e-08	1.14107e-07	glycosyl transferase 8 domain containing protein, putative, expressed
LOC_Os03g24590	9.3915	2.6823	16.1007	6.0026	2.5856	0.000173452	0.000718342	mTERF domain containing protein, expressed
LOC_Os03g24730	158.641	75.3975	241.885	3.2081	1.6817	4.44218e-07	3.0219e-06	expressed protein
LOC_Os03g24820	702.853	110.051	1295.65	11.7732	3.5574	9.01701e-08	6.90443e-07	expressed protein
LOC_Os03g24910	137.664	228.923	46.4058	0.2027	-2.3025	3.70734e-08	3.00975e-07	nodulation protein-related, putative, expressed
LOC_Os03g24930	460.749	739.971	181.526	0.2453	-2.0273	6.68465e-11	8.17049e-10	tyrosine protein kinase domain containing protein, putative, expressed
LOC_Os03g25030	3413.03	5407.68	1418.37	0.2623	-1.9308	1.92204e-10	2.19531e-09	GDSL-like lipase/acylhydrolase, putative, expressed
LOC_Os03g25150	1042.26	1638.07	446.456	0.2725	-1.8754	3.24335e-09	3.11249e-08	transposon protein, putative, unclassified, expressed
LOC_Os03g25300	51.9823	78.5808	25.3839	0.323	-1.6303	9.66392e-05	0.000422589	peroxidase precursor, putative, expressed
LOC_Os03g25360	106.354	28.2671	184.441	6.5249	2.706	2.08597e-11	2.74508e-10	peroxidase precursor, putative, expressed
LOC_Os03g25430	102.728	45.4194	160.037	3.5235	1.817	1.24559e-07	9.28992e-07	transcription regulator, putative, expressed
LOC_Os03g25660	68.8498	0.4898	137.21	280.146	8.13	3.12703e-09	3.00837e-08	expressed protein
LOC_Os03g25680	63.8496	2.7865	124.913	44.8281	5.4863	1.48136e-09	1.49833e-08	expressed protein
LOC_Os03g25690	238.02	3.683	472.357	128.254	7.0029	1.81717e-14	3.51624e-13	conserved hypothetical protein
LOC_Os03g25750	1463.02	247.425	2678.62	10.826	3.4364	2.48231e-25	1.55666e-23	SNARE associated Golgi protein, putative, expressed
LOC_Os03g25760	322.234	90.9725	553.496	6.0842	2.6051	1.91985e-11	2.53734e-10	calmodulin-binding protein, putative, expressed
LOC_Os03g25840	19.6931	37.3979	1.9883	0.0532	-4.2334	2.60253e-06	1.55102e-05	amino acid permease family protein, putative, expressed
LOC_Os03g25940	8255.76	13046	3465.53	0.2656	-1.9125	2.16666e-10	2.45763e-09	cystathionine gamma-synthase, putative, expressed
LOC_Os03g26210	2887.91	5250.38	525.432	0.1001	-3.3208	1.70515e-25	1.08705e-23	helix-loop-helix DNA-binding domain containing protein, expressed
LOC_Os03g26310	79.569	0.1986	158.939	800.197	9.6442	4.07112e-13	6.70403e-12	expressed protein
LOC_Os03g26440	46.3749	74.5002	18.2497	0.245	-2.0294	6.49647e-07	4.30687e-06	tRNA pseudouridine synthase family protein, putative
LOC_Os03g26620	8.0964	0.8157	15.3771	18.852	4.2366	7.21422e-06	3.96847e-05	3-ketoacyl-CoA synthase, putative, expressed
LOC_Os03g26870	768.066	134.756	1401.38	10.3993	3.3784	4.10484e-25	2.52773e-23	WD-40 repeat family protein, putative, expressed
LOC_Os03g26910	2757.31	466.172	5048.45	10.8296	3.4369	7.17137e-10	7.59345e-09	uncharacterized glycosyl hydrolase Rv2006/MT2062, putative, expressed
LOC_Os03g26930	150.974	274.038	27.9107	0.1018	-3.2955	3.31049e-17	8.97044e-16	OsSCP13 - Putative Serine Carboxypeptidase homologue, expressed
LOC_Os03g27090	9.417	18.8341	0	0	#NAME?	0.000119193	0.000511817	MYB family transcription factor, putative, expressed
LOC_Os03g27280	1422.98	684.618	2161.34	3.157	1.6586	2.28158e-07	1.62438e-06	CAMK_CAMK_like.19 - CAMK includes calcium/calmodulin depedent protein kinases, expressed
LOC_Os03g27690	16.3345	32.669	0	0	#NAME?	1.6101e-09	1.61842e-08	hypothetical protein
LOC_Os03g27740	16.7126	28.4945	4.9306	0.173	-2.5309	0.000183824	0.000757888	expressed protein
LOC_Os03g27760	496.496	760.02	232.971	0.3065	-1.7059	4.92899e-08	3.92786e-07	nodulation protein-related, putative, expressed
LOC_Os03g27800	422.301	744.29	100.313	0.1348	-2.8914	2.13745e-18	6.62761e-17	paramyosin, putative, expressed
LOC_Os03g27990	337.835	559.827	115.844	0.2069	-2.2728	2.01858e-12	3.02718e-11	STRUBBELIG-RECEPTOR FAMILY 7 precursor, putative, expressed
LOC_Os03g28140	243.782	433.569	53.9953	0.1245	-3.0054	6.77937e-19	2.22086e-17	1-phosphatidylinositol-4-phosphate 5-kinase/ zinc ion binding protein, putative, expressed
LOC_Os03g28300	1644.05	2974.65	313.457	0.1054	-3.2464	4.03347e-24	2.23719e-22	protein kinase domain containing protein, expressed
LOC_Os03g28940	7240.07	694.958	13785.2	19.836	4.31	2.61015e-35	3.74788e-33	ZIM domain containing protein, putative, expressed
LOC_Os03g28960	350.957	532.121	169.792	0.3191	-1.648	1.8679e-07	1.35083e-06	DNA-directed RNA polymerase subunit, putative, expressed
LOC_Os03g29240	10453.1	4510.75	16395.5	3.6348	1.8619	1.37232e-09	1.39539e-08	PDI, putative, expressed
LOC_Os03g29410	616.584	155.027	1078.14	6.9545	2.798	2.32537e-11	3.03543e-10	tyrosine protein kinase domain containing protein, putative, expressed
LOC_Os03g29540	278.563	469.748	87.3778	0.186	-2.4265	6.11272e-14	1.10815e-12	ATP-dependent protease, putative, expressed
LOC_Os03g29760	354.204	571.834	136.574	0.2388	-2.0659	1.08042e-10	1.28729e-09	nuclear transcription factor Y subunit, putative, expressed
LOC_Os03g30150	52.3775	1.9225	102.832	53.4889	5.7412	1.69352e-08	1.45971e-07	conserved hypothetical protein
LOC_Os03g30160	8.9641	0.1986	17.7295	89.261	6.48	1.88924e-05	9.54971e-05	OsFBK13 - F-box domain and kelch repeat containing protein
LOC_Os03g30200	44.7553	2.9156	86.595	29.7003	4.8924	3.28531e-17	8.91006e-16	mitochondrial import inner membrane translocase subunit Tim17, putative, expressed
LOC_Os03g30210	7.9469	1.3055	14.5884	11.175	3.4822	1.80184e-05	9.13495e-05	retrotransposon, putative, centromere-specific
LOC_Os03g30410	11.286	21.7592	0.8129	0.0374	-4.7424	1.46051e-07	1.07648e-06	hypothetical protein
LOC_Os03g30420	367.606	717.52	17.6929	0.0247	-5.3418	5.57377e-17	1.47014e-15	cytochrome P450, putative, expressed
LOC_Os03g30530	130.725	209.66	51.79	0.247	-2.0173	7.79111e-09	7.06001e-08	expressed protein
LOC_Os03g30570	2026.2	659.877	3392.51	5.1411	2.3621	6.76076e-14	1.21988e-12	protein of unknown function DUF1675 domain containing protein, expressed
LOC_Os03g31070	197.441	301.235	93.6474	0.3109	-1.6856	2.13462e-07	1.52648e-06	protein kinase, putative, expressed
LOC_Os03g31510	764.713	215.836	1313.59	6.0861	2.6055	3.94e-11	4.96588e-10	cysteine proteinase inhibitor 8 precursor, putative, expressed
LOC_Os03g31570	921.502	348.011	1494.99	4.2958	2.1029	1.34627e-11	1.81439e-10	proline-rich family protein, putative, expressed
LOC_Os03g31594	744.744	1219.81	269.677	0.2211	-2.1774	4.02199e-12	5.82687e-11	jmjC domain containing protein, expressed
LOC_Os03g31690	508.688	210.578	806.799	3.8313	1.9379	1.13354e-07	8.5121e-07	GCN5-related N-acetyltransferase, putative, expressed
LOC_Os03g31714	5.2914	10.2143	0.3685	0.0361	-4.7926	6.88661e-05	0.000311377	hypothetical protein
LOC_Os03g31730	925.197	1714.89	135.502	0.079	-3.6617	1.22358e-28	1.04439e-26	expressed protein
LOC_Os03g31750	2848.56	5554.38	142.745	0.0257	-5.2821	4.78999e-51	2.72568e-48	pyruvate, phosphate dikinase, chloroplast precursor, putative, expressed
LOC_Os03g32220	165.627	5.326	325.929	61.1954	5.9354	2.15698e-14	4.14506e-13	ZOS3-11 - C2H2 zinc finger protein, expressed
LOC_Os03g32230	868.94	12.0001	1725.88	143.822	7.1681	1.44083e-15	3.1806e-14	ZOS3-12 - C2H2 zinc finger protein, expressed
LOC_Os03g32490	713.611	1327.9	99.317	0.0748	-3.741	4.63741e-30	4.45307e-28	DUF1230 domain containing protein, expressed
LOC_Os03g33090	622.818	129.985	1115.65	8.5829	3.1015	6.72179e-08	5.24231e-07	DUF260 domain containing protein, putative, expressed
LOC_Os03g33240	43.668	5.6595	81.6765	14.4317	3.8512	6.62605e-16	1.52058e-14	retrotransposon protein, putative, unclassified
LOC_Os03g33490	8.3179	0.8157	15.82	19.3951	4.2776	7.05434e-06	3.88957e-05	hypothetical protein
LOC_Os03g33570	68.0539	103.571	32.5364	0.3141	-1.6705	8.84738e-06	4.76868e-05	calcineurin B-like protein 8, putative
LOC_Os03g35340	2051.71	3162.86	940.566	0.2974	-1.7496	7.56168e-09	6.87035e-08	expressed protein
LOC_Os03g35849	344.247	587.223	101.27	0.1725	-2.5357	7.51911e-15	1.52205e-13	expressed protein
LOC_Os03g35950	44.4393	7.8444	81.0342	10.3302	3.3688	1.54222e-07	1.13372e-06	expressed protein
LOC_Os03g36279	16.4184	0.1986	32.6382	164.321	7.3604	3.61354e-06	2.09741e-05	retrotransposon protein, putative, Ty3-gypsy subclass, expressed
LOC_Os03g36490	57.5515	18.3616	96.7414	5.2687	2.3974	1.75919e-07	1.27823e-06	retrotransposon protein, putative, Ty3-gypsy subclass, expressed
LOC_Os03g36534	94.1637	27.7947	160.533	5.7757	2.53	2.27953e-10	2.57994e-09	expressed protein
LOC_Os03g36650	272.42	52.8453	491.994	9.3101	3.2188	1.00716e-09	1.0466e-08	cysteine-rich repeat secretory protein 55 precursor, putative, expressed
LOC_Os03g37470	4.9798	9.0709	0.8887	0.098	-3.3515	4.95852e-05	0.000232017	MATE efflux family protein, putative, expressed
LOC_Os03g37490	597.94	46.0982	1149.78	24.942	4.6405	2.56222e-16	6.19449e-15	MATE efflux family protein, putative, expressed
LOC_Os03g37570	357.101	9.4293	704.772	74.7426	6.2239	1.2125e-50	6.7741e-48	expressed protein
LOC_Os03g37840	272.442	43.7093	501.174	11.4661	3.5193	1.55809e-24	8.98254e-23	potassium transporter, putative, expressed
LOC_Os03g38050	849.929	1509.09	190.77	0.1264	-2.9838	2.66462e-20	1.01839e-18	galactosyltransferase, putative, expressed
LOC_Os03g38230	60.6776	25.6293	95.7258	3.735	1.9011	1.04918e-07	7.93093e-07	peptidase M50 family protein, putative, expressed
LOC_Os03g38330	18.6157	31.4819	5.7496	0.1826	-2.453	6.68859e-05	0.000303316	disease resistance RPP13-like protein 1, putative, expressed
LOC_Os03g38350	12.1624	1.2129	23.1119	19.0547	4.2521	3.23042e-11	4.12742e-10	expressed protein
LOC_Os03g38359	12.4254	3.6618	21.1889	5.7864	2.5327	2.32087e-05	0.000115267	expressed protein
LOC_Os03g38600	5.4013	0.3259	10.4768	32.1478	5.0066	0.000191013	0.000784895	secretory carrier-associated membrane protein, putative
LOC_Os03g38950	28.8469	10.7524	46.9414	4.3657	2.1262	1.84366e-07	1.33456e-06	chloroplast post-illumination chlorophyll fluorescence increase protein, putative, expressed
LOC_Os03g39020	438.667	712.171	165.163	0.2319	-2.1083	8.36413e-09	7.53925e-08	Kinesin motor domain domain containing protein, expressed
LOC_Os03g39407	88.027	138.458	37.5956	0.2715	-1.8808	6.45228e-08	5.04364e-07	expressed protein
[truncated: 4,008 more rows]

## Sheet: DEGEuroRoot_24hCtr_V_24hTreated
id	baseMean	baseMeanA	baseMeanB	foldChange	log2FoldChange	pval	padj	Description
13113.t00108	954.756	1502.18	407.33	0.2712	-1.8828	4.65872e-10	1.1023e-08	12-oxophytodienoate reductase 2, putative, expressed
13114.t00045	141.632	259.875	23.3898	0.09	-3.4739	2.38499e-22	2.84801e-20	conserved hypothetical protein
LOC_Os01g01190	143.886	47.2313	240.54	5.0928	2.3485	2.3203e-06	2.79038e-05	phosphoesterase family protein, putative, expressed
LOC_Os01g01280	34.4162	9.1889	59.6435	6.4908	2.6984	1.09885e-10	2.88341e-09	expressed protein
LOC_Os01g01360	102.809	181.326	24.2918	0.134	-2.9	8.1436e-16	4.34467e-14	peptide transporter PTR2, putative, expressed
LOC_Os01g01660	741.085	1214.75	267.42	0.2201	-2.1835	1.05057e-07	1.64108e-06	isoflavone reductase, putative, expressed
LOC_Os01g01740	428.916	671.12	186.712	0.2782	-1.8458	3.33415e-09	6.82685e-08	protein kinase domain containing protein, expressed
LOC_Os01g02000	94.6667	176.171	13.1619	0.0747	-3.7425	3.12027e-22	3.66872e-20	phosphate transporter 1, putative, expressed
LOC_Os01g02390	717.979	176.767	1259.19	7.1235	2.8326	1.63742e-18	1.24828e-16	protein kinase domain containing protein, expressed
LOC_Os01g02430	10.1359	2.7705	17.5012	6.317	2.6592	4.00551e-06	4.58265e-05	TAK14, putative, expressed
LOC_Os01g02440	6.3593	0.8171	11.9014	14.5648	3.8644	9.14958e-07	1.20147e-05	Ser/Thr receptor-like kinase, putative, expressed
LOC_Os01g02570	16.1627	25.0933	7.2321	0.2882	-1.7948	3.97515e-05	0.000358467	protein kinase domain containing protein, expressed
LOC_Os01g02580	18.5739	3.9417	33.2061	8.4244	3.0746	2.08184e-11	6.16684e-10	protein kinase domain containing protein
LOC_Os01g02680	9.3147	1.9749	16.6545	8.4329	3.076	7.86802e-06	8.46921e-05	protein kinase domain containing protein, expressed
LOC_Os01g02890	242.054	363.505	120.603	0.3318	-1.5917	6.45181e-07	8.69629e-06	phosphatidylserine synthase, putative
LOC_Os01g03330	1316.17	290.14	2342.19	8.0726	3.013	2.12539e-09	4.46858e-08	BBTI3 - Bowman-Birk type bran trypsin inhibitor precursor, expressed
LOC_Os01g03340	8950.79	3522.53	14379	4.082	2.0293	1.13123e-05	0.000117346	BBTI4 - Bowman-Birk type bran trypsin inhibitor precursor, expressed
LOC_Os01g03390	8339.78	301.311	16378.2	54.3566	5.7644	1.45918e-21	1.59882e-19	BBTI7 - Bowman-Birk type bran trypsin inhibitor precursor, expressed
LOC_Os01g03549	20.4673	37.2702	3.6644	0.0983	-3.3464	4.2202e-13	1.60064e-11	multi-copper oxidase type I family protein, putative, expressed
LOC_Os01g03720	100.951	43.4077	158.495	3.6513	1.8684	9.4251e-06	9.97664e-05	MYB family transcription factor, putative, expressed
LOC_Os01g03870	457.467	199.691	715.244	3.5818	1.8407	4.88808e-06	5.48765e-05	expressed protein
LOC_Os01g04050	2081.63	273.331	3889.93	14.2316	3.831	1.05839e-20	1.04035e-18	BBTI12 - Bowman-Birk type bran trypsin inhibitor precursor, expressed
LOC_Os01g04090	22.4187	1.2803	43.5572	34.0223	5.0884	3.46606e-05	0.000317904	expressed protein
LOC_Os01g04360	40.3227	0	80.6454	Inf	Inf	6.86739e-09	1.32368e-07	hsp20/alpha crystallin family protein, putative, expressed
LOC_Os01g04440	79.4855	133.667	25.3036	0.1893	-2.4012	7.50192e-11	2.02771e-09	conserved hypothetical protein
LOC_Os01g04530	12.1175	1.5467	22.6883	14.6687	3.8747	1.00631e-09	2.24383e-08	expressed protein
LOC_Os01g04540	18.137	28.5959	7.6781	0.2685	-1.897	9.35995e-05	0.000768763	serine/threonine-protein kinase At1g18390 precursor, putative, expressed
LOC_Os01g04550	18.2222	30.7734	5.6709	0.1843	-2.44	1.34445e-06	1.70822e-05	expressed protein
LOC_Os01g04570	72.2285	109.93	34.5275	0.3141	-1.6708	4.12923e-06	4.7101e-05	Ser/Thr protein kinase, putative, expressed
LOC_Os01g04580	381.002	138.59	623.414	4.4983	2.1694	1.55155e-05	0.000155715	Ser/Thr protein kinase, putative, expressed
LOC_Os01g04660	22.4177	7.8168	37.0186	4.7358	2.2436	5.78442e-05	0.000499096	lipid phosphatase protein, putative, expressed
LOC_Os01g05120	15.1353	3.6403	26.6302	7.3154	2.8709	9.74288e-06	0.000102916	ubiquitin fusion degradation protein, putative
LOC_Os01g05650	4342.02	1445.97	7238.07	5.0057	2.3236	2.60306e-11	7.53558e-10	metallothionein, putative, expressed
LOC_Os01g05770	10.3163	0	20.6325	Inf	Inf	6.06809e-09	1.18531e-07	expressed protein
LOC_Os01g06220	2588.22	200.272	4976.16	24.847	4.635	1.37767e-09	3.00275e-08	gibberellin receptor GID1L2, putative, expressed
LOC_Os01g06230	17.9142	29.9896	5.8388	0.1947	-2.3607	0.000104445	0.000849168	OsSAUR1 - Auxin-responsive SAUR gene family member
LOC_Os01g06280	78.5666	36.4989	120.634	3.3052	1.7247	1.11063e-07	1.72471e-06	TKL_IRAK_CrRLK1L-1.4 - The CrRLK1L-1 subfamily has homology to the CrRLK1L homolog, expressed
LOC_Os01g06310	378.29	60.4135	696.166	11.5233	3.5265	1.15344e-13	4.7203e-12	glycine-rich cell wall structural protein precursor, putative, expressed
LOC_Os01g06440	21.7403	0.2316	43.2491	186.773	7.5451	2.80073e-06	3.29936e-05	expressed protein
LOC_Os01g06460	2433.57	1143.73	3723.41	3.2555	1.7029	5.93933e-05	0.000511163	uncharacterized Cys-rich domain containing protein, putative, expressed
LOC_Os01g06560	125.091	13.9477	236.234	16.9371	4.0821	1.70923e-08	3.08448e-07	transcription factor HBP-1b, putative, expressed
LOC_Os01g06640	429.259	124.498	734.02	5.8958	2.5597	1.11351e-13	4.56914e-12	basic helix-loop-helix, putative, expressed
LOC_Os01g06660	319.526	155.643	483.409	3.1059	1.635	2.23788e-07	3.28903e-06	thiamine pyrophosphate enzyme, C-terminal TPP binding domain containing protein, expressed
LOC_Os01g07020	8.8947	17.0229	0.7665	0.045	-4.4731	3.04728e-06	3.55419e-05	POEI39 - Pollen Ole e I allergen and extensin family protein precursor, putative
LOC_Os01g07060	169.18	316.53	21.8303	0.069	-3.8579	1.56417e-07	2.3555e-06	POEI43 - Pollen Ole e I allergen and extensin family protein precursor, putative
LOC_Os01g07450	97.9134	160.856	34.9712	0.2174	-2.2015	3.54211e-09	7.21883e-08	MYB family transcription factor, putative
LOC_Os01g07640	76.0351	4.264	147.806	34.6636	5.1154	1.23489e-17	8.54085e-16	ankyrin, putative
LOC_Os01g07770	547.575	1035.13	60.0213	0.058	-4.1082	3.34252e-16	1.89224e-14	peroxidase precursor, putative
LOC_Os01g07870	3465.33	680.849	6249.81	9.1794	3.1984	2.04247e-24	2.9041e-22	ABC transporter family protein, putative, expressed
LOC_Os01g07890	229.05	353.43	104.67	0.2962	-1.7556	3.12407e-08	5.38008e-07	expressed protein
LOC_Os01g08440	254.836	6.9437	502.728	72.4002	6.1779	3.22634e-48	5.19102e-45	UDP-glucoronosyl and UDP-glucosyl transferase domain containing protein, expressed
LOC_Os01g08680	188.493	83.1144	293.872	3.5358	1.822	1.40792e-08	2.56649e-07	myb/SANT domain protein, putative, expressed
LOC_Os01g08860	2599.84	141.5	5058.18	35.747	5.1597	8.6057e-09	1.62895e-07	hsp20/alpha crystallin family protein, putative, expressed
LOC_Os01g09030	485.266	37.254	933.278	25.0518	4.6468	4.31249e-21	4.47183e-19	2-aminoethanethiol dioxygenase, putative, expressed
LOC_Os01g09220	237.155	36.1718	438.139	12.1127	3.5985	8.1305e-15	3.78886e-13	transposon protein, putative, CACTA, En/Spm sub-class, expressed
LOC_Os01g09280	353.731	98.8702	608.591	6.1555	2.6219	6.12341e-10	1.42136e-08	myb-related transcription activator, putative, expressed
LOC_Os01g09430	396.775	664.674	128.875	0.1939	-2.3667	1.39959e-14	6.35741e-13	expressed protein
LOC_Os01g09540	224.55	434.501	14.5988	0.0336	-4.8954	2.57024e-18	1.8933e-16	HAD superfamily phosphatase, putative, expressed
LOC_Os01g10370	28.1302	49.9333	6.3272	0.1267	-2.9804	7.14979e-09	1.37292e-07	AP2 domain containing protein, expressed
LOC_Os01g10440	395.573	61.484	729.662	11.8675	3.5689	1.33794e-11	4.11063e-10	xylosyltransferase, putative, expressed
LOC_Os01g11054	565.673	1053.81	77.5328	0.0736	-3.7647	2.70297e-29	6.45544e-27	phosphoenolpyruvate carboxylase, putative, expressed
LOC_Os01g11130	21.5241	40.3322	2.7159	0.0673	-3.8924	3.52391e-10	8.50917e-09	RNA recognition motif containing protein, putative, expressed
LOC_Os01g11240	288.159	457.135	119.183	0.2607	-1.9394	4.96941e-10	1.17128e-08	DUF538 domain containing protein, putative, expressed
LOC_Os01g11390	21.4546	37.3343	5.5749	0.1493	-2.7435	1.33269e-08	2.44246e-07	hypothetical protein
LOC_Os01g11414	1999	3073.51	924.482	0.3008	-1.7332	3.51641e-09	7.17123e-08	sodium/calcium exchanger protein, putative, expressed
LOC_Os01g11460	19.1764	0.2316	38.1212	164.628	7.3631	7.07058e-07	9.44288e-06	zinc finger, C3HC4 type domain containing protein, expressed
LOC_Os01g11500	11.0409	20.6738	1.408	0.0681	-3.8761	2.2596e-06	2.72167e-05	zinc finger, C3HC4 type domain containing protein
LOC_Os01g11520	122.4	49.144	195.655	3.9813	1.9932	8.72664e-05	0.000720362	RING-H2 finger protein, putative, expressed
LOC_Os01g11600	93.7304	7.2356	180.225	24.9082	4.6385	1.16234e-21	1.30157e-19	conserved hypothetical protein
LOC_Os01g11620	544.71	165.826	923.595	5.5697	2.4776	8.73548e-10	1.97664e-08	GDSL-like lipase/acylhydrolase, putative, expressed
LOC_Os01g11700	75.9073	115.664	36.1509	0.3126	-1.6778	1.06843e-05	0.000111627	GDSL-like lipase/acylhydrolase, putative, expressed
LOC_Os01g11750	81.5694	128.639	34.4994	0.2682	-1.8987	3.79038e-07	5.31036e-06	GDSL-like lipase/acylhydrolase, putative, expressed
LOC_Os01g11830	16.4102	32.4372	0.3832	0.0118	-6.4033	1.17724e-12	4.25896e-11	oryzain alpha chain precursor, putative, expressed
LOC_Os01g11970	55.2011	23.9284	86.4737	3.6138	1.8535	2.64191e-05	0.000250351	expressed protein
LOC_Os01g12000	762.407	1211.71	313.106	0.2584	-1.9523	1.78357e-10	4.50237e-09	expressed protein
LOC_Os01g12110	88.1515	26.5599	149.743	5.6379	2.4952	5.45135e-10	1.27407e-08	expressed protein
LOC_Os01g12130	403.811	736.129	71.493	0.0971	-3.3641	2.74527e-23	3.51141e-21	nodulin MtN3 family protein, putative, expressed
LOC_Os01g12160	631.369	1086.51	176.226	0.1622	-2.6242	1.382e-16	8.25152e-15	OsGH3.3 - Probable indole-3-acetic acid-amido synthetase, expressed
LOC_Os01g12190	129.838	50.4924	209.183	4.1429	2.0506	7.25065e-10	1.66032e-08	expressed protein
LOC_Os01g12270	522.409	811.527	233.291	0.2875	-1.7985	2.08431e-09	4.39429e-08	hypothetical protein
LOC_Os01g12464	248.579	105.569	391.589	3.7093	1.8912	1.76251e-08	3.16755e-07	CHCH domain containing protein, expressed
LOC_Os01g12520	14.9952	1.3152	28.6753	21.8036	4.4465	1.15279e-07	1.78254e-06	mitochondrial carrier protein, putative, expressed
LOC_Os01g12680	15.9003	29.7081	2.0925	0.0704	-3.8276	1.741e-11	5.25393e-10	C4-dicarboxylate transporter/malic acid transport protein, expressed
LOC_Os01g12790	20.6991	2.6303	38.768	14.7389	3.8816	1.0528e-10	2.77232e-09	receptor protein kinase, putative
LOC_Os01g13120	8.3489	15.639	1.0587	0.0677	-3.8848	4.40718e-09	8.82165e-08	aquaporin protein, putative, expressed
LOC_Os01g13480	66.6997	126.436	6.9636	0.0551	-4.1824	1.22727e-24	1.7697e-22	glutaredoxin, putative, expressed
LOC_Os01g13560	397.18	757.111	37.2492	0.0492	-4.3452	9.28422e-10	2.08537e-08	membrane associated DUF588 domain containing protein, putative, expressed
LOC_Os01g13570	7.7944	13.0171	2.5718	0.1976	-2.3396	9.30703e-05	0.000764622	phosphoglycerate mutase, putative, expressed
LOC_Os01g13660	157.714	242.415	73.013	0.3012	-1.7313	1.21699e-07	1.87046e-06	expressed protein
LOC_Os01g13780	9.0286	15.4945	2.5628	0.1654	-2.596	2.45033e-05	0.000234376	expressed protein
LOC_Os01g13950	4.6167	0.9047	8.3286	9.2062	3.2026	0.00010081	0.000822682	OsGrx_A1 - glutaredoxin subgroup III, expressed
LOC_Os01g14440	1273.73	486.762	2060.7	4.2335	2.0818	1.65429e-10	4.2108e-09	OsWRKY1v2 - Superfamily of TFs having WRKY and zinc finger domains, expressed
LOC_Os01g14520	1757.88	3358.81	156.958	0.0467	-4.4195	1.64329e-14	7.3767e-13	C4-dicarboxylate transporter/malic acid transport protein domain containing protein, expressed
LOC_Os01g14710	95.2825	156.793	33.7723	0.2154	-2.2149	7.01974e-10	1.61227e-08	conserved hypothetical protein
LOC_Os01g15810	448.029	739.646	156.413	0.2115	-2.2415	1.16363e-10	3.04037e-09	peroxidase precursor, putative, expressed
LOC_Os01g15970	1599.49	2660.54	538.446	0.2024	-2.3048	7.47988e-06	8.07957e-05	expressed protein
LOC_Os01g16140	129.518	4.4828	254.554	56.7847	5.8274	2.09228e-06	2.54116e-05	expressed protein
LOC_Os01g16146	1034.54	267.575	1801.5	6.7327	2.7512	4.30474e-17	2.77628e-15	phenazine biosynthesis protein, putative, expressed
LOC_Os01g16980	34.2013	7.4639	60.9386	8.1645	3.0294	8.00645e-11	2.15455e-09	expressed protein
LOC_Os01g17050	31.6452	5.6324	57.658	10.2369	3.3557	1.37343e-06	1.74215e-05	VQ domain containing protein, putative, expressed
LOC_Os01g17070	134.561	60.2288	208.894	3.4683	1.7942	1.3407e-07	2.04414e-06	OsDegp1 - Putative Deg protease homologue, expressed
LOC_Os01g17330	476.754	18.8613	934.646	49.5538	5.6309	7.60007e-25	1.11699e-22	eukaryotic translation initiation factor 6, putative, expressed
LOC_Os01g18100	859.906	256.648	1463.16	5.701	2.5112	2.43352e-10	6.02369e-09	OsRhmbd3 - Putative Rhomboid homologue, expressed
LOC_Os01g18170	15135.3	25056.7	5214.01	0.2081	-2.2647	4.63921e-10	1.09853e-08	Cupin domain containing protein, expressed
LOC_Os01g18290	21.8287	10.7313	32.9262	3.0682	1.6174	1.96845e-05	0.000192073	helix-loop-helix DNA-binding domain containing protein, expressed
LOC_Os01g18530	30.082	0.8171	59.3468	72.628	6.1825	8.25448e-10	1.87613e-08	hypothetical protein
LOC_Os01g18744	7082.87	11289.3	2876.46	0.2548	-1.9726	4.84403e-10	1.14261e-08	transferase family protein, putative, expressed
LOC_Os01g18950	66.6215	120.838	12.4045	0.1027	-3.2841	3.24408e-11	9.24246e-10	peroxidase precursor, putative
LOC_Os01g18970	673.261	1286.05	60.4761	0.047	-4.4104	2.09742e-20	1.99124e-18	peroxidase precursor, putative
LOC_Os01g19130	1503.38	715.407	2291.35	3.2029	1.6794	2.92296e-07	4.18721e-06	protein phosphatase 2C, putative, expressed
LOC_Os01g19390	91.091	36.8777	145.304	3.9402	1.9783	5.16793e-07	7.0972e-06	glycerol-3-phosphate acyltransferase, putative
LOC_Os01g19820	957.894	115.173	1800.61	15.634	3.9666	9.37471e-07	1.22472e-05	universal stress protein domain containing protein, putative, expressed
LOC_Os01g20160	299.246	590.22	8.2716	0.014	-6.1569	1.86528e-30	4.91566e-28	OsHKT1;5 - Na+ transporter, expressed
LOC_Os01g20206	249.51	13.4186	485.601	36.1886	5.1775	6.75234e-10	1.5567e-08	methyltransferase, putative
LOC_Os01g20830	116.998	213.516	20.4806	0.0959	-3.382	2.85845e-22	3.37385e-20	heavy metal-associated domain containing protein, expressed
LOC_Os01g21120	506.16	12.4054	999.914	80.603	6.3328	2.00557e-17	1.34452e-15	AP2 domain containing protein, expressed
LOC_Os01g21160	1063.66	469.55	1657.76	3.5305	1.8199	1.0612e-09	2.35934e-08	2-oxo acid dehydrogenases acyltransferase domain containing protein, expressed
LOC_Os01g21250	482.256	103.88	860.633	8.2849	3.0505	2.15216e-11	6.3383e-10	late embryogenesis abundant protein, putative
LOC_Os01g21310	27.7667	9.8272	45.7061	4.651	2.2175	1.39727e-05	0.000141439	expressed protein
LOC_Os01g21590	436.911	11.4818	862.34	75.1047	6.2308	1.90197e-06	2.336e-05	homeodomain, putative, expressed
LOC_Os01g21630	49.9031	85.9976	13.8086	0.1606	-2.6387	5.88157e-11	1.61545e-09	pectinacetylesterase domain containing protein, expressed
LOC_Os01g22010	24821.6	39922.2	9721.1	0.2435	-2.038	2.52957e-11	7.33671e-10	S-adenosylmethionine synthetase, putative, expressed
LOC_Os01g22370	1568.43	2656.51	480.352	0.1808	-2.4674	5.80373e-16	3.16821e-14	peroxidase precursor, putative, expressed
LOC_Os01g22670	893.708	1661.14	126.276	0.076	-3.7175	5.06894e-13	1.89899e-11	fruit bromelain precursor, putative, expressed
LOC_Os01g22680	524.157	990.156	58.1582	0.0587	-4.0896	1.50572e-14	6.81923e-13	fruit bromelain precursor, putative, expressed
LOC_Os01g22710	4.1377	8.0311	0.2442	0.0304	-5.0396	3.20619e-05	0.00029728	organic cation transporter-related, putative, expressed
LOC_Os01g23580	440.809	49.2894	832.329	16.8866	4.0778	3.75573e-13	1.44056e-11	inorganic H+ pyrophosphatase, putative, expressed
LOC_Os01g24030	325.073	8.5475	641.598	75.0628	6.23	1.06174e-05	0.000110965	AMP-binding enzyme, putative, expressed
LOC_Os01g24090	31.0109	47.2937	14.7282	0.3114	-1.6831	1.3897e-05	0.000140766	TPR repeat, putative, expressed
LOC_Os01g24340	69.1777	124.499	13.8566	0.1113	-3.1675	2.745e-14	1.20394e-12	expressed protein
LOC_Os01g24420	441.373	726.438	156.308	0.2152	-2.2164	7.89944e-13	2.89205e-11	expressed protein
LOC_Os01g24550	154.475	251.504	57.4455	0.2284	-2.1303	4.01412e-10	9.60185e-09	fruit bromelain precursor, putative, expressed
LOC_Os01g24560	784.318	1288.52	280.12	0.2174	-2.2016	1.87533e-12	6.5971e-11	fruit bromelain precursor, putative, expressed
LOC_Os01g24570	165.731	318.458	13.0037	0.0408	-4.6141	5.59857e-31	1.57017e-28	fruit bromelain precursor, putative
LOC_Os01g24600	55.2656	106.273	4.2579	0.0401	-4.6415	1.81267e-08	3.24434e-07	fruit bromelain precursor, putative, expressed
LOC_Os01g24710	28044.8	1451.53	54638	37.6417	5.2343	5.73947e-11	1.58211e-09	jacalin-like lectin domain containing protein, expressed
LOC_Os01g25280	1380.87	2737.41	24.339	0.0089	-6.8134	2.20828e-14	9.81206e-13	jacalin-like lectin domain containing protein, expressed
LOC_Os01g25484	4502.08	7552.85	1451.31	0.1922	-2.3797	5.43791e-15	2.58533e-13	ferredoxin--nitrite reductase, putative, expressed
LOC_Os01g26120	69.2677	31.3092	107.226	3.4248	1.776	2.50263e-07	3.64138e-06	membrane associated DUF588 domain containing protein, putative, expressed
LOC_Os01g26270	2.8527	5.7054	0	0	#NAME?	1.16965e-05	0.000120839	OsWAK7 - OsWAK receptor-like protein kinase
LOC_Os01g26280	4.4956	8.9911	0	0	#NAME?	4.6547e-08	7.80122e-07	OsWAK8 - OsWAK receptor-like protein kinase, expressed
LOC_Os01g27050	8.1459	15.2812	1.0106	0.0661	-3.9184	2.97302e-06	3.4724e-05	flavin-containing monooxygenase family protein, putative, expressed
LOC_Os01g27160	32.2446	1.0836	63.4056	58.5139	5.8707	1.94682e-06	2.38248e-05	cullin, putative, expressed
LOC_Os01g27200	5.6822	0.3191	11.0452	34.6126	5.1132	2.32082e-05	0.000223668	retrotransposon protein, putative, unclassified
LOC_Os01g27210	3358.43	287.524	6429.33	22.361	4.4829	2.8899e-13	1.12112e-11	glutathione S-transferase, putative, expressed
LOC_Os01g27260	26.7511	47.4249	6.0773	0.1281	-2.9641	4.40366e-06	4.99147e-05	glutathione S-transferase, putative, expressed
LOC_Os01g27340	48.5377	1.031	96.0444	93.1606	6.5416	6.8925e-13	2.55089e-11	glutathione S-transferase, putative, expressed
LOC_Os01g27390	1255.29	2028.94	481.649	0.2374	-2.0747	4.45499e-12	1.47231e-10	glutathione S-transferase, putative, expressed
LOC_Os01g27480	6.2137	1.0138	11.4137	11.2584	3.4929	7.16771e-06	7.7839e-05	glutathione S-transferase, putative, expressed
LOC_Os01g28340	21.2128	0	42.4255	Inf	Inf	3.36041e-13	1.2938e-11	retrotransposon protein, putative, Ty3-gypsy subclass
LOC_Os01g28960	16.3996	0	32.7992	Inf	Inf	5.12895e-12	1.68051e-10	retrotransposon protein, putative, Ty3-gypsy subclass, expressed
LOC_Os01g28970	196.399	1.4027	391.395	279.028	8.1243	4.95655e-11	1.37747e-09	retrotransposon protein, putative, Ty3-gypsy subclass
LOC_Os01g29640	16.8411	2.8619	30.8202	10.7692	3.4288	3.62622e-09	7.36631e-08	hypothetical protein
LOC_Os01g29870	102.808	41.2836	164.332	3.9806	1.993	4.19158e-05	0.000375657	multidrug resistance protein 9, putative, expressed
LOC_Os01g31010	10.1879	20.3757	0	0	#NAME?	4.6885e-11	1.30893e-09	retrotransposon, putative, centromere-specific
LOC_Os01g31020	33.7169	67.1897	0.2442	0.0036	-8.1042	3.01458e-21	3.19985e-19	retrotransposon protein, putative, unclassified
LOC_Os01g31050	322.369	631.964	12.7736	0.0202	-5.6286	2.85865e-20	2.67244e-18	hypothetical protein
LOC_Os01g31370	158.548	13.9731	303.124	21.6934	4.4392	6.36601e-09	1.2364e-07	glycosyltransferase, putative, expressed
LOC_Os01g31450	238.038	7.2495	468.826	64.6702	6.015	2.59636e-44	2.73692e-41	retrotransposon protein, putative, unclassified, expressed
LOC_Os01g31690	185.943	330.545	41.3418	0.1251	-2.9992	2.54544e-11	7.37575e-10	oxygen-evolving enhancer protein 1, chloroplast precursor, putative, expressed
LOC_Os01g31940	79.9286	39.074	120.783	3.0911	1.6281	1.14962e-06	1.48224e-05	purine permease, putative, expressed
LOC_Os01g32670	5852.52	85.1655	11619.9	136.439	7.0921	6.5974e-12	2.12521e-10	expressed protein
LOC_Os01g32770	1304.67	240.575	2368.77	9.8463	3.2996	1.79797e-11	5.40451e-10	DUF260 domain containing protein, putative, expressed
LOC_Os01g32780	484.952	105.273	864.631	8.2132	3.0379	1.18307e-13	4.83507e-12	universal stress protein domain containing protein, putative, expressed
LOC_Os01g33410	5.1414	0.9961	9.2867	9.3235	3.2209	0.000113111	0.000911386	transposon protein, putative, unclassified, expressed
LOC_Os01g33810	221.588	365.711	77.4654	0.2118	-2.2391	7.24848e-05	0.000611609	disease resistance protein RPM1, putative, expressed
LOC_Os01g33869	54.19	95.6087	12.7712	0.1336	-2.9042	4.94283e-05	0.000435328	expressed protein
LOC_Os01g34010	87.1057	6.2744	167.937	26.7653	4.7423	1.17292e-15	6.06702e-14	conserved hypothetical protein
LOC_Os01g34020	22.1348	0.2665	44.0032	165.137	7.3675	6.40666e-13	2.38262e-11	retrotransposon protein, putative, unclassified
LOC_Os01g34480	3985.24	600.389	7370.08	12.2755	3.6177	6.13137e-30	1.52387e-27	NAD dependent epimerase/dehydratase family protein, putative, expressed
LOC_Os01g35040	2063.87	827.574	3300.16	3.9878	1.9956	3.43088e-11	9.73834e-10	ZOS1-09 - C2H2 zinc finger protein, expressed
LOC_Os01g35230	186.455	314.023	58.8873	0.1875	-2.4148	6.33669e-11	1.73267e-09	1-aminocyclopropane-1-carboxylate oxidase homolog 1, putative, expressed
LOC_Os01g35330	271.524	407.113	135.934	0.3339	-1.5825	0.000114537	0.000920938	circumsporozoite protein precursor, putative, expressed
LOC_Os01g36130	18.3622	32.4473	4.2771	0.1318	-2.9234	2.43396e-05	0.000233076	conserved hypothetical protein
LOC_Os01g36240	1138.89	1910.1	367.686	0.1925	-2.3771	7.51312e-14	3.15489e-12	peroxidase precursor, putative, expressed
LOC_Os01g36294	5.5861	10.9279	0.2442	0.0223	-5.484	4.64716e-05	0.000412137	cytochrome P450, putative, expressed
LOC_Os01g36350	8.4475	14.5675	2.3276	0.1598	-2.6458	2.52105e-06	3.00697e-05	cytochrome P450, putative, expressed
LOC_Os01g36790	85.768	19.3663	152.17	7.8574	2.9741	1.22714e-05	0.000125843	TKL_IRAK_DUF26-lf.2 - DUF26 kinases have homology to DUF26 containing loci, expressed
LOC_Os01g37000	3022.74	5643.51	401.981	0.0712	-3.8114	1.46084e-25	2.29015e-23	carboxyl-terminal peptidase, putative, expressed
LOC_Os01g37050	236.802	366.96	106.644	0.2906	-1.7828	1.27307e-08	2.34303e-07	ribonuclease III domain protein, putative, expressed
LOC_Os01g37110	91.0417	138.758	43.3253	0.3122	-1.6793	4.6204e-05	0.000410121	ABIL2, putative, expressed
LOC_Os01g37200	197.141	1.4204	392.861	276.576	8.1115	9.26478e-19	7.31846e-17	retrotransposon protein, putative, Ty3-gypsy subclass, expressed
LOC_Os01g37590	32.6626	4.4435	60.8816	13.7013	3.7762	4.57923e-13	1.72824e-11	peptide transporter PTR2, putative, expressed
LOC_Os01g37630	551.109	3.8541	1098.36	284.985	8.1547	8.78125e-34	3.44157e-31	esterase, putative, expressed
LOC_Os01g37750	39.368	4.566	74.17	16.2441	4.0218	1.63463e-09	3.51411e-08	glutathione S-transferase, putative, expressed
LOC_Os01g38229	640.995	1170.6	111.392	0.0952	-3.3935	9.50893e-25	1.37767e-22	peptidyl-prolyl isomerase, putative, expressed
LOC_Os01g38359	19.5885	33.8125	5.3646	0.1587	-2.656	1.60378e-06	2.00933e-05	peptidyl-prolyl cis-trans isomerase, FKBP-type, putative, expressed
LOC_Os01g38500	52.3269	89.0008	15.6529	0.1759	-2.5074	3.7726e-09	7.65284e-08	DUF538 domain containing protein, putative, expressed
LOC_Os01g39136	871.337	13.3418	1729.33	129.618	7.0181	7.41593e-47	1.07955e-43	retrotransposon protein, putative, unclassified, expressed
LOC_Os01g39680	21.2209	8.0844	34.3575	4.2499	2.0874	1.96907e-06	2.40778e-05	expressed protein
LOC_Os01g39860	66.9954	26.4579	107.533	4.0643	2.023	7.73399e-05	0.000647571	1-aminocyclopropane-1-carboxylate oxidase protein, putative, expressed
LOC_Os01g40070	893.679	277.609	1509.75	5.4384	2.4432	1.19402e-07	1.83885e-06	expressed protein
LOC_Os01g40290	293.555	11.6365	575.473	49.454	5.628	6.14686e-09	1.19764e-07	expressed protein
LOC_Os01g40430	113.445	7.3714	219.519	29.78	4.8963	2.49839e-14	1.1037e-12	OsWRKY27 - Superfamily of TFs having WRKY and zinc finger domains, expressed
LOC_Os01g40560	541.955	1012.81	71.1031	0.0702	-3.8323	5.39496e-30	1.35184e-27	hypersensitive-induced response protein, putative, expressed
LOC_Os01g40600	19.8838	0.2316	39.5361	170.738	7.4156	2.74088e-09	5.68059e-08	coiled-coil domain-containing protein, putative, expressed
LOC_Os01g40630	640.321	262.307	1018.34	3.8822	1.9569	5.70515e-10	1.32932e-08	uncharacterized protein PA4923, putative, expressed
LOC_Os01g40860	2288.97	3857.92	720.029	0.1866	-2.4217	5.1776e-15	2.46541e-13	aldehyde dehydrogenase, putative, expressed
LOC_Os01g40870	10487.6	18465.8	2509.42	0.1359	-2.8794	3.64813e-20	3.38977e-18	aldehyde dehydrogenase, putative, expressed
LOC_Os01g41200	61.7657	16.967	106.564	6.2807	2.6509	6.84969e-09	1.32194e-07	heavy metal-associated domain containing protein, expressed
LOC_Os01g41430	237.032	18.4616	455.602	24.6783	4.6252	2.34894e-08	4.12922e-07	UDP-glucoronosyl and UDP-glucosyl transferase, putative, expressed
LOC_Os01g41510	193.027	310.541	75.5129	0.2432	-2.04	2.2324e-09	4.6839e-08	calcineurin B, putative, expressed
LOC_Os01g41710	204.436	393.332	15.5404	0.0395	-4.6617	3.89242e-13	1.48925e-11	chlorophyll A-B binding protein, putative, expressed
LOC_Os01g41810	21.0346	9.9071	32.1621	3.2464	1.6988	3.63151e-05	0.000331488	cytochrome P450 72A1, putative, expressed
LOC_Os01g41900	2196.09	3346.2	1045.97	0.3126	-1.6777	1.09771e-05	0.000114139	Myb transcription factor, putative, expressed
LOC_Os01g42190	33.692	1.8132	65.5707	36.1633	5.1765	6.79329e-10	1.56497e-08	heat shock protein DnaJ, putative, expressed
LOC_Os01g42320	28.9357	55.0785	2.7928	0.0507	-4.3017	1.77226e-13	7.10066e-12	aspartic proteinase nepenthesin-2 precursor, putative
LOC_Os01g42350	44.456	75.3764	13.5355	0.1796	-2.4774	2.9584e-07	4.23005e-06	pleiotropic drug resistance protein, putative
LOC_Os01g42380	887.53	165.362	1609.7	9.7344	3.2831	3.20798e-11	9.14812e-10	pleiotropic drug resistance protein, putative, expressed
LOC_Os01g43280	22.0152	38.2594	5.771	0.1508	-2.7289	1.10169e-06	1.42404e-05	hydroquinone glucosyltransferase, putative, expressed
LOC_Os01g43340	43.6714	73.8457	13.4971	0.1828	-2.4519	5.74077e-07	7.80673e-06	retrotransposon protein, putative, unclassified
LOC_Os01g43460	723.586	1219.95	227.221	0.1863	-2.4247	1.39508e-10	3.602e-09	C4-dicarboxylate transporter/malic acid transport protein, expressed
LOC_Os01g43480	751.831	305.763	1197.9	3.9177	1.97	6.99224e-06	7.6177e-05	AAA-type ATPase family protein, putative, expressed
LOC_Os01g43550	53.1178	98.9888	7.2468	0.0732	-3.7718	3.15885e-12	1.06585e-10	OsWRKY12 - Superfamily of TFs having WRKY and zinc finger domains, expressed
LOC_Os01g43610	44.1313	21.4238	66.8388	3.1198	1.6415	0.000111205	0.000898162	DUF623 domain containing protein, expressed
LOC_Os01g43650	78.911	18.7559	139.066	7.4145	2.8904	1.9917e-06	2.4335e-05	OsWRKY11 - Superfamily of TFs having WRKY and zinc finger domains, expressed
LOC_Os01g43700	1350.45	135.941	2564.95	18.8681	4.2379	1.07832e-36	5.31679e-34	cytochrome P450 72A1, putative, expressed
LOC_Os01g43710	2443.28	296.027	4590.53	15.5071	3.9549	9.69945e-31	2.64743e-28	cytochrome P450 72A1, putative, expressed
LOC_Os01g43720	302.746	73.6211	531.871	7.2244	2.8529	9.02481e-14	3.72822e-12	cytochrome P450 72A1, putative, expressed
LOC_Os01g43740	598.349	4.0546	1192.64	294.147	8.2004	1.96014e-74	2.99608e-70	cytochrome P450 72A1, putative, expressed
LOC_Os01g43750	43.7559	15.2179	72.2939	4.7506	2.2481	2.81769e-08	4.88858e-07	cytochrome P450 72A1, putative, expressed
LOC_Os01g43774	1896.87	44.254	3749.49	84.7266	6.4047	1.17277e-16	7.0574e-15	cytochrome P450 72A1, putative, expressed
LOC_Os01g43851	4.9518	0.4631	9.4405	20.3845	4.3494	3.90643e-05	0.000352582	cytochrome P450 72A1, putative, expressed
LOC_Os01g43890	521.365	114.826	927.904	8.081	3.0145	9.3732e-09	1.76658e-07	OsSCP4 - Putative Serine Carboxypeptidase homologue, expressed
LOC_Os01g44110	543.742	829.518	257.967	0.311	-1.6851	5.48837e-08	9.07406e-07	serine/threonine-protein kinase, putative, expressed
LOC_Os01g44120	264.741	9.4039	520.079	55.3045	5.7893	2.82732e-09	5.85181e-08	expressed protein
LOC_Os01g44250	25.294	10.5663	40.0216	3.7877	1.9213	2.45221e-06	2.93286e-05	CBS domain containing membrane protein, putative, expressed
LOC_Os01g44260	18.7642	34.0761	3.4524	0.1013	-3.3031	3.73183e-06	4.29041e-05	dihydroflavonol-4-reductase, putative, expressed
LOC_Os01g45090	8.9016	1.1889	16.6143	13.9747	3.8047	6.15311e-07	8.32672e-06	MYB family transcription factor, putative, expressed
LOC_Os01g45100	68.3506	1.0138	135.688	133.842	7.0644	4.04424e-27	7.92516e-25	retrotransposon protein, putative, unclassified
LOC_Os01g45110	3266.83	42.8554	6490.81	151.458	7.2428	3.89484e-29	8.88547e-27	anthocyanin 3-O-beta-glucosyltransferase, putative, expressed
LOC_Os01g45140	150.2	263.898	36.5018	0.1383	-2.8539	3.76453e-10	9.05443e-09	anthocyanin 3-O-beta-glucosyltransferase, putative, expressed
LOC_Os01g45250	1778.92	235.168	3322.67	14.1289	3.8206	7.07659e-12	2.27e-10	DUF1645 domain containing protein, putative, expressed
LOC_Os01g45274	3796.16	6357	1235.32	0.1943	-2.3635	0.000101041	0.000824124	carbonic anhydrase, chloroplast precursor, putative, expressed
LOC_Os01g45290	148.185	293.952	2.4186	0.0082	-6.9253	1.5692e-43	1.49908e-40	retrotransposon protein, putative, unclassified, expressed
LOC_Os01g45360	382.651	180.59	584.712	3.2378	1.695	3.81316e-08	6.5013e-07	membrane associated DUF588 domain containing protein, putative, expressed
LOC_Os01g45470	487.862	939.063	36.6614	0.039	-4.6789	1.11266e-40	8.09858e-38	expressed protein
LOC_Os01g45550	20.1722	5.4003	34.9442	6.4708	2.694	2.00343e-08	3.55869e-07	auxin efflux carrier component, putative, expressed
LOC_Os01g45640	812.966	102.413	1523.52	14.8763	3.8949	2.03106e-21	2.19398e-19	tat pathway signal sequence family protein, expressed
LOC_Os01g45659	70.9987	10.0745	131.923	13.0947	3.7109	1.59332e-10	4.07938e-09	hypothetical protein
LOC_Os01g45914	393.39	770.205	16.5759	0.0215	-5.5381	2.88105e-25	4.38178e-23	expressed protein
LOC_Os01g45990	3341	6370.77	311.235	0.0489	-4.3554	8.85824e-39	5.20762e-36	potassium channel AKT1, putative, expressed
LOC_Os01g46020	124.723	46.1738	203.272	4.4023	2.1383	5.64854e-10	1.31814e-08	TATA-binding protein-associated factor TAFII55 family protein, putative, expressed
LOC_Os01g46030	10.0492	18.2161	1.8822	0.1033	-3.2747	6.12336e-06	6.75293e-05	receptor-like protein kinase, putative
LOC_Os01g46120	478.974	740.495	217.453	0.2937	-1.7678	8.6137e-08	1.36577e-06	GDSL-like lipase/acylhydrolase, putative, expressed
LOC_Os01g46130	34.0922	55.6748	12.5096	0.2247	-2.154	4.40903e-07	6.12376e-06	expressed protein
LOC_Os01g46140	16.7636	30.1838	3.3433	0.1108	-3.1744	7.51984e-09	1.43856e-07	expressed protein
LOC_Os01g46169	264.438	438.06	90.816	0.2073	-2.2701	6.66342e-13	2.4691e-11	GDSL-like lipase/acylhydrolase, putative, expressed
LOC_Os01g46250	20.0198	33.6503	6.3894	0.1899	-2.3969	3.0748e-05	0.000285878	lipase, putative, expressed
LOC_Os01g46370	334.326	542.371	126.281	0.2328	-2.1026	2.15374e-10	5.37908e-09	lipase class 3 family protein, putative, expressed
LOC_Os01g46440	102.166	6.1342	198.197	32.31	5.0139	8.75636e-06	9.3204e-05	VQ domain containing protein, putative, expressed
LOC_Os01g46720	3756.95	6865.41	648.498	0.0945	-3.4042	6.75731e-25	1.00633e-22	expressed protein
LOC_Os01g47050	585.455	913.627	257.283	0.2816	-1.8282	2.94929e-09	6.09188e-08	OsFBK1 - F-box domain and kelch repeat containing protein, expressed
LOC_Os01g47190	14.0072	3.5394	24.475	6.915	2.7897	2.8314e-08	4.90958e-07	phosphoglycerate mutase, putative, expressed
LOC_Os01g47270	311.459	136.807	486.111	3.5533	1.8291	3.96275e-09	8.00669e-08	DUF1645 domain containing protein, putative, expressed
LOC_Os01g47280	28.8103	45.3174	12.3033	0.2715	-1.881	0.000117063	0.000938779	expressed protein
LOC_Os01g47290	177.986	4.9554	351.016	70.8344	6.1464	8.51968e-27	1.5411e-24	expressed protein
LOC_Os01g47300	695.187	10.4654	1379.91	131.855	7.0428	1.69004e-17	1.1481e-15	retrotransposon protein, putative, unclassified, expressed
LOC_Os01g47900	127.537	210.61	44.4637	0.2111	-2.2439	3.53534e-11	1.00163e-09	S-locus-like receptor protein kinase, putative, expressed
LOC_Os01g48360	122.215	10.1983	234.232	22.9676	4.5215	1.24759e-14	5.70088e-13	expressed protein
LOC_Os01g48446	59.9843	21.6787	98.29	4.534	2.1808	1.13596e-09	2.51275e-08	no apical meristem protein, putative, expressed
LOC_Os01g48800	376.83	679.89	73.7714	0.1085	-3.2042	1.86793e-08	3.33154e-07	purine permease, putative, expressed
LOC_Os01g48960	13351.2	20086.6	6615.74	0.3294	-1.6023	8.56293e-06	9.13998e-05	glutamate synthase, chloroplast precursor, putative, expressed
LOC_Os01g48990	832.405	1314.29	350.523	0.2667	-1.9067	9.03877e-11	2.41534e-09	uncharacterized kinase mug58, putative, expressed
LOC_Os01g49160	183.841	25.4313	342.252	13.4579	3.7504	1.77851e-07	2.66124e-06	MYB family transcription factor, putative, expressed
LOC_Os01g49390	12.8809	23.2471	2.5147	0.1082	-3.2086	5.27129e-07	7.22615e-06	IPP transferase, putative, expressed
LOC_Os01g49470	2540.71	4165.89	915.533	0.2198	-2.1859	9.73635e-13	3.53492e-11	E3 ubiquitin ligase, putative, expressed
LOC_Os01g49630	6.5461	0.7645	12.3276	16.1253	4.0113	2.2374e-07	3.28903e-06	proteophosphoglycan ppg4, putative, expressed
LOC_Os01g49710	88.5589	17.7828	159.335	8.9601	3.1635	1.64028e-10	4.17861e-09	glutathione S-transferase, putative, expressed
LOC_Os01g49720	242.408	10.8753	473.94	43.5795	5.4456	3.32442e-21	3.5044e-19	glutathione S-transferase, putative, expressed
LOC_Os01g49740	31.295	49.9163	12.6736	0.2539	-1.9777	7.41102e-08	1.19239e-06	expressed protein
LOC_Os01g49820	384.626	73.9415	695.311	9.4035	3.2332	8.23451e-23	1.00692e-20	lipid phosphatase protein, putative, expressed
LOC_Os01g50100	233.103	30.5174	435.689	14.2767	3.8356	3.85205e-08	6.56029e-07	ABC transporter, ATP-binding protein, putative, expressed
LOC_Os01g50200	616.541	209.126	1023.96	4.8964	2.2917	1.95019e-05	0.000190607	UDP-glucoronosyl and UDP-glucosyl transferase domain containing protein, expressed
LOC_Os01g50360	40.9171	75.7083	6.126	0.0809	-3.6274	5.74554e-14	2.43946e-12	NAC domain containing protein, putative, expressed
LOC_Os01g50370	522.308	816.713	227.903	0.279	-1.8414	1.3906e-09	3.02566e-08	STE_MEKK_ste11_MAP3K.4 - STE kinases include homologs to sterile 7, sterile 11 and sterile 20 from yeast, expressed
LOC_Os01g50420	87.3062	24.3546	150.258	6.1696	2.6252	1.20398e-05	0.000123883	STE_MEKK_ste11_MAP3K.7 - STE kinases include homologs to sterile 7, sterile 11 and sterile 20 from yeast, expressed
LOC_Os01g50460	103.546	156.763	50.3287	0.321	-1.6391	1.17402e-07	1.81078e-06	nodulin MtN3 family protein, putative, expressed
LOC_Os01g50680	45.2213	80.9598	9.4828	0.1171	-3.0938	1.09943e-09	2.43725e-08	OsSub2 - Putative Subtilisin homologue, expressed
LOC_Os01g50820	238.422	398.841	78.0026	0.1956	-2.3542	9.29307e-08	1.46362e-06	transporter, major facilitator family, putative, expressed
LOC_Os01g50910	116.891	27.6973	206.085	7.4406	2.8954	7.44935e-08	1.19604e-06	late embryogenesis abundant protein, group 3, putative, expressed
LOC_Os01g51050	29.3533	3.8369	54.8697	14.3004	3.838	7.44994e-14	3.13698e-12	jacalin-like lectin domain containing protein, expressed
LOC_Os01g51140	65.3842	13.1909	117.578	8.9135	3.156	1.7893e-08	3.20814e-07	helix-loop-helix DNA-binding domain containing protein, expressed
LOC_Os01g51210	980.308	1655.07	305.541	0.1846	-2.4375	2.604e-15	1.28187e-13	uncharacterized protein PA4923, putative, expressed
LOC_Os01g51360	134.96	224.568	45.3523	0.202	-2.3079	1.37938e-12	4.94925e-11	lipase, putative, expressed
LOC_Os01g51670	223.132	102.682	343.583	3.3461	1.7425	1.98452e-05	0.000193514	expressed protein
LOC_Os01g51770	71.4578	18.2871	124.629	6.8151	2.7687	9.98748e-12	3.12505e-10	outer mitochondrial membrane porin, putative, expressed
LOC_Os01g51870	376.871	52.6771	701.065	13.3087	3.7343	2.63116e-16	1.51477e-14	methyltransferase, putative, expressed
LOC_Os01g52130	197.728	52.9005	342.555	6.4755	2.695	6.07011e-05	0.000521832	sulfate transporter, putative, expressed
LOC_Os01g52160	403.375	738.139	68.611	0.093	-3.4274	4.79229e-24	6.62897e-22	heavy metal-associated domain containing protein, expressed
LOC_Os01g52180	93.8198	160.04	27.6001	0.1725	-2.5357	7.16243e-11	1.94454e-09	lipase, putative
LOC_Os01g52260	619.675	136.033	1103.32	8.1106	3.0198	2.67419e-06	3.16737e-05	serine acetyltransferase protein, putative, expressed
LOC_Os01g52340	23.925	1.1711	46.6788	39.8573	5.3168	6.51846e-18	4.5809e-16	NB-ARC domain containing protein, expressed
LOC_Os01g52470	379.619	15.0186	744.22	49.5533	5.6309	4.53201e-26	7.44858e-24	elongation factor, putative, expressed
LOC_Os01g52500	9249.12	14233.6	4264.64	0.2996	-1.7388	6.61483e-09	1.28059e-07	NADP-dependent malic enzyme, putative, expressed
LOC_Os01g52730	770.259	73.1669	1467.35	20.0548	4.3259	7.98958e-08	1.27342e-06	DUF584 domain containing protein, putative, expressed
LOC_Os01g52740	129.297	26.3861	232.208	8.8004	3.1376	1.67442e-08	3.02345e-07	expressed protein
LOC_Os01g52790	197.94	30.168	365.712	12.1225	3.5996	3.96052e-26	6.5445e-24	cytochrome P450 72A1, putative, expressed
LOC_Os01g52980	48.9595	18.6607	79.2582	4.2473	2.0866	6.95019e-09	1.3388e-07	OsFBX23 - F-box domain containing protein, expressed
LOC_Os01g53020	10.6357	16.6732	4.5981	0.2758	-1.8584	7.98601e-05	0.000667029	heat shock protein DnaJ, putative, expressed
LOC_Os01g53220	24.5144	3.0896	45.9392	14.8689	3.8942	2.94333e-08	5.08348e-07	HSF-type DNA-binding domain containing protein, expressed
LOC_Os01g53350	981.902	271.577	1692.23	6.2311	2.6395	1.78594e-17	1.21056e-15	anthocyanidin 5,3-O-glucosyltransferase, putative, expressed
LOC_Os01g53390	16.2504	27.2414	5.2595	0.1931	-2.3728	1.18288e-05	0.000121959	glucosyltransferase, putative, expressed
LOC_Os01g53430	80.8653	1.1362	160.594	141.338	7.143	1.1531e-10	3.01799e-09	anthocyanidin 5,3-O-glucosyltransferase, putative, expressed
LOC_Os01g53800	1365.98	2047.44	684.522	0.3343	-1.5807	2.03594e-07	3.01837e-06	glutamate carboxypeptidase 2, putative, expressed
LOC_Os01g53820	36.9388	6.4673	67.4103	10.4233	3.3817	1.48034e-05	0.000149206	expressed protein
LOC_Os01g53980	235.723	448.614	22.8313	0.0509	-4.2964	4.88808e-31	1.39653e-28	IQ calmodulin-binding motif family protein, expressed
LOC_Os01g54010	1741.24	2765.81	716.664	0.2591	-1.9483	1.4097e-10	3.63361e-09	peptidase, putative, expressed
LOC_Os01g54515	50.6101	81.9362	19.284	0.2354	-2.0871	1.46985e-07	2.22663e-06	peptide transporter PTR2, putative, expressed
LOC_Os01g54714	63.4564	108.546	18.3665	0.1692	-2.5632	7.45922e-10	1.70298e-08	retrotransposon protein, putative, unclassified
LOC_Os01g54950	46.684	11.693	81.6751	6.985	2.8043	1.5154e-11	4.60496e-10	expressed protein
LOC_Os01g55060	67.3695	106.541	28.1976	0.2647	-1.9178	1.6648e-06	2.07557e-05	hypothetical protein
LOC_Os01g55240	486.103	242.323	729.883	3.012	1.5907	1.10261e-07	1.71362e-06	gibberellin 2-beta-dioxygenase, putative, expressed
LOC_Os01g55310	150.823	68.5443	233.102	3.4008	1.7659	6.85366e-08	1.11031e-06	haloacid dehalogenase-like hydrolase domain-containing protein 1A, putative, expressed
LOC_Os01g55510	726.496	61.0985	1391.89	22.7811	4.5098	3.52173e-23	4.41227e-21	dynein light chain type 1 domain containing protein, expressed
LOC_Os01g55549	55.4006	1.796	109.005	60.6926	5.9234	4.42514e-10	1.04994e-08	homeobox and START domains containing protein, putative, expressed
LOC_Os01g55670	24.8578	39.2165	10.4992	0.2677	-1.9012	2.57164e-06	3.05982e-05	expressed protein
LOC_Os01g56030	2100.23	4082.76	117.699	0.0288	-5.1164	1.61091e-10	4.11751e-09	EF hand family protein, putative, expressed
LOC_Os01g56080	60.2744	16.781	103.768	6.1837	2.6285	9.59267e-05	0.000785766	expressed protein
LOC_Os01g56210	18.3116	0.3191	36.3041	113.767	6.8299	2.71204e-13	1.05884e-11	hypothetical protein
LOC_Os01g56220	35.7241	6.8911	64.5571	9.3682	3.2278	3.26603e-08	5.60598e-07	expressed protein
LOC_Os01g56240	10.1065	0.2316	19.9814	86.2904	6.4311	1.18369e-09	2.60513e-08	OsSAUR2 - Auxin-responsive SAUR gene family member, expressed
LOC_Os01g56420	1783.43	3346.68	220.18	0.0658	-3.926	2.25877e-33	8.22032e-31	ctr copper transporter family protein, putative, expressed
LOC_Os01g56450	23.4937	45.3442	1.6431	0.0362	-4.7864	4.27091e-12	1.41454e-10	DUF567 domain containing protein, putative, expressed
LOC_Os01g56470	1089.64	491.035	1688.25	3.4381	1.7816	6.11351e-09	1.19342e-07	mal d 1-associated protein, putative, expressed
LOC_Os01g57230	11.1326	0.9047	21.3606	23.6111	4.5614	2.6928e-06	3.18819e-05	BTBN1 - Bric-a-Brac, Tramtrack, Broad Complex BTB domain with non-phototropic hypocotyl 3 NPH3 and coiled-coil domains, expressed
LOC_Os01g57540	435.67	725.376	145.964	0.2012	-2.3131	8.47124e-10	1.92254e-08	protein kinase, putative, expressed
LOC_Os01g57580	128.482	206.531	50.4337	0.2442	-2.0339	5.3457e-09	1.05295e-07	bHelix-loop-helix transcription factor, putative, expressed
LOC_Os01g57700	507.698	999.397	15.9983	0.016	-5.9651	1.12988e-54	3.45405e-51	membrane protein, putative, expressed
LOC_Os01g57840	261.656	94.3256	428.987	4.5479	2.1852	6.66532e-10	1.5378e-08	expressed protein
LOC_Os01g57854	467.918	151.643	784.193	5.1713	2.3705	2.23065e-10	5.53947e-09	pectinesterase, putative, expressed
LOC_Os01g58130	136.081	25.9322	246.23	9.4952	3.2472	1.96194e-07	2.91148e-06	expressed protein
LOC_Os01g58160	11.8793	0.2316	23.5271	101.603	6.6668	2.57036e-08	4.49005e-07	conserved hypothetical protein
LOC_Os01g58194	76.7191	13.4211	140.017	10.4326	3.383	2.40592e-12	8.28255e-11	protein disulfide isomerase, putative, expressed
LOC_Os01g58240	1097.17	2070.88	123.465	0.0596	-4.0681	3.11708e-33	1.12105e-30	OsSub6 - Putative Subtilisin homologue, expressed
LOC_Os01g58280	24.9963	9.7181	40.2746	4.1443	2.0511	4.65007e-06	5.23776e-05	OsSub8 - Putative Subtilisin homologue, expressed
LOC_Os01g58310	38.6212	2.683	74.5595	27.79	4.7965	6.2272e-06	6.85014e-05	hypothetical protein
LOC_Os01g58690	244.124	120.627	367.62	3.0476	1.6077	3.55851e-07	5.01538e-06	endonuclease/exonuclease/phosphatase family domain containing protein, expressed
LOC_Os01g58760	33.451	64.3732	2.5288	0.0393	-4.6699	2.66993e-20	2.51138e-18	bZIP transcription factor domain containing protein, expressed
LOC_Os01g58860	318.293	114.972	521.613	4.5368	2.1817	0.000113355	0.000913111	auxin efflux carrier component, putative, expressed
LOC_Os01g58910	5118.54	7911.52	2325.55	0.2939	-1.7664	1.21998e-09	2.67154e-08	auxin-induced protein 5NG4, putative, expressed
LOC_Os01g58970	531.625	844.379	218.871	0.2592	-1.9478	2.60077e-06	3.08759e-05	cytochrome P450, putative, expressed
LOC_Os01g59100	90.6441	14.9665	166.322	11.1129	3.4742	1.18362e-10	3.0873e-09	cytokinin-N-glucosyltransferase 1, putative, expressed
LOC_Os01g59180	492.066	194.506	789.626	4.0597	2.0214	2.90034e-05	0.000271308	OsFBX27 - F-box domain containing protein, expressed
LOC_Os01g59410	110.248	182.059	38.4362	0.2111	-2.2439	6.64767e-05	0.000566544	VQ motif family protein, expressed
LOC_Os01g59550	230.819	374.142	87.4963	0.2339	-2.0963	5.65838e-11	1.56257e-09	senescence-induced receptor-like serine/threonine-protein kinase precursor, putative, expressed
LOC_Os01g59570	870.219	1664.5	75.9424	0.0456	-4.454	1.66242e-12	5.8956e-11	senescence-induced receptor-like serine/threonine-protein kinase precursor, putative, expressed
LOC_Os01g59840	71.6161	129.549	13.6836	0.1056	-3.243	1.17011e-16	7.05531e-15	Os1bglu3 - beta-glucosidase homologue, similar to G. max isohydroxyurate hydrolase, expressed
LOC_Os01g59870	13.0288	1.4204	24.6372	17.3447	4.1164	8.28564e-07	1.09555e-05	LTPL65 - Protease inhibitor/seed storage/LTP family protein precursor, expressed
LOC_Os01g59880	139.203	235.656	42.751	0.1814	-2.4627	8.45519e-08	1.34343e-06	inositol-1, 4, 5-trisphosphate 5-phosphatase, putative, expressed
LOC_Os01g59930	2589.3	1178.01	4000.59	3.3961	1.7639	4.15819e-09	8.37389e-08	NADH-cytochrome b5 reductase, putative, expressed
LOC_Os01g60020	355.263	47.1574	663.368	14.0671	3.8143	3.73424e-17	2.42369e-15	NAC domain transcription factor, putative, expressed
LOC_Os01g60230	2652.06	4020.42	1283.7	0.3193	-1.647	2.38579e-08	4.18578e-07	auxin efflux carrier component, putative, expressed
LOC_Os01g60280	2302.49	3853.64	751.336	0.195	-2.3587	1.55897e-14	7.03956e-13	ATP binding protein, putative, expressed
LOC_Os01g60340	59.98	116.665	3.2953	0.0282	-5.1458	2.24637e-06	2.70786e-05	NTMC2Type1.1 protein, putative
LOC_Os01g60640	17.3893	4.8153	29.9634	6.2226	2.6375	4.13407e-06	4.71291e-05	OsWRKY21 - Superfamily of TFs having WRKY and zinc finger domains, expressed
LOC_Os01g60690	12.6218	1.3152	23.9284	18.1943	4.1854	9.15912e-07	1.20221e-05	hypothetical protein
LOC_Os01g60700	1101.41	475.822	1726.99	3.6295	1.8598	1.17539e-07	1.81198e-06	serine/threonine-protein kinase NAK, putative, expressed
LOC_Os01g60730	66.4632	104.475	28.4515	0.2723	-1.8766	3.95944e-08	6.73943e-07	RING-H2 finger protein, putative, expressed
LOC_Os01g61010	51.851	24.4099	79.2921	3.2484	1.6997	1.2271e-06	1.57219e-05	nodulin, putative, expressed
LOC_Os01g61080	527.042	89.4922	964.591	10.7785	3.4301	2.74419e-12	9.38364e-11	OsWRKY24 - Superfamily of TFs having WRKY and zinc finger domains, expressed
LOC_Os01g61160	1449.83	228.008	2671.64	11.7173	3.5506	1.64124e-06	2.05112e-05	laccase precursor protein, putative, expressed
LOC_Os01g61210	12.3851	22.5048	2.2654	0.1007	-3.3124	3.02678e-07	4.31571e-06	bet v I allergen family protein, putative, expressed
LOC_Os01g61510	381.408	601.286	161.529	0.2686	-1.8963	9.5191e-05	0.000780577	ammonium transporter protein, putative, expressed
LOC_Os01g61940	266.159	64.3499	467.969	7.2722	2.8624	1.02916e-13	4.2401e-12	white-brown complex homolog protein, putative, expressed
LOC_Os01g62030	62.0587	101.18	22.9376	0.2267	-2.1411	4.57993e-08	7.69277e-07	disease resistance-responsive family protein, putative
LOC_Os01g62190	462.273	84.0845	840.462	9.9954	3.3213	3.61524e-06	4.16892e-05	ZOS1-15 - C2H2 zinc finger protein, expressed
LOC_Os01g62290	7540.31	3649.23	11431.4	3.1326	1.6473	3.78708e-08	6.46043e-07	DnaK family protein, putative, expressed
LOC_Os01g62360	118.566	200.242	36.8898	0.1842	-2.4405	3.61105e-12	1.21307e-10	expressed protein
LOC_Os01g62420	7544.09	2074.61	13013.6	6.2728	2.6491	2.46976e-06	2.94943e-05	triosephosphate isomerase, cytosolic, putative, expressed
LOC_Os01g62610	13.8918	0.7645	27.0191	35.3426	5.1433	2.97881e-09	6.14455e-08	peptidyl-prolyl cis-trans isomerase, FKBP-type, putative, expressed
LOC_Os01g62670	405.539	106.984	704.094	6.5813	2.7184	7.21668e-05	0.000609599	avr9/Cf-9 rapidly elicited protein, putative, expressed
LOC_Os01g62830	69.5061	21.1358	117.876	5.5771	2.4795	3.02962e-09	6.24093e-08	expressed protein
LOC_Os01g62880	172.709	76.4858	268.933	3.5161	1.814	1.13457e-08	2.10844e-07	oxidoreductase, aldo/keto reductase family protein, putative, expressed
LOC_Os01g62900	209.623	93.5514	325.694	3.4814	1.7997	7.53546e-08	1.2086e-06	amino acid kinase, putative, expressed
LOC_Os01g62980	81.6339	16.2063	147.062	9.0743	3.1818	1.388e-15	7.0955e-14	LTPL101 - Protease inhibitor/seed storage/LTP family protein precursor, expressed
LOC_Os01g63180	817.061	1386.93	247.19	0.1782	-2.4882	1.00802e-14	4.66899e-13	laccase-6 precursor, putative, expressed
LOC_Os01g63200	344.25	636.12	52.3797	0.0823	-3.6022	7.42301e-19	5.94035e-17	laccase precursor protein, putative, expressed
LOC_Os01g63210	2115.71	633.022	3598.4	5.6845	2.507	1.52437e-05	0.000153188	SOUL heme-binding protein, putative, expressed
LOC_Os01g63230	213.963	97.2552	330.671	3.4	1.7655	3.87059e-09	7.83602e-08	growth regulator related protein, putative, expressed
LOC_Os01g63280	172.731	267.711	77.7498	0.2904	-1.7838	8.21115e-08	1.30601e-06	tyrosine protein kinase domain containing protein, putative, expressed
LOC_Os01g63460	522.482	904.317	140.647	0.1555	-2.6847	3.94997e-17	2.55828e-15	MYB family transcription factor, putative, expressed
LOC_Os01g63580	670.896	233.575	1108.22	4.7446	2.2463	7.1944e-05	0.000608053	glycerol-3-phosphate acyltransferase, putative, expressed
LOC_Os01g63980	73.7374	8.6871	138.788	15.9763	3.9979	6.43883e-24	8.74822e-22	ZOS1-17 - C2H2 zinc finger protein, expressed
LOC_Os01g63990	79.9458	128.884	31.0073	0.2406	-2.0554	8.4256e-10	1.9136e-08	hydrolase, alpha/beta fold family protein, putative, expressed
LOC_Os01g64000	53.5826	15.8307	91.3344	5.7694	2.5284	8.05273e-06	8.64976e-05	bZIP transcription factor, putative, expressed
LOC_Os01g64020	872.156	1453.87	290.447	0.1998	-2.3235	5.16311e-14	2.2075e-12	transcription factor, putative, expressed
LOC_Os01g64360	495.644	83.1689	908.119	10.919	3.4488	7.78075e-16	4.16563e-14	MYB family transcription factor, putative, expressed
LOC_Os01g64470	257.503	15.5553	499.451	32.1081	5.0049	2.98245e-10	7.31729e-09	harpin-induced protein 1 domain containing protein, expressed
LOC_Os01g64480	19.7476	2.1849	37.3102	17.0761	4.0939	2.48811e-11	7.22331e-10	harpin-induced protein 1 domain containing protein, expressed
LOC_Os01g64520	6012.85	2033.49	9992.22	4.9138	2.2968	4.77812e-14	2.05151e-12	uricase, putative, expressed
LOC_Os01g64700	4697.79	7786.1	1609.48	0.2067	-2.2743	3.32515e-14	1.44594e-12	OsFBT3 - F-box and tubby domain containing protein, expressed
LOC_Os01g64790	124.364	11.672	237.055	20.3097	4.3441	3.43648e-12	1.15825e-10	AP2 domain containing protein, expressed
LOC_Os01g64910	32.4554	0.2316	64.6793	279.32	8.1258	4.27294e-08	7.24078e-07	anthocyanidin 5,3-O-glucosyltransferase, putative, expressed
LOC_Os01g65100	3186.66	4907.42	1465.89	0.2987	-1.7432	2.3483e-08	4.12922e-07	peptide transporter, putative, expressed
LOC_Os01g65110	1041.82	2022.87	60.7612	0.03	-5.0571	3.50168e-05	0.000320882	POT family protein, expressed
LOC_Os01g65660	253.527	91.4463	415.608	4.5448	2.1842	9.49015e-12	2.97248e-10	amino acid transporter, putative, expressed
LOC_Os01g65670	846.298	1529.14	163.455	0.1069	-3.2258	1.29267e-10	3.35173e-09	amino acid transporter, putative, expressed
LOC_Os01g65830	1627.86	81.5555	3174.16	38.9203	5.2825	4.86599e-09	9.66558e-08	acyl-desaturase, chloroplast precursor, putative, expressed
LOC_Os01g66120	3715.78	1557.55	5874.01	3.7713	1.9151	6.26841e-05	0.000536766	No apical meristem protein, putative, expressed
LOC_Os01g66250	73.1679	16.9332	129.403	7.6419	2.9339	1.76326e-05	0.000174556	S-locus-like receptor protein kinase, putative, expressed
LOC_Os01g66480	5.4957	0	10.9914	Inf	Inf	1.75284e-09	3.74454e-08	expressed protein
LOC_Os01g66530	57.1222	19.353	94.8914	4.9032	2.2937	0.00011004	0.000890399	ARGOS, putative, expressed
LOC_Os01g66544	346.631	132.249	561.014	4.2421	2.0848	9.97346e-05	0.000814339	hypothetical protein
LOC_Os01g66830	122.512	200.187	44.8361	0.224	-2.1586	9.88421e-10	2.20716e-08	pectinacetylesterase domain containing protein, expressed
LOC_Os01g66890	214.814	326.666	102.962	0.3152	-1.6657	1.23131e-05	0.000126143	BTBZ1 - Bric-a-Brac, Tramtrack, and Broad Complex BTB domain with TAZ zinc finger and Calmodulin-binding domains, expressed
LOC_Os01g66900	101.977	4.7454	199.209	41.9789	5.3916	2.0465e-06	2.49249e-05	expressed protein
LOC_Os01g67320	204.314	316.841	91.7866	0.2897	-1.7874	8.25748e-09	1.56789e-07	expressed protein
LOC_Os01g67360	1173.49	1845.29	501.696	0.2719	-1.879	5.1784e-06	5.78807e-05	methyltransferase, putative, expressed
LOC_Os01g67490	86.3184	133.945	38.6917	0.2889	-1.7915	5.87805e-08	9.66606e-07	OTU-like cysteine protease family protein, putative, expressed
LOC_Os01g67500	1585.91	2492.52	679.313	0.2725	-1.8755	6.99415e-10	1.60781e-08	armadillo/beta-catenin repeat family protein, putative, expressed
LOC_Os01g67530	273.015	409.413	136.618	0.3337	-1.5834	3.62884e-07	5.10656e-06	AMP-binding enzyme, putative, expressed
LOC_Os01g67770	659.312	998.924	319.7	0.32	-1.6437	1.06524e-07	1.66146e-06	two-component response regulator, putative, expressed
LOC_Os01g68300	44.2365	11.1042	77.3688	6.9675	2.8006	3.34738e-13	1.29041e-11	expressed protein
LOC_Os01g68470	8.8902	15.1317	2.6487	0.175	-2.5142	5.02369e-05	0.000441305	hypothetical protein
LOC_Os01g68740	1349.51	2503.48	195.547	0.0781	-3.6784	1.7152e-09	3.67439e-08	keratin, type I cytoskeletal 9, putative, expressed
LOC_Os01g68780	9.1817	17.9802	0.3832	0.0213	-5.5521	2.89517e-07	4.14933e-06	hypothetical protein
LOC_Os01g68900	110.198	167.855	52.5418	0.313	-1.6757	4.48258e-06	5.06403e-05	zinc finger, C3HC4 type family protein, expressed
LOC_Os01g68960	56.6582	3.4652	109.851	31.7014	4.9865	1.45257e-18	1.11852e-16	conserved hypothetical protein
LOC_Os01g69010	8.8568	17.4694	0.2442	0.014	-6.1608	1.99017e-11	5.92978e-10	MATE efflux protein, putative
LOC_Os01g69190	24.8165	6.5586	43.0744	6.5676	2.7154	2.67601e-05	0.000252876	regulatory protein, putative, expressed
LOC_Os01g69200	804.759	1551.23	58.2921	0.0376	-4.734	3.04636e-41	2.38788e-38	regulatory protein, putative, expressed
LOC_Os01g69960	262.932	430.206	95.6578	0.2224	-2.1691	1.82357e-11	5.46533e-10	expressed protein
LOC_Os01g70340	25.4729	47.0232	3.9227	0.0834	-3.5835	1.86131e-09	3.9514e-08	expressed protein
LOC_Os01g70410	192.857	319.8	65.9135	0.2061	-2.2785	1.23507e-05	0.000126443	protein kinase, putative, expressed
LOC_Os01g70540	173.868	51.1972	296.539	5.7921	2.5341	7.73219e-13	2.83761e-11	retrotransposon protein, putative, unclassified, expressed
LOC_Os01g70770	151.712	51.9502	251.473	4.8407	2.2752	1.19934e-06	1.54244e-05	glutathione S-transferase, putative, expressed
LOC_Os01g70850	2682.92	77.219	5288.62	68.4885	6.0978	5.84887e-11	1.60791e-09	esterase, putative, expressed
LOC_Os01g71040	19.7379	33.2685	6.2073	0.1866	-2.4221	2.98636e-05	0.000278502	expressed protein
LOC_Os01g71100	585.082	894.161	276.004	0.3087	-1.6958	3.57847e-08	6.11822e-07	expressed protein
LOC_Os01g71140	21.0452	2.084	40.0064	19.1965	4.2628	5.24851e-08	8.7152e-07	xylanase inhibitor, putative, expressed
LOC_Os01g71310	151.098	53.0407	249.155	4.6974	2.2319	6.66257e-10	1.5378e-08	cytokinin dehydrogenase precursor, putative, expressed
LOC_Os01g71380	245.452	481.841	9.0629	0.0188	-5.7324	1.72304e-31	5.11391e-29	glycosyl hydrolases family 17, putative, expressed
LOC_Os01g71410	32.0664	6.2635	57.8692	9.2391	3.2077	6.19831e-09	1.20689e-07	glycosyl hydrolases family 17, putative, expressed
LOC_Os01g71700	107.856	7.7126	207.999	26.9687	4.7532	5.94605e-06	6.56924e-05	amino acid permease family protein, putative, expressed
LOC_Os01g71760	3.0245	0	6.0491	Inf	Inf	8.75568e-05	0.000722432	amino acid permease family protein, putative
LOC_Os01g71800	121.07	196.44	45.6999	0.2326	-2.1038	6.37623e-09	1.2376e-07	lecithin cholesterol acyltransferase, putative
LOC_Os01g71810	284.703	28.0387	541.367	19.3078	4.2711	0.000106646	0.000865229	glycosyl hydrolases family 17, putative, expressed
LOC_Os01g71820	1200.18	79.5163	2320.85	29.1871	4.8673	7.53441e-05	0.000633462	glycosyl hydrolases family 17, putative, expressed
LOC_Os01g71830	4448.32	641.104	8255.54	12.8771	3.6867	9.94044e-05	0.000812077	glycosyl hydrolases family 17, putative, expressed
LOC_Os01g71860	205.293	34.9895	375.597	10.7346	3.4242	6.79508e-09	1.31223e-07	glycosyl hydrolases family 17, putative, expressed
LOC_Os01g72130	6165.06	1164.14	11166	9.5916	3.2618	6.09225e-07	8.25166e-06	glutathione S-transferase, putative, expressed
LOC_Os01g72150	3229.72	317.789	6141.65	19.3262	4.2725	9.4926e-14	3.91618e-12	glutathione S-transferase, putative, expressed
LOC_Os01g72160	119.413	30.5187	208.308	6.8256	2.7709	3.80522e-05	0.000344771	glutathione S-transferase, putative, expressed
LOC_Os01g72260	237.052	389.887	84.2163	0.216	-2.2109	8.43535e-12	2.66945e-10	cytochrome P450, putative, expressed
LOC_Os01g72370	7595.65	14783.8	407.525	0.0276	-5.181	9.6335e-33	3.23622e-30	helix-loop-helix DNA-binding domain containing protein, expressed
LOC_Os01g72460	348.685	43.2776	654.092	15.1139	3.9178	5.67681e-28	1.19683e-25	NADPH quinone oxidoreductase, putative, expressed
LOC_Os01g72530	690.663	82.3957	1298.93	15.7645	3.9786	1.39809e-07	2.12423e-06	OsCML31 - Calmodulin-related calcium sensor protein, expressed
LOC_Os01g72570	755.62	302.241	1209	4.0001	2	2.67156e-08	4.6509e-07	expressed protein
LOC_Os01g72600	215.46	33.5418	397.378	11.8473	3.5665	2.52482e-05	0.000240672	spotted leaf 11, putative, expressed
LOC_Os01g72610	1012.17	387.459	1636.89	4.2247	2.0788	1.67356e-05	0.000166647	glycosyltransferase, putative, expressed
LOC_Os01g72680	27.878	44.0457	11.7104	0.2659	-1.9112	2.03512e-05	0.00019807	disease resistance protein RPS2, putative
LOC_Os01g72900	102.233	3.6746	200.791	54.6426	5.772	7.54825e-20	6.84718e-18	abscisic stress-ripening, putative, expressed
LOC_Os01g72910	129.672	6.5371	252.807	38.6729	5.2733	6.10944e-23	7.56137e-21	abscisic stress-ripening, putative, expressed
LOC_Os01g72934	136.144	35.1062	237.182	6.7561	2.7562	7.13207e-16	3.83851e-14	hypothetical protein
LOC_Os01g73020	404.296	194.915	613.677	3.1484	1.6546	8.76682e-08	1.38646e-06	mitochondrial import inner membrane translocase subunit Tim16, putative, expressed
LOC_Os01g73110	124.383	59.6029	189.163	3.1737	1.6662	6.31782e-07	8.53073e-06	expressed protein
LOC_Os01g73240	59.68	105.092	14.2681	0.1358	-2.8808	3.47864e-08	5.95421e-07	expressed protein
LOC_Os01g73300	264.149	126.59	401.708	3.1733	1.666	1.00174e-07	1.57123e-06	VAMP-like protein YKT62, putative, expressed
LOC_Os01g73580	474.471	799.928	149.013	0.1863	-2.4244	2.90357e-14	1.27167e-12	glycosyl hydrolases, putative, expressed
LOC_Os01g73630	84.0852	132.921	35.25	0.2652	-1.9149	5.1489e-08	8.55911e-07	rhoGAP domain containing protein, expressed
LOC_Os01g73890	194.806	93.7991	295.813	3.1537	1.657	3.66552e-07	5.15195e-06	transcription initiation factor IIA gamma chain, putative, expressed
LOC_Os01g74110	399.902	782.965	16.8393	0.0215	-5.539	8.53256e-47	1.18564e-43	metal cation transporter, putative, expressed
LOC_Os01g74370	12.5696	3.5876	21.5516	6.0072	2.5867	3.68497e-05	0.000335967	domain of unknown function DUF966 domain containing protein, expressed
LOC_Os01g74410	22386.3	37561.8	7210.75	0.192	-2.381	2.09063e-11	6.18688e-10	MYB family transcription factor, putative, expressed
LOC_Os01g74450	1398.9	2148.15	649.657	0.3024	-1.7253	5.49739e-06	6.1111e-05	aquaporin protein, putative, expressed
LOC_Os01g74490	238.36	89.2343	387.486	4.3423	2.1185	3.06912e-05	0.000285523	heavy metal-associated domain containing protein, expressed
LOC_Os02g01150	6.9294	11.474	2.3847	0.2078	-2.2665	0.000120001	0.000960323	erythronate-4-phosphate dehydrogenase domain containing protein, expressed
LOC_Os02g01340	4.5272	8.0438	1.0106	0.1256	-2.9926	5.13311e-05	0.000449496	ferredoxin--NADP reductase, chloroplast precursor, putative, expressed
LOC_Os02g01510	3226.8	783.256	5670.35	7.2395	2.8559	1.90722e-05	0.000187111	lactate/malate dehydrogenase, putative, expressed
LOC_Os02g01800	24.5914	8.6028	40.5799	4.7171	2.2379	4.58553e-06	5.16887e-05	receptor-like protein kinase precursor, putative
LOC_Os02g01880	51.3782	5.7415	97.015	16.8972	4.0787	1.31584e-13	5.34912e-12	U5 small nuclear ribonucleoprotein 200 kDa helicase, putative
LOC_Os02g01890	600.917	1063.31	138.522	0.1303	-2.9404	2.06517e-19	1.77837e-17	cytochrome P450, putative, expressed
LOC_Os02g02190	14.0632	27.4989	0.6274	0.0228	-5.4538	1.00956e-09	2.24943e-08	transporter, major facilitator family, putative, expressed
LOC_Os02g02490	987.947	1517.68	458.218	0.3019	-1.7278	4.10176e-06	4.68226e-05	phytosulfokine receptor precursor, putative, expressed
LOC_Os02g02640	522.167	942.758	101.575	0.1077	-3.2143	2.20362e-13	8.69223e-12	NBS-LRR disease resistance protein, putative
LOC_Os02g02650	42.9596	77.3842	8.535	0.1103	-3.1806	4.26082e-12	1.41426e-10	THION21 - Plant thionin family protein precursor, putative
LOC_Os02g02830	116.344	175.346	57.3432	0.327	-1.6125	1.76114e-07	2.63782e-06	ubiquitin-conjugating enzyme, putative, expressed
LOC_Os02g03400	5.3696	0.7822	9.9571	12.7291	3.6701	3.76777e-06	4.32522e-05	microtubule associated protein, putative, expressed
LOC_Os02g03560	780.465	299.715	1261.21	4.208	2.0732	1.32587e-11	4.07765e-10	expressed protein
LOC_Os02g03720	45.6414	9.5823	81.7005	8.5262	3.0919	2.86987e-13	1.11476e-11	expressed protein
LOC_Os02g03870	1274.17	2079.88	468.462	0.2252	-2.1505	3.28094e-08	5.62841e-07	periplasmic beta-glucosidase precursor, putative, expressed
LOC_Os02g03900	1731.43	3000.14	462.719	0.1542	-2.6968	4.11721e-18	2.99674e-16	metal transporter Nramp6, putative, expressed
LOC_Os02g04130	347.329	15.0052	679.653	45.2944	5.5013	2.77702e-12	9.48131e-11	DUF1645 domain containing protein, putative, expressed
LOC_Os02g04160	657.122	255.117	1059.13	4.1515	2.0536	1.66864e-11	5.05052e-10	transcription elongation factor 1, putative, expressed
LOC_Os02g04220	17.9566	34.5193	1.3939	0.0404	-4.6302	1.64204e-05	0.000163936	hypothetical protein
LOC_Os02g04380	20.8928	6.7166	35.069	5.2213	2.3844	3.05949e-06	3.56707e-05	hypothetical protein
LOC_Os02g04430	383.008	182.878	583.138	3.1887	1.673	3.78224e-07	5.30382e-06	STRUBBELIG-RECEPTOR FAMILY 1 precursor, putative, expressed
LOC_Os02g04640	446.592	102.18	791.003	7.7412	2.9526	1.30015e-07	1.98728e-06	Myb-like DNA-binding domain containing protein, putative, expressed
LOC_Os02g05610	27.9665	1.5467	54.3863	35.1624	5.136	1.02415e-16	6.19968e-15	ZOS2-03 - C2H2 zinc finger protein, expressed
LOC_Os02g05640	8.555	1.3152	15.7947	12.0098	3.5861	2.46602e-07	3.59417e-06	homeobox associated leucine zipper, putative
LOC_Os02g06200	7.9068	1.7954	14.0182	7.8076	2.9649	4.984e-07	6.86002e-06	phytosulfokine receptor precursor, putative, expressed
LOC_Os02g06290	1999.49	3414.67	584.313	0.1711	-2.5469	1.63897e-13	6.60121e-12	rhodanese-like domain containing protein, putative, expressed
LOC_Os02g06460	21.3033	34.972	7.6345	0.2183	-2.1956	4.74422e-06	5.3379e-05	conserved hypothetical protein
LOC_Os02g06490	29.251	3.868	54.634	14.1245	3.8201	5.79083e-08	9.53802e-07	vacuolar protein sorting-associated protein 4, putative, expressed
LOC_Os02g06560	19.7091	1.7434	37.6748	21.6103	4.4336	2.25915e-16	1.31798e-14	wound induced protein, putative, expressed
LOC_Os02g06660	36.5898	61.5263	11.6533	0.1894	-2.4005	1.85409e-07	2.76351e-06	P21-Rho-binding domain containing protein, putative
LOC_Os02g07160	774.644	88.2491	1461.04	16.5558	4.0493	4.57399e-13	1.72824e-11	glyoxalase family protein, putative, expressed
LOC_Os02g07170	58.568	0.2316	116.904	504.855	8.9797	1.0835e-08	2.02213e-07	MYB family transcription factor, putative, expressed
LOC_Os02g07730	95.3664	34.0619	156.671	4.5996	2.2015	6.64272e-09	1.28361e-07	haloacid dehalogenase-like hydrolase domain-containing protein 3, putative, expressed
LOC_Os02g07830	11.1212	18.3197	3.9227	0.2141	-2.2235	8.28395e-06	8.8794e-05	OsHKT1;3 - Na+ transporter, expressed
LOC_Os02g08010	2439.35	3943.05	935.655	0.2373	-2.0753	9.40515e-12	2.9519e-10	LTPL43 - Protease inhibitor/seed storage/LTP family protein precursor, putative, expressed
LOC_Os02g08014	123.965	193.813	54.1172	0.2792	-1.8405	1.4235e-07	2.1607e-06	conserved hypothetical protein
LOC_Os02g08018	1056.16	1671.4	440.916	0.2638	-1.9225	3.8631e-10	9.27691e-09	calcium-transporting ATPase 9, plasma membrane-type, putative
LOC_Os02g08030	37.0645	66.0631	8.0658	0.1221	-3.034	3.46461e-10	8.3792e-09	aldose 1-epimerase, putative
LOC_Os02g08100	8008.96	12045.4	3972.52	0.3298	-1.6004	7.44059e-08	1.19589e-06	AMP-binding domain containing protein, expressed
LOC_Os02g08110	27.6866	45.9148	9.4585	0.206	-2.2793	6.26512e-08	1.0242e-06	membrane associated DUF588 domain containing protein, putative, expressed
LOC_Os02g08400	14.2497	27.2447	1.2548	0.0461	-4.4404	6.106e-10	1.41839e-08	HLS, putative, expressed
LOC_Os02g08440	410.357	106.109	714.604	6.7346	2.7516	2.58486e-16	1.49375e-14	OsWRKY71 - Superfamily of TFs having WRKY and zinc finger domains, expressed
LOC_Os02g08510	80.1016	146.41	13.7933	0.0942	-3.408	5.03386e-11	1.39768e-09	ZOS2-04 - C2H2 zinc finger protein, expressed
LOC_Os02g09050	166.488	31.3961	301.58	9.6057	3.2639	3.26561e-06	3.79581e-05	expressed protein
LOC_Os02g09120	112.26	3.325	221.195	66.5248	6.0558	1.75511e-22	2.10407e-20	isoleucyl-tRNA synthetase, cytoplasmic, putative
LOC_Os02g09220	3338.81	5815.1	862.525	0.1483	-2.7532	2.14919e-18	1.61031e-16	cytochrome P450, putative, expressed
LOC_Os02g09240	321.257	577.706	64.8079	0.1122	-3.1561	7.36148e-07	9.79715e-06	cytochrome P450 71D8, putative, expressed
LOC_Os02g09260	6.4324	12.8647	0	0	#NAME?	7.78255e-07	1.03171e-05	cytochrome P450 71A1, putative, expressed
LOC_Os02g09810	2645.96	1063.25	4228.67	3.9771	1.9917	2.84827e-05	0.000266763	amino acid transporter, putative, expressed
LOC_Os02g09960	336.059	120.207	551.911	4.5914	2.1989	1.53901e-06	1.93452e-05	LYK8, putative, expressed
LOC_Os02g09980	12.366	1.7085	23.0235	13.4761	3.7523	1.00616e-08	1.8824e-07	expressed protein
LOC_Os02g10030	136.108	248.906	23.3107	0.0937	-3.4165	2.75783e-07	3.96365e-06	hypothetical protein
LOC_Os02g10300	29.785	56.9501	2.6198	0.046	-4.4422	1.41705e-12	5.06656e-11	polygalacturonase, putative, expressed
LOC_Os02g10350	18.8929	33.1395	4.6462	0.1402	-2.8344	2.1613e-10	5.39293e-09	MLO domain containing protein, putative, expressed
LOC_Os02g10390	98.3354	181.221	15.4494	0.0853	-3.5521	1.9021e-16	1.12253e-14	chlorophyll A-B binding protein, putative, expressed
LOC_Os02g10520	804.116	1502.13	106.104	0.0706	-3.8235	1.16599e-30	3.1267e-28	OsSub12 - Putative Subtilisin homologue, expressed
LOC_Os02g10630	12.5723	21.5572	3.5875	0.1664	-2.5871	1.70942e-06	2.12168e-05	GRAM and C2 domains containing protein, putative, expressed
LOC_Os02g10730	243.288	369.886	116.69	0.3155	-1.6644	5.26279e-08	8.73417e-07	expressed protein
LOC_Os02g10880	493.573	71.229	915.918	12.8588	3.6847	1.13874e-09	2.51527e-08	UDP-glucoronosyl and UDP-glucosyl transferase domain containing protein, expressed
LOC_Os02g11705	23.6374	46.054	1.2209	0.0265	-5.2373	7.11387e-17	4.47471e-15	expressed protein
LOC_Os02g11770	456.751	892.744	20.7569	0.0233	-5.4266	8.66377e-14	3.58392e-12	expressed protein
LOC_Os02g11790	40.0037	1.4204	78.5869	55.3255	5.7899	2.95228e-08	5.09605e-07	OsFBK4 - F-box domain and kelch repeat containing protein, expressed
LOC_Os02g11859	119.261	32.6554	205.867	6.3042	2.6563	1.86544e-06	2.29667e-05	expressed protein
LOC_Os02g12010	176.698	36.5841	316.812	8.6598	3.1143	1.90967e-13	7.62122e-12	receptor-like protein kinase precursor, putative
LOC_Os02g12030	225.506	34.206	416.806	12.1852	3.6071	2.50677e-15	1.23731e-13	receptor-like protein kinase precursor, putative
LOC_Os02g12070	47.3324	1.7041	92.9608	54.552	5.7696	3.05611e-17	1.99627e-15	hypothetical protein
LOC_Os02g12350	261.865	61.9517	461.779	7.4538	2.898	1.10272e-18	8.66583e-17	histone deacetylase, putative, expressed
LOC_Os02g12380	221.818	57.7659	385.869	6.6799	2.7398	5.80427e-13	2.1665e-11	histone deacetylase, putative, expressed
LOC_Os02g12690	531.375	944.425	118.324	0.1253	-2.9967	4.66075e-20	4.3045e-18	cytochrome P450, putative, expressed
LOC_Os02g13100	2068.11	3876.37	259.851	0.067	-3.8989	8.74507e-21	8.7365e-19	protein phosphatase 2C, putative, expressed
LOC_Os02g13380	2683.65	1099.82	4267.49	3.8802	1.9561	3.91344e-07	5.46773e-06	early nodulin 93 ENOD93 protein, putative, expressed
LOC_Os02g13710	112.12	176.141	48.0999	0.2731	-1.8726	5.57123e-05	0.000482335	ethylene-responsive transcription factor TINY, putative, expressed
LOC_Os02g13780	71.2769	5.0152	137.539	27.4246	4.7774	1.77374e-10	4.48495e-09	receptor-like protein kinase 2 precursor, putative
LOC_Os02g13870	92.8679	33.8513	151.884	4.4868	2.1657	9.08424e-05	0.000747927	aquaporin protein, putative, expressed
LOC_Os02g13980	63.3342	96.4947	30.1736	0.3127	-1.6772	4.64229e-05	0.000411825	hypothetical protein
LOC_Os02g14430	45.9049	89.6692	2.1405	0.0239	-5.3886	5.88382e-21	6.03585e-19	peroxidase precursor, putative, expressed
LOC_Os02g14630	56.7876	101.826	11.7489	0.1154	-3.1155	2.4202e-13	9.49748e-12	hydroquinone glucosyltransferase, putative, expressed
LOC_Os02g14970	9.469	16.6103	2.3276	0.1401	-2.8352	0.000114837	0.000923103	hypothetical protein
LOC_Os02g15020	30.6215	1.9007	59.3423	31.2208	4.9644	3.45912e-07	4.88205e-06	zinc finger, C3HC4 type domain containing protein
LOC_Os02g15100	30.5955	59.1075	2.0834	0.0352	-4.8263	3.74771e-06	4.30543e-05	zinc finger, C3HC4 type domain containing protein, expressed
LOC_Os02g15380	5.0614	9.8787	0.2442	0.0247	-5.3383	9.09292e-05	0.000748238	transposon protein, putative, Ac/Ds sub-class
LOC_Os02g15560	464.564	14.2941	914.833	64.0007	6	1.94094e-16	1.14105e-14	transposon protein, putative, Mutator sub-class
LOC_Os02g15640	926.96	1425.49	428.428	0.3005	-1.7343	5.99463e-09	1.17171e-07	CAPIP1, putative, expressed
LOC_Os02g15660	64.9748	104.035	25.9145	0.2491	-2.0052	1.3567e-05	0.000137926	tetratricopeptide repeat, putative, expressed
LOC_Os02g15930	60.3547	12.5654	108.144	8.6065	3.1054	0.000121401	0.000970511	expressed protein
LOC_Os02g16030	124.763	187.495	62.031	0.3308	-1.5958	8.5195e-06	9.09679e-05	harpin-induced protein 1 domain containing protein, expressed
LOC_Os02g16270	212.787	53.8189	371.755	6.9075	2.7882	1.9782e-17	1.33496e-15	xa1, putative, expressed
LOC_Os02g16480	18.1784	5.0989	31.2578	6.1303	2.616	1.32013e-06	1.68012e-05	nucleolar transcription factor 1, putative
LOC_Os02g16540	595.392	959.073	231.712	0.2416	-2.0493	1.21332e-09	2.66077e-08	OsWRKY39v2 - Superfamily of TFs having WRKY and zinc finger domains, expressed
LOC_Os02g16630	393.833	174.349	613.317	3.5178	1.8147	3.52019e-07	4.96596e-06	tryptophan biosynthesis protein trpCF, putative, expressed
LOC_Os02g16860	9.6052	0	19.2104	Inf	Inf	4.17112e-08	7.07216e-07	retrotransposon protein, putative, unclassified
LOC_Os02g17000	31.8131	3.8928	59.7334	15.3444	3.9396	2.5058e-10	6.19259e-09	OsSub14 - Putative Subtilisin homologue, expressed
LOC_Os02g17240	55.5898	98.549	12.6306	0.1282	-2.9639	5.01226e-12	1.64758e-10	ATROPGEF7/ROPGEF7, putative, expressed
LOC_Os02g17350	1548.67	2488.73	608.601	0.2445	-2.0318	2.74307e-11	7.88858e-10	VHS and GAT domain containing protein, expressed
LOC_Os02g17534	18.111	5.2086	31.0135	5.9543	2.5739	2.55103e-07	3.70298e-06	xyloglucan fucosyltransferase, putative, expressed
LOC_Os02g17620	664.362	1029.14	299.588	0.2911	-1.7804	6.26996e-08	1.02444e-06	isochorismatase family protein, putative, expressed
LOC_Os02g17780	10.1068	16.9664	3.2472	0.1914	-2.3854	2.31502e-05	0.000223179	ent-kaurene synthase, chloroplast precursor, putative, expressed
LOC_Os02g17880	293.598	567.659	19.5378	0.0344	-4.8607	1.91412e-12	6.71811e-11	glycosyl hydrolases family 16, putative
LOC_Os02g17900	24.9506	41.9275	7.9736	0.1902	-2.3946	0.000117547	0.000942409	glycosyl hydrolases family 16, putative, expressed
LOC_Os02g17970	520.374	866.421	174.328	0.2012	-2.3133	1.04271e-13	4.29012e-12	AGC_PKA/PKG_like.1 - ACG kinases include homologs to PKA, PKG and PKC, expressed
LOC_Os02g18430	87.0346	152.19	21.8789	0.1438	-2.7983	8.78272e-08	1.38825e-06	AGC_PVPK_like_kin82y.5 - ACG kinases include homologs to PKA, PKG and PKC
LOC_Os02g18460	27.7308	10.3994	45.0622	4.3332	2.1154	3.28051e-07	4.65144e-06	NAM, putative
LOC_Os02g18510	137.036	224.301	49.7718	0.2219	-2.172	1.5101e-07	2.28195e-06	stripe rust resistance protein Yr10, putative
LOC_Os02g18540	95.7437	175.372	16.1152	0.0919	-3.4439	1.80372e-18	1.36485e-16	uncharacterized Cys-rich domain containing protein, putative, expressed
LOC_Os02g18670	8.0438	15.5992	0.4884	0.0313	-4.9974	7.31824e-09	1.40175e-07	ABC transporter family protein, putative, expressed
LOC_Os02g18840	954.596	305.27	1603.92	5.2541	2.3934	1.90841e-14	8.54174e-13	phosphatidylinositol 3- and 4-kinase family protein, putative, expressed
LOC_Os02g18880	299.501	534.614	64.3885	0.1204	-3.0536	2.68797e-19	2.28889e-17	calcineurin B, putative, expressed
LOC_Os02g18930	240.381	456.299	24.4636	0.0536	-4.2213	6.24428e-30	1.53942e-27	calcineurin B, putative, expressed
LOC_Os02g19770	1757.01	278.618	3235.4	11.6123	3.5376	6.18721e-15	2.92791e-13	eukaryotic translation initiation factor 1A, putative, expressed
LOC_Os02g20000	76.5895	123.313	29.8655	0.2422	-2.0458	4.33027e-05	0.000387179	hypothetical protein
LOC_Os02g20360	9224.32	18136.3	312.314	0.0172	-5.8597	1.14558e-18	8.93375e-17	tyrosine aminotransferase, putative, expressed
LOC_Os02g21009	55.259	83.6555	26.8624	0.3211	-1.6389	9.45425e-06	0.000100006	sodium/calcium exchanger protein, putative, expressed
LOC_Os02g21040	462.348	79.2465	845.45	10.6686	3.4153	2.9934e-08	5.16413e-07	aspartic proteinase nepenthesin precursor, putative, expressed
LOC_Os02g22010	7.2028	0.4631	13.9425	30.1056	4.912	2.41881e-05	0.000231942	hypothetical protein
LOC_Os02g22680	249.214	376.28	122.148	0.3246	-1.6232	6.71609e-07	9.00486e-06	integral membrane protein DUF6 containing protein, expressed
LOC_Os02g24430	14.3679	25.8717	2.864	0.1107	-3.1753	2.0254e-06	2.46876e-05	expressed protein
LOC_Os02g25900	1460.46	2250.83	670.095	0.2977	-1.748	1.34236e-08	2.45724e-07	pollen signalling protein with adenylyl cyclase activity, putative, expressed
LOC_Os02g25960	90.0652	136.992	43.1388	0.3149	-1.667	6.83853e-06	7.46354e-05	ankyrin repeat family protein, putative, expressed
LOC_Os02g26160	42.5697	12.0604	73.079	6.0594	2.5992	1.7964e-08	3.21711e-07	receptor lectin kinase like protein, putative, expressed
LOC_Os02g26260	147.952	1.7041	294.2	172.645	7.4317	6.43008e-10	1.48689e-08	hypothetical protein
LOC_Os02g26270	5.3611	0.3191	10.4031	32.6004	5.0268	7.30949e-05	0.000616247	retrotransposon protein, putative, unclassified
LOC_Os02g26430	19.8425	1.1013	38.5837	35.0335	5.1307	5.43113e-06	6.04183e-05	OsWRKY42 - Superfamily of TFs having WRKY and zinc finger domains, expressed
LOC_Os02g26770	15.5947	0.498	30.6914	61.6261	5.9455	8.59562e-12	2.71455e-10	cytochrome P450, putative, expressed
LOC_Os02g26810	118.483	14.2731	222.693	15.6022	3.9637	1.47131e-20	1.42787e-18	cytochrome P450, putative, expressed
LOC_Os02g27000	88.6075	39.7844	137.431	3.4544	1.7884	1.73634e-06	2.14986e-05	ATP-binding region, ATPase-like domain containing protein, expressed
LOC_Os02g27310	23.7829	4.2823	43.2835	10.1075	3.3374	1.43764e-13	5.8133e-12	TKL_IRAK_DUF26-lc.6 - DUF26 kinases have homology to DUF26 containing loci, expressed
LOC_Os02g27530	9.6852	1.031	18.3395	17.7888	4.1529	1.16102e-05	0.000119988	retrotransposon protein, putative, unclassified
LOC_Os02g27790	247.761	2.6481	492.874	186.127	7.5401	2.76117e-40	1.91838e-37	splicing factor 3B subunit 1, putative, expressed
LOC_Os02g27800	22.8444	3.2724	42.4165	12.9621	3.6962	1.14648e-07	1.77367e-06	conserved hypothetical protein
LOC_Os02g28170	12.3753	2.5428	22.2079	8.7337	3.1266	9.34513e-07	1.22138e-05	transferase family protein, putative, expressed
LOC_Os02g28310	23.8153	37.7549	9.8757	0.2616	-1.9347	9.93749e-05	0.000812053	conserved hypothetical protein
LOC_Os02g28970	12.5811	0.498	24.6643	49.5241	5.6301	3.8857e-05	0.000351229	expressed protein
LOC_Os02g29210	70.3875	29.8216	110.954	3.7206	1.8955	7.87556e-07	1.04359e-05	ankyrin, putative, expressed
LOC_Os02g29500	300.646	523.551	77.7399	0.1485	-2.7516	7.46958e-17	4.62237e-15	expressed protein
LOC_Os02g29510	50.8041	77.0056	24.6027	0.3195	-1.6461	4.38666e-06	4.97589e-05	DUF803 domain containing, putative, expressed
LOC_Os02g29960	85.4019	27.9348	142.869	5.1144	2.3546	5.13443e-12	1.68051e-10	cytochrome P450, putative, expressed
LOC_Os02g30080	24.4664	45.0242	3.9086	0.0868	-3.526	9.25399e-08	1.45822e-06	cytochrome P450, putative
LOC_Os02g30190	225.595	432.942	18.2473	0.0421	-4.5684	1.46705e-32	4.82232e-30	conserved hypothetical protein
LOC_Os02g30810	2936	5460.03	411.967	0.0755	-3.7283	1.18614e-26	2.10815e-24	OsSAUR10 - Auxin-responsive SAUR gene family member, expressed
LOC_Os02g30910	20.1643	0.9262	39.4024	42.5401	5.4108	5.47501e-07	7.4786e-06	nodulin MtN3 family protein, putative, expressed
LOC_Os02g31030	1741.63	2662.92	820.341	0.3081	-1.6987	3.92372e-09	7.93308e-08	glycerophosphoryl diester phosphodiesterase family protein, putative, expressed
LOC_Os02g31924	27.5644	44.2752	10.8535	0.2451	-2.0283	2.71584e-06	3.21049e-05	hypothetical protein
LOC_Os02g32009	9992.43	18066.1	1918.8	0.1062	-3.235	2.13059e-12	7.4267e-11	expressed protein
LOC_Os02g32140	50.7038	8.9541	92.4535	10.3252	3.3681	2.46227e-06	2.94375e-05	AP2 domain containing protein, expressed
LOC_Os02g32390	8.7554	0	17.5108	Inf	Inf	4.97886e-06	5.58545e-05	hypothetical protein
LOC_Os02g32504	309.119	502.095	116.143	0.2313	-2.1121	5.8829e-12	1.90106e-10	heparan-alpha-glucosaminide N-acetyltransferase, putative, expressed
LOC_Os02g32590	668.598	23.7844	1313.41	55.2215	5.7872	2.59201e-54	7.20344e-51	HSF-type DNA-binding domain containing protein, expressed
LOC_Os02g33070	3261.49	520.115	6002.87	11.5414	3.5287	9.1444e-24	1.22072e-21	expressed protein
LOC_Os02g33330	34.6652	11.672	57.6583	4.9399	2.3045	7.61978e-08	1.21956e-06	expressed protein
LOC_Os02g33420	192.529	2.5256	382.532	151.462	7.2428	1.20549e-09	2.64741e-08	ATPase, AAA family protein, expressed
LOC_Os02g33590	86.1523	6.7831	165.521	24.4019	4.6089	1.99198e-08	3.5404e-07	U-box domain-containing protein, putative, expressed
LOC_Os02g33670	67.8848	20.2399	115.53	5.708	2.513	9.53029e-05	0.000781075	expressed protein
LOC_Os02g33680	66.9246	27.0478	106.801	3.9486	1.9813	0.000113901	0.000916543	U-box domain containing protein, expressed
LOC_Os02g33720	41.3544	77.8236	4.8853	0.0628	-3.9937	2.16194e-06	2.61848e-05	RING-H2 finger protein, putative, expressed
LOC_Os02g33780	621.242	956.374	286.11	0.2992	-1.741	1.68132e-06	2.0919e-05	serine-aspartate repeat-containing protein I precursor, putative, expressed
LOC_Os02g34150	9.0513	16.8478	1.2548	0.0745	-3.747	2.33134e-05	0.000224611	hypothetical protein
LOC_Os02g34580	27.6494	43.4884	11.8104	0.2716	-1.8806	2.71756e-06	3.21128e-05	ammonium transporter protein, putative, expressed
LOC_Os02g34650	631.706	987.484	275.928	0.2794	-1.8395	2.72906e-09	5.65992e-08	expressed protein
LOC_Os02g35300	48.1079	73.28	22.9358	0.313	-1.6758	5.27109e-05	0.000459735	transposon protein, putative, unclassified, expressed
LOC_Os02g35660	363.711	627.138	100.284	0.1599	-2.6447	8.17117e-16	4.35179e-14	PTF1, putative, expressed
LOC_Os02g35760	13.3532	21.4809	5.2256	0.2433	-2.0394	5.51503e-05	0.000477875	STRUBBELIG-RECEPTOR FAMILY 7 precursor, putative, expressed
LOC_Os02g35940	109.998	6.9304	213.065	30.7436	4.9422	5.34893e-16	2.94095e-14	gibberellin receptor GID1L2, putative, expressed
LOC_Os02g36000	9.5294	0.8171	18.2416	22.3239	4.4805	3.32714e-11	9.46145e-10	zinc finger protein, putative
LOC_Os02g36140	106.484	35.2873	177.681	5.0353	2.3321	4.45379e-05	0.000397062	terpene synthase, putative, expressed
LOC_Os02g36300	69.7671	17.6052	121.929	6.9257	2.792	4.18111e-07	5.82838e-06	zinc finger, C3HC4 type domain containing protein, expressed
LOC_Os02g36350	3239.38	5598.27	880.494	0.1573	-2.6686	2.27663e-18	1.69335e-16	expressed protein
LOC_Os02g36380	358.43	537.386	179.474	0.334	-1.5822	1.27028e-07	1.94552e-06	FAD binding domain of DNA photolyase domain containing protein, expressed
LOC_Os02g36414	1427.06	2410.49	443.64	0.184	-2.4419	1.49984e-15	7.62898e-14	transporter family protein, putative, expressed
LOC_Os02g36440	167.784	303.583	31.9847	0.1054	-3.2466	2.68386e-19	2.28889e-17	transporter family protein, putative, expressed
LOC_Os02g36450	10.515	17.3996	3.6305	0.2087	-2.2608	5.35638e-05	0.000465977	transporter family protein, putative, expressed
LOC_Os02g36510	26.7144	2.006	51.4228	25.6343	4.68	5.0716e-08	8.45359e-07	ethylene-insensitive 3, putative, expressed
LOC_Os02g36530	3385.31	644.914	6125.71	9.4985	3.2477	6.03209e-10	1.40229e-08	hypothetical protein
LOC_Os02g36600	23.6013	47.2027	0	0	#NAME?	4.35003e-16	2.41783e-14	aldose 1-epimerase, putative, expressed
LOC_Os02g36845	33.6219	56.4055	10.8383	0.1921	-2.3797	4.66684e-07	6.46128e-06	membrane associated DUF588 domain containing protein, putative, expressed
LOC_Os02g36880	428.358	126.75	729.966	5.7591	2.5258	7.35115e-07	9.78766e-06	No apical meristem protein, putative, expressed
LOC_Os02g37000	377.343	112.467	642.219	5.7103	2.5136	2.84462e-06	3.34076e-05	mitochondrial prohibitin complex protein 1, putative, expressed
LOC_Os02g37109	43.3132	68.9574	17.6691	0.2562	-1.9645	5.18666e-05	0.000453536	vegetative cell wall protein gp1 precursor, putative, expressed
LOC_Os02g37120	70.5592	111.424	29.6942	0.2665	-1.9078	3.01696e-08	5.20183e-07	expressed protein
LOC_Os02g37190	6587.57	12893.3	281.88	0.0219	-5.5154	1.22362e-49	2.33787e-46	expressed protein
LOC_Os02g37250	38214.6	69447	6982.25	0.1005	-3.3141	1.74054e-09	3.72087e-08	hypothetical protein
LOC_Os02g37290	168.044	80.9892	255.098	3.1498	1.6553	1.52591e-07	2.30355e-06	heavy metal associated domain containing protein, expressed
LOC_Os02g37300	150.476	41.1382	259.813	6.3156	2.6589	1.12309e-13	4.60226e-12	heavy metal associated domain containing protein, expressed
LOC_Os02g37320	71.3159	17.6203	125.011	7.0948	2.8268	1.95183e-13	7.77932e-12	heavy metal associated domain containing protein, expressed
LOC_Os02g37330	49.4686	11.9213	87.016	7.2992	2.8677	1.33918e-13	5.43676e-12	heavy metal associated domain containing protein, expressed
LOC_Os02g37540	29.036	3.8059	54.2661	14.2586	3.8338	1.28546e-05	0.000131207	expressed protein
LOC_Os02g37570	8.3714	0.4631	16.2798	35.1523	5.1355	3.81695e-09	7.73254e-08	keratin-associated protein 5-3, putative
LOC_Os02g37890	25.2986	0.5507	50.0466	90.8833	6.5059	4.50006e-19	3.7281e-17	retrotransposon protein, putative, unclassified
LOC_Os02g37970	89.2838	134.52	44.0471	0.3274	-1.6107	6.13353e-06	6.7617e-05	DUF581 domain containing protein, expressed
LOC_Os02g38000	111.794	2.1495	221.438	103.02	6.6868	2.28822e-06	2.75506e-05	retrotransposon protein, putative, unclassified, expressed
LOC_Os02g38084	556.476	1075.03	37.922	0.0353	-4.8252	4.09063e-12	1.36369e-10	hypothetical protein
LOC_Os02g38130	326.677	48.9159	604.438	12.3567	3.6272	7.13496e-17	4.47876e-15	no apical meristem protein, putative, expressed
LOC_Os02g38230	1179.01	2174.28	183.739	0.0845	-3.5648	5.18581e-27	9.72578e-25	high affinity nitrate transporter, putative, expressed
LOC_Os02g38940	9.949	3.2159	16.6822	5.1874	2.375	7.28331e-05	0.000614209	cytochrome P450, putative, expressed
LOC_Os02g39060	176.501	82.6051	270.397	3.2734	1.7108	3.38313e-07	4.78585e-06	RNA recognition motif containing protein, putative, expressed
LOC_Os02g39330	671.073	80.5087	1261.64	15.6708	3.97	8.75784e-07	1.15251e-05	CHIT1 - Chitinase family protein precursor, expressed
LOC_Os02g39620	60.4385	9.0482	111.829	12.3593	3.6275	4.01214e-13	1.53123e-11	ATOZI1, putative, expressed
LOC_Os02g39660	6.7172	0	13.4344	Inf	Inf	2.88456e-11	8.26439e-10	receptor kinase, putative, expressed
LOC_Os02g39670	6.2794	0	12.5588	Inf	Inf	5.15276e-06	5.76152e-05	retrotransposon, putative, centromere-specific
LOC_Os02g39880	152.617	69.6321	235.602	3.3835	1.7585	2.2799e-07	3.34436e-06	expressed protein
LOC_Os02g39930	314.506	21.2936	607.719	28.54	4.8349	2.34794e-40	1.66922e-37	OsTIL-1 Temperature-induced lipocalin-1, expressed
LOC_Os02g40040	282.378	118.897	445.859	3.75	1.9069	4.27148e-09	8.57944e-08	expressed protein
LOC_Os02g40500	1463.35	62.5999	2864.1	45.7525	5.5158	2.34853e-13	9.22811e-12	OsGrx_C2.1 - glutaredoxin subgroup I, expressed
LOC_Os02g40530	66.871	6.9088	126.833	18.3581	4.1983	2.17068e-21	2.33654e-19	MYB family transcription factor, putative, expressed
LOC_Os02g40710	155.688	295.299	16.0768	0.0544	-4.1991	1.31051e-21	1.45153e-19	ammonium transporter protein, putative, expressed
LOC_Os02g40730	1292.21	2254.16	330.251	0.1465	-2.771	1.47653e-17	1.00529e-15	ammonium transporter protein, putative, expressed
LOC_Os02g41500	8.6533	1.3152	15.9914	12.1593	3.604	6.19846e-08	1.01438e-06	OsWAK13 - OsWAK receptor-like protein kinase, expressed
LOC_Os02g41510	303.597	33.5778	573.617	17.0832	4.0945	8.11982e-15	3.78886e-13	MYB family transcription factor, putative, expressed
LOC_Os02g41530	26.4511	0	52.9021	Inf	Inf	1.05544e-17	7.36641e-16	hypothetical protein
LOC_Os02g41540	10.6704	0	21.3407	Inf	Inf	1.26297e-06	1.61207e-05	retrotransposon protein, putative, unclassified
LOC_Os02g41820	9357.21	2406.96	16307.4	6.7751	2.7602	1.38435e-06	1.75454e-05	expressed protein
LOC_Os02g41860	10208.9	16125.2	4292.63	0.2662	-1.9094	1.17544e-10	3.06859e-09	aquaporin protein, putative, expressed
LOC_Os02g41910	100.744	176.305	25.1838	0.1428	-2.8075	6.17717e-11	1.69056e-09	OsFBO12 - F-box and other domain containing protein, expressed
LOC_Os02g42640	26.7523	4.1034	49.4012	12.0391	3.5897	7.02975e-05	0.000595619	CBS domain-containing protein, putative, expressed
LOC_Os02g42820	75.6243	139.887	11.3611	0.0812	-3.6221	2.81351e-08	4.8841e-07	OsPLIM2a - LIM domain protein, putative actin-binding protein and transcription factor, expressed
LOC_Os02g43070	52.6135	0	105.227	Inf	Inf	2.79729e-11	8.02942e-10	retrotransposon protein, putative, unclassified
LOC_Os02g43330	124.155	17.3729	230.938	13.293	3.7326	1.27776e-15	6.56491e-14	homeobox associated leucine zipper, putative, expressed
LOC_Os02g43360	806.411	151.205	1461.62	9.6665	3.273	7.92433e-08	1.265e-06	cytochrome b5-like Heme/Steroid binding domain containing protein, expressed
LOC_Os02g43370	9917.85	18448.2	1387.54	0.0752	-3.7329	3.32799e-13	1.28456e-11	transposon protein, putative, unclassified, expressed
LOC_Os02g43410	25625.1	50735.4	514.713	0.0101	-6.6231	2.47203e-12	8.49099e-11	transposon protein, putative, unclassified, expressed
LOC_Os02g43540	580.624	219.18	942.068	4.2981	2.1037	2.17767e-10	5.42113e-09	retrotransposon protein, putative, unclassified, expressed
LOC_Os02g43550	46.4723	70.821	22.1237	0.3124	-1.6786	7.75883e-06	8.3605e-05	cyclin, putative, expressed
LOC_Os02g44080	5891.05	10113.6	1668.48	0.165	-2.5997	3.08935e-17	2.01368e-15	aquaporin protein, putative, expressed
LOC_Os02g44108	928.611	1454.4	402.823	0.277	-1.8522	1.59342e-06	1.99799e-05	expansin precursor, putative, expressed
LOC_Os02g44470	280.995	431.757	130.232	0.3016	-1.7291	3.60922e-06	4.16354e-05	actin-depolymerizing factor, putative, expressed
LOC_Os02g44654	159.816	55.3303	264.302	4.7768	2.256	0.000121665	0.000971857	cytochrome P450, putative, expressed
LOC_Os02g44700	5.1054	0	10.2109	Inf	Inf	3.88687e-05	0.000351231	zinc finger, C3HC4 type domain containing protein
LOC_Os02g45010	406.615	661.309	151.922	0.2297	-2.122	2.65731e-11	7.67081e-10	ethylene-responsive protein related, putative, expressed
LOC_Os02g45160	629.273	1095.57	162.978	0.1488	-2.7489	6.34323e-09	1.23276e-07	aluminum-activated malate transporter, putative, expressed
LOC_Os02g45880	43.2618	21.1198	65.4038	3.0968	1.6308	4.55506e-05	0.000404995	expressed protein
LOC_Os02g45890	278.07	486.897	69.2427	0.1422	-2.8139	3.68316e-16	2.07356e-14	sulfotransferase domain containing protein, expressed
LOC_Os02g46180	16.6583	0.9961	32.3205	32.4486	5.0201	4.4948e-05	0.000400367	DUF581 domain containing protein, expressed
LOC_Os02g46210	94.1875	18.6938	169.681	9.0769	3.1822	1.32429e-16	7.93793e-15	DUF581 domain containing protein, expressed
LOC_Os02g46340	79.7565	18.2306	141.282	7.7497	2.9541	7.59683e-08	1.21653e-06	RING-H2 finger protein ATL3J, putative, expressed
LOC_Os02g46690	118.081	35.8091	200.352	5.595	2.4841	1.15369e-11	3.57692e-10	OsFBD8 - F-box and FBD domain containing protein, expressed
LOC_Os02g46980	4.4539	8.2804	0.6274	0.0758	-3.7222	8.65833e-06	9.22891e-05	pentatricopeptide, putative, expressed
LOC_Os02g47090	389.493	124.508	654.477	5.2565	2.3941	7.93855e-09	1.51015e-07	peptide transporter PTR2, putative, expressed
LOC_Os02g47840	261.506	119.417	403.594	3.3797	1.7569	6.44679e-06	7.07134e-05	universal stress protein domain containing protein, putative, expressed
LOC_Os02g48390	7715.5	14291	1139.96	0.0798	-3.6481	9.71405e-07	1.26527e-05	phosphoribosyl transferase, putative, expressed
LOC_Os02g49060	468.803	810.835	126.771	0.1563	-2.6772	2.15634e-16	1.26282e-14	amino acid transporter, putative, expressed
LOC_Os02g49130	25.3138	39.0466	11.581	0.2966	-1.7534	7.66213e-05	0.000642787	expressed protein
LOC_Os02g49260	99.91	152.418	47.4018	0.311	-1.685	6.14028e-06	6.76654e-05	transporter-related, putative, expressed
LOC_Os02g49680	17.0604	32.6219	1.499	0.046	-4.4438	3.2763e-10	7.98009e-09	arsenate reductase, putative, expressed
LOC_Os02g49720	888.092	91.7343	1684.45	18.3623	4.1987	1.40224e-08	2.55771e-07	aldehyde dehydrogenase, putative, expressed
LOC_Os02g49920	179.421	345.139	13.7023	0.0397	-4.6547	2.70996e-34	1.09005e-31	3-ketoacyl-CoA synthase, putative, expressed
LOC_Os02g49986	16.3847	3.6968	29.0726	7.8644	2.9753	2.24941e-07	3.30439e-06	MYB family transcription factor, putative, expressed
LOC_Os02g50050	27.2236	45.9174	8.5299	0.1858	-2.4284	4.04116e-06	4.61998e-05	expressed protein
LOC_Os02g50110	20.8082	1.5467	40.0697	25.9063	4.6952	1.07454e-06	1.39131e-05	hypothetical protein
LOC_Os02g50140	101.335	179.452	23.2169	0.1294	-2.9504	3.58447e-17	2.33143e-15	caleosin related protein, putative, expressed
LOC_Os02g50450	4.906	0.2665	9.5456	35.8231	5.1628	2.75023e-06	3.24487e-05	hypothetical protein
LOC_Os02g50460	65.3196	13.6565	116.983	8.5661	3.0986	7.4471e-08	1.19604e-06	immediate-early fungal elicitor protein CMPG1, putative, expressed
LOC_Os02g50470	98.4096	33.6681	163.151	4.8459	2.2768	6.27792e-08	1.02519e-06	expressed protein
LOC_Os02g50690	226.476	75.5544	377.398	4.9951	2.3205	4.26277e-05	0.00038159	GDSL-like lipase/acylhydrolase, putative, expressed
LOC_Os02g50710	437.902	75.6055	800.198	10.5839	3.4038	6.30791e-06	6.92895e-05	expressed protein
LOC_Os02g51000	98.7404	15.7609	181.72	11.5298	3.5273	1.57461e-20	1.51848e-18	CS domain containing protein, putative, expressed
LOC_Os02g51030	27.4188	11.9423	42.8953	3.5919	1.8447	4.50471e-06	5.08526e-05	methyltransferase domain containing protein, putative, expressed
LOC_Os02g51070	358.978	612.766	105.19	0.1717	-2.5423	1.06618e-15	5.55247e-14	starch synthase, putative, expressed
LOC_Os02g51110	26083.5	50200.5	1966.53	0.0392	-4.674	5.49733e-44	5.60178e-41	aquaporin protein, putative, expressed
LOC_Os02g51450	5.1695	9.2803	1.0587	0.1141	-3.1319	7.33824e-06	7.95776e-05	mTERF family protein, expressed
LOC_Os02g51550	30.5037	48.8222	12.1852	0.2496	-2.0024	2.65777e-05	0.000251464	DUF581 domain containing protein, expressed
LOC_Os02g51680	482.328	898.831	65.8254	0.0732	-3.7713	3.49801e-18	2.57053e-16	uncharacterized glycosyl hydrolase Rv2006/MT2062, putative, expressed
LOC_Os02g51730	195.766	304.962	86.57	0.2839	-1.8167	2.1688e-08	3.83459e-07	dnaJ homolog subfamily C member 7, putative, expressed
LOC_Os02g51760	51.1468	80.8263	21.4674	0.2656	-1.9127	2.36897e-07	3.46505e-06	expressed protein
LOC_Os02g51930	1393.04	47.3206	2738.75	57.8765	5.8549	1.07259e-19	9.58746e-18	cytokinin-O-glucosyltransferase 2, putative, expressed
LOC_Os02g52210	109.3	25.3704	193.23	7.6163	2.9291	9.0665e-18	6.35694e-16	zinc finger, C3HC4 type domain containing protein, expressed
LOC_Os02g52540	52.1422	3.8718	100.412	25.934	4.6968	7.44064e-17	4.62237e-15	EF hand family protein, putative, expressed
LOC_Os02g53050	53.3653	26.3665	80.3642	3.048	1.6078	8.93668e-06	9.49581e-05	tetratricopeptide-like helical, putative, expressed
LOC_Os02g53230	54.2367	0.5329	107.941	202.542	7.6621	1.16562e-17	8.08003e-16	transcription elongation factor SPT5 homolog 1, putative, expressed
LOC_Os02g53250	32.1718	4.4574	59.8862	13.4352	3.7479	6.04179e-08	9.90335e-07	expressed protein
LOC_Os02g53530	10.4879	17.6857	3.2902	0.186	-2.4263	2.61919e-05	0.000248506	ZOS2-17 - C2H2 zinc finger protein, expressed
LOC_Os02g53620	195.464	366.894	24.0335	0.0655	-3.9322	3.43681e-26	5.70995e-24	nuclear transcription factor Y subunit, putative, expressed
LOC_Os02g54140	136.175	14.0315	258.319	18.41	4.2024	8.3121e-17	5.10243e-15	hsp20/alpha crystallin family protein, putative, expressed
LOC_Os02g54180	1595.5	2739.63	451.37	0.1648	-2.6016	2.33819e-17	1.54381e-15	expressed protein
LOC_Os02g54780	1234.03	483.271	1984.78	4.107	2.0381	4.16129e-11	1.16814e-09	CYPRO4, putative, expressed
LOC_Os02g54810	4.1217	0	8.2433	Inf	Inf	5.70928e-05	0.00049303	hypothetical protein
LOC_Os02g54880	131.103	197.96	64.2466	0.3245	-1.6235	1.02897e-05	0.000107872	cytochrome c oxidase subunit, putative
LOC_Os02g54980	157.234	65.0654	249.403	3.8331	1.9385	7.00321e-08	1.13095e-06	pheophorbide a oxygenase, chloroplast precursor, putative, expressed
LOC_Os02g55134	53.5264	12.1948	94.858	7.7785	2.9595	8.11357e-12	2.57829e-10	cytochrome c oxidase copper chaperone, putative, expressed
LOC_Os02g55480	752.932	1407.91	97.9497	0.0696	-3.8454	6.31077e-31	1.75382e-28	zinc finger, C3HC4 type domain containing protein, expressed
LOC_Os02g55600	77.0618	15.2553	138.868	9.103	3.1863	8.64379e-13	3.14572e-11	expressed protein
LOC_Os02g55610	115.041	38.5201	191.562	4.973	2.3141	3.47665e-12	1.1705e-10	serine-rich protein, putative, expressed
LOC_Os02g55900	8.8709	0.2316	17.5102	75.6184	6.2407	9.85959e-06	0.000103934	hypothetical protein
LOC_Os02g56370	222.922	368.508	77.3355	0.2099	-2.2525	1.20966e-11	3.74665e-10	OsWAK20 - OsWAK receptor-like protein kinase, expressed
LOC_Os02g56510	4426.3	6947.4	1905.2	0.2742	-1.8665	5.73081e-10	1.33428e-08	phosphate transporter 1, putative, expressed
LOC_Os02g56700	447.134	6.1165	888.152	145.206	7.182	1.88377e-05	0.000184928	dehydrogenase, putative, expressed
LOC_Os02g56720	38.5019	63.2445	13.7594	0.2176	-2.2005	3.23075e-05	0.000299298	cinnamoyl CoA reductase, putative, expressed
LOC_Os02g56820	120.515	27.8549	213.176	7.6531	2.936	8.6918e-05	0.000718255	OsFBX69 - F-box domain containing protein, expressed
LOC_Os02g57290	69.1487	104.882	33.4157	0.3186	-1.6502	3.60067e-05	0.00032887	cytochrome P450, putative, expressed
LOC_Os02g57460	77.9284	31.0156	124.841	4.0251	2.009	1.35555e-07	2.06576e-06	RING-H2 finger protein ATL5G, putative, expressed
LOC_Os02g57520	340.945	578.905	102.985	0.1779	-2.4909	1.60834e-05	0.000160834	DNA binding protein, putative, expressed
LOC_Os02g57720	13565	21238.9	5891.03	0.2774	-1.8501	5.44722e-08	9.01578e-07	aquaporin protein, putative, expressed
LOC_Os02g57790	68.6006	110.138	27.0631	0.2457	-2.0249	5.57555e-08	9.1983e-07	ZOS2-19 - C2H2 zinc finger protein
LOC_Os02g58160	113.742	27.9825	199.501	7.1295	2.8338	9.84296e-17	5.97023e-15	expressed protein
LOC_Os02g58170	92.0091	42.1558	141.862	3.3652	1.7507	4.45531e-07	6.18242e-06	transposon protein, putative, unclassified
LOC_Os02g58260	1033.18	318.368	1747.98	5.4904	2.4569	1.48774e-15	7.58004e-14	metallo-beta-lactamase family protein, putative, expressed
LOC_Os02g58520	45.3434	70.7247	19.9622	0.2823	-1.8249	2.33801e-05	0.000225041	CAMK_CAMK_like.16 - CAMK includes calcium/calmodulin depedent protein kinases, expressed
LOC_Os02g58530	116.519	175.882	57.1566	0.325	-1.6216	2.85677e-06	3.35245e-05	transporter family protein, putative, expressed
LOC_Os02g58640	885.76	393.865	1377.66	3.4978	1.8064	2.69423e-09	5.59149e-08	tumor susceptibility gene 101, putative, expressed
LOC_Os03g01160	37.0131	55.5823	18.444	0.3318	-1.5915	6.76142e-05	0.000574956	protein kinase family protein, putative, expressed
LOC_Os03g01170	142.747	215.446	70.0481	0.3251	-1.6209	8.3135e-07	1.09876e-05	transporter family protein, putative, expressed
LOC_Os03g01320	2675.46	612.03	4738.89	7.7429	2.9529	7.33661e-10	1.67874e-08	LTPL116 - Protease inhibitor/seed storage/LTP family protein precursor, expressed
LOC_Os03g01700	25376.8	49948	805.541	0.0161	-5.9543	6.05025e-64	4.6239e-60	expressed protein
LOC_Os03g01720	46.6911	78.1662	15.2159	0.1947	-2.361	3.72149e-08	6.35563e-07	protein binding protein, putative
LOC_Os03g01740	843.329	166.479	1520.18	9.1314	3.1908	4.06438e-14	1.75492e-12	expressed protein
LOC_Os03g01880	299.199	574.373	24.0257	0.0418	-4.5793	9.35431e-38	4.93037e-35	possible lysine decarboxylase domain containing protein, expressed
LOC_Os03g01980	23.9852	10.107	37.8635	3.7463	1.9055	2.69313e-05	0.000254416	KIP1, putative, expressed
LOC_Os03g02300	41.8755	2.1849	81.5661	37.3311	5.2223	8.75188e-09	1.6556e-07	expressed protein
LOC_Os03g02550	251.683	406.906	96.4608	0.2371	-2.0767	8.6126e-06	9.18978e-05	OsFBX76 - F-box domain containing protein, expressed
LOC_Os03g02560	432.63	95.026	770.234	8.1055	3.0189	1.64281e-20	1.57926e-18	cyclin-like F-box, putative, expressed
LOC_Os03g02830	13.5386	1.9223	25.1549	13.0859	3.7099	1.22678e-11	3.79582e-10	cell cycle control protein, putative, expressed
LOC_Os03g02874	833.17	30.5081	1635.83	53.6197	5.7447	2.20148e-08	3.89012e-07	retrotransposon protein, putative, Ty3-gypsy subclass, expressed
LOC_Os03g02900	172.562	266.364	78.7612	0.2957	-1.7578	9.46196e-08	1.48869e-06	B3 DNA binding domain containing protein, expressed
LOC_Os03g03070	296.667	471.084	122.25	0.2595	-1.9461	1.17329e-09	2.58597e-08	transcription factor, putative, expressed
LOC_Os03g03100	138.679	208.896	68.4626	0.3277	-1.6094	1.53757e-06	1.9335e-05	OsMADS50 - MADS-box family gene with MIKCc type-box, expressed
LOC_Os03g03334	53.1046	20.2437	85.9656	4.2465	2.0863	4.90915e-07	6.77224e-06	expressed protein
LOC_Os03g03450	1237.77	536.789	1938.74	3.6117	1.8527	6.00263e-07	8.13749e-06	anthranilate phosphoribosyltransferase, chloroplast precursor, putative, expressed
LOC_Os03g03610	2362.88	3554.62	1171.14	0.3295	-1.6018	8.72253e-08	1.38088e-06	1,3-beta-glucan synthase component domain containing protein, expressed
LOC_Os03g03700	410.519	97.2178	723.819	7.4453	2.8963	1.38609e-19	1.22112e-17	MLO domain containing protein, putative, expressed
LOC_Os03g03720	32.4973	59.5498	5.4448	0.0914	-3.4511	6.87972e-11	1.87445e-09	glyceraldehyde-3-phosphate dehydrogenase, putative, expressed
LOC_Os03g03840	6.2003	0	12.4006	Inf	Inf	2.54396e-05	0.000242271	hypothetical protein
LOC_Os03g03980	27.7713	9.2593	46.2833	4.9986	2.3215	3.39565e-05	0.000312571	coiled-coil domain-containing protein 124, putative, expressed
LOC_Os03g04010	8.1963	0.8171	15.5755	19.0611	4.2526	1.20347e-05	0.000123872	hypothetical protein
LOC_Os03g04060	45.5777	22.0168	69.1386	3.1403	1.6509	2.54673e-07	3.69851e-06	CHIT16 - Chitinase family protein precursor, expressed
LOC_Os03g04080	8.6114	0.2665	16.9564	63.6345	5.9917	9.33519e-12	2.93296e-10	expressed protein
LOC_Os03g04130	547.402	905.675	189.129	0.2088	-2.2596	1.66114e-13	6.68173e-12	AMP-binding domain containing protein, expressed
LOC_Os03g04190	445.676	802.431	88.9224	0.1108	-3.1738	4.42712e-10	1.04994e-08	cytochrome P450, putative
LOC_Os03g04740	7.0525	1.0487	13.0562	12.45	3.6381	5.1279e-07	7.04538e-06	expressed protein
LOC_Os03g04770	634.46	182.911	1086.01	5.9374	2.5698	1.30144e-08	2.38949e-07	beta-amylase, putative, expressed
LOC_Os03g04950	70.9791	134.836	7.1219	0.0528	-4.2428	1.27072e-12	4.5863e-11	OsSub26 - Putative Subtilisin homologue, expressed
LOC_Os03g05210	13.8197	3.6092	24.0302	6.658	2.7351	1.91369e-05	0.000187685	WD domain, G-beta repeat domain containing protein, expressed
LOC_Os03g05270	136.995	63.4778	210.511	3.3163	1.7296	2.16394e-07	3.18958e-06	RING finger and CHY zinc finger domain-containing protein 1, putative, expressed
LOC_Os03g05530	5444.39	8346.79	2541.99	0.3045	-1.7153	7.06965e-09	1.35924e-07	nodulin, putative, expressed
LOC_Os03g05640	1200.62	2139.18	262.071	0.1225	-3.029	3.34078e-16	1.89224e-14	inorganic phosphate transporter, putative, expressed
LOC_Os03g05700	675.952	11.2337	1340.67	119.344	6.899	1.25257e-25	1.97377e-23	expressed protein
LOC_Os03g05750	424.772	69.2272	780.317	11.2718	3.4947	6.22934e-26	1.00757e-23	heavy-metal-associated domain-containing protein, putative, expressed
LOC_Os03g05900	19.048	0.498	37.598	75.4942	6.2383	9.15749e-15	4.25448e-13	expressed protein
LOC_Os03g05910	2047.35	203.168	3891.53	19.1543	4.2596	3.63603e-11	1.0273e-09	expressed protein
LOC_Os03g06010	61.8734	18.3962	105.351	5.7268	2.5177	5.67217e-05	0.000489964	expansin precursor, putative, expressed
LOC_Os03g06020	81.9018	40.0649	123.739	3.0885	1.6269	1.36484e-05	0.000138477	expansin precursor, putative, expressed
LOC_Os03g06200	2180.82	811.15	3550.5	4.3771	2.13	1.27549e-06	1.62737e-05	aminotransferase, putative, expressed
LOC_Os03g06330	1369.95	2075.39	664.512	0.3202	-1.643	4.31696e-08	7.31133e-07	tyrosine protein kinase domain containing protein, putative, expressed
LOC_Os03g06390	515.178	204.062	826.295	4.0492	2.0177	3.58556e-11	1.01491e-09	expressed protein
LOC_Os03g06520	495.346	141.212	849.481	6.0157	2.5887	7.93966e-08	1.26678e-06	sulfate transporter, putative, expressed
LOC_Os03g06580	158.268	59.3664	257.17	4.3319	2.115	9.29339e-11	2.47473e-09	MTN26L2 - MtN26 family protein precursor, expressed
LOC_Os03g06730	176.462	303.248	49.6762	0.1638	-2.6099	1.61692e-14	7.26901e-13	plant protein of unknown function domain containing protein, expressed
LOC_Os03g06750	25.7968	7.07	44.5237	6.2975	2.6548	2.96501e-07	4.23752e-06	expressed protein
LOC_Os03g06970	13.7199	25.7395	1.7002	0.0661	-3.9202	1.92047e-05	0.000188229	tetratricopeptide repeat domain containing protein, expressed
LOC_Os03g07350	238.732	403.637	73.8273	0.1829	-2.4508	4.21746e-13	1.60064e-11	CSLA4 - cellulose synthase-like family A; mannan synthase, expressed
LOC_Os03g07600	365.505	84.7504	646.259	7.6254	2.9308	2.64039e-06	3.12977e-05	calcium-binding protein, putative, expressed
LOC_Os03g07880	1588.2	2525.79	650.619	0.2576	-1.9568	1.04699e-10	2.76395e-09	nuclear transcription factor Y subunit, putative, expressed
LOC_Os03g07930	108.54	2.2591	214.821	95.0896	6.5712	2.5123e-06	2.99769e-05	retrotransposon protein, putative, Ty3-gypsy subclass
LOC_Os03g07980	44.2471	21.5246	66.9697	3.1113	1.6375	5.91742e-05	0.000509422	expressed protein
LOC_Os03g08330	217.593	48.5508	386.634	7.9635	2.9934	6.74098e-06	7.3676e-05	ZIM domain containing protein, putative, expressed
LOC_Os03g08580	151.822	12.8813	290.763	22.5725	4.4965	2.09604e-05	0.000203674	expressed protein
LOC_Os03g08720	1166.95	2202.79	131.118	0.0595	-4.0704	2.52607e-16	1.4681e-14	transferase family protein, putative, expressed
LOC_Os03g08860	610.93	257.597	964.263	3.7433	1.9043	3.35866e-10	8.14876e-09	GRAM domain containing protein, expressed
LOC_Os03g08920	178.66	283.801	73.5177	0.259	-1.9487	2.12278e-06	2.57514e-05	Zinc finger, C3HC4 type domain containing protein, expressed
LOC_Os03g08930	842.345	210.154	1474.54	7.0165	2.8107	3.36069e-05	0.000310007	helix-loop-helix DNA-binding protein, putative, expressed
LOC_Os03g08940	128.961	44.4436	213.479	4.8034	2.264	7.69017e-09	1.4693e-07	conserved hypothetical protein
LOC_Os03g09170	288.759	474.362	103.156	0.2175	-2.2012	4.59649e-13	1.73261e-11	ethylene-responsive transcription factor, putative, expressed
LOC_Os03g09970	2046.14	3792.88	299.396	0.0789	-3.6632	1.20863e-10	3.14986e-09	sulfate transporter, putative, expressed
LOC_Os03g09980	2327.18	4505.23	149.135	0.0331	-4.9169	1.74883e-13	7.01597e-12	sulfate transporter, putative, expressed
LOC_Os03g10050	155.192	23.0364	287.347	12.4736	3.6408	5.10571e-08	8.50117e-07	serine acetyltransferase protein, putative, expressed
LOC_Os03g10090	152.219	70.9951	233.444	3.2882	1.7173	1.22484e-06	1.57005e-05	transporter family protein, putative, expressed
LOC_Os03g10100	39.3638	5.1737	73.554	14.217	3.8295	1.88872e-12	6.63655e-11	transporter family protein, putative, expressed
LOC_Os03g10300	5.8158	0.3191	11.3125	35.4503	5.1477	1.57658e-07	2.37069e-06	haemolysin-III, putative, expressed
LOC_Os03g10320	294.368	68.4558	520.28	7.6002	2.926	1.34725e-11	4.1351e-10	expressed protein
LOC_Os03g10390	9.6492	2.4342	16.8642	6.9279	2.7924	9.50357e-05	0.000779512	expressed protein
LOC_Os03g10780	335.709	151.145	520.274	3.4422	1.7833	4.80278e-09	9.55866e-08	flap endonuclease, putative, expressed
LOC_Os03g10910	46.855	71.4971	22.2129	0.3107	-1.6865	3.40258e-05	0.000312985	NB-ARC/LRR disease resistance protein, putative, expressed
LOC_Os03g10950	133.438	53.132	213.743	4.0229	2.0082	2.06768e-07	3.06096e-06	protein phosphatase 2C, putative, expressed
LOC_Os03g10980	82.5197	26.3564	138.683	5.2618	2.3956	1.10835e-09	2.45524e-08	conserved hypothetical protein
LOC_Os03g11040	32.6216	6.8079	58.4352	8.5834	3.1015	2.3386e-08	4.11815e-07	cyclin, putative, expressed
LOC_Os03g11734	4755.98	7683.72	1828.24	0.2379	-2.0714	5.80648e-12	1.87835e-10	MATE efflux protein, putative, expressed
LOC_Os03g11780	69.1067	26.3627	111.851	4.2428	2.085	4.9912e-09	9.89502e-08	expressed protein
LOC_Os03g12030	368.843	130.699	606.987	4.6442	2.2154	8.63274e-13	3.14545e-11	3-ketoacyl-CoA synthase, putative, expressed
LOC_Os03g12210	72.7409	8.1364	137.345	16.8803	4.0773	2.19929e-13	8.68635e-12	expressed protein
LOC_Os03g12220	37.9559	0.7645	75.1473	98.2972	6.6191	4.12089e-15	1.987e-13	retrotransposon protein, putative, Ty3-gypsy subclass
LOC_Os03g12270	168.337	273.117	63.5579	0.2327	-2.1034	3.34236e-10	8.11564e-09	dehydrogenase, putative, expressed
LOC_Os03g12290	18290.3	33303.7	3276.87	0.0984	-3.3453	2.55467e-16	1.4791e-14	glutamine synthetase, catalytic domain containing protein, expressed
LOC_Os03g12370	413.071	195.896	630.246	3.2172	1.6858	1.687e-06	2.0964e-05	HSF-type DNA-binding domain containing protein, expressed
LOC_Os03g12510	7667	221.943	15112.1	68.0897	6.0894	4.54304e-15	2.17341e-13	non-symbiotic hemoglobin 2, putative, expressed
LOC_Os03g12660	2276.06	4360.75	191.372	0.0439	-4.5101	1.96409e-39	1.22535e-36	cytochrome P450, putative, expressed
LOC_Os03g12790	204.349	362.42	46.2782	0.1277	-2.9693	8.76779e-19	6.94381e-17	MATE efflux family protein, putative, expressed
LOC_Os03g12820	3238.17	332.364	6143.97	18.4857	4.2083	1.38176e-11	4.23251e-10	ATP8, putative, expressed
LOC_Os03g12860	554.846	907.22	202.473	0.2232	-2.1637	2.16321e-12	7.52498e-11	homeobox associated leucine zipper, putative, expressed
LOC_Os03g12890	1284.65	212.604	2356.69	11.0849	3.4705	1.78542e-07	2.67027e-06	aminotransferase domain containing protein, putative, expressed
LOC_Os03g13030	98.9774	16.0617	181.893	11.3246	3.5014	2.07239e-20	1.97362e-18	lecithin cholesterol acyltransferase, putative, expressed
LOC_Os03g13050	452.098	141.638	762.558	5.3839	2.4286	3.24643e-06	3.77495e-05	E2F-related protein, putative, expressed
LOC_Os03g13140	5277.16	257.697	10296.6	39.9564	5.3204	7.35482e-08	1.1846e-06	non-symbiotic hemoglobin 2, putative, expressed
LOC_Os03g13150	11.4783	1.652	21.3046	12.8962	3.6889	0.000115415	0.000926535	non-symbiotic hemoglobin 2, putative
LOC_Os03g13160	29.6132	8.5824	50.644	5.9009	2.5609	1.08942e-05	0.000113432	non-symbiotic hemoglobin 2, putative, expressed
LOC_Os03g13180	17.2953	2.6303	31.9604	12.1508	3.603	1.07926e-06	1.39682e-05	peroxidase precursor, putative, expressed
LOC_Os03g13274	632.704	975.052	290.356	0.2978	-1.7477	1.24189e-08	2.28978e-07	peptide transporter PTR2, putative, expressed
LOC_Os03g13390	4542.71	8768.87	316.549	0.0361	-4.7919	3.64449e-07	5.12474e-06	oxidoreductase, aldo/keto reductase family protein, putative, expressed
LOC_Os03g13520	852.554	1391.56	313.55	0.2253	-2.1499	1.07006e-11	3.33452e-10	endonuclease/exonuclease/phosphatase family domain containing protein, expressed
LOC_Os03g13600	472.78	709.332	236.229	0.333	-1.5863	1.76435e-07	2.64134e-06	ZOS3-07 - C2H2 zinc finger protein, expressed
LOC_Os03g13870	1598.77	2711.68	485.863	0.1792	-2.4806	6.57294e-16	3.56268e-14	expressed protein
LOC_Os03g14050	1743.91	309.793	3178.02	10.2585	3.3588	9.62106e-07	1.25369e-05	thaumatin-like protein 1 precursor, putative, expressed
LOC_Os03g14150	528.984	849.083	208.885	0.246	-2.0232	7.00675e-11	1.90736e-09	expressed protein
LOC_Os03g14170	344.094	147.017	541.172	3.681	1.8801	1.05684e-09	2.35135e-08	3-ketoacyl-CoA synthase, putative, expressed
LOC_Os03g14400	20.7144	8.533	32.8959	3.8551	1.9468	1.18643e-05	0.000122283	cytochrome P450, putative, expressed
LOC_Os03g14610	477.416	717.911	236.921	0.33	-1.5994	4.48177e-06	5.06403e-05	HVA22, putative, expressed
LOC_Os03g15250	18.47	6.218	30.722	4.9408	2.3048	3.06352e-06	3.57041e-05	lectin-like receptor kinase, putative
LOC_Os03g15270	687.84	108.348	1267.33	11.6969	3.5481	7.48344e-12	2.39298e-10	gibberellin receptor GID1L2, putative, expressed
LOC_Os03g15370	179.987	19.8472	340.127	17.1373	4.0991	2.02648e-26	3.49998e-24	ubiquitin fusion protein, putative, expressed
LOC_Os03g15680	21.6468	36.33	6.9636	0.1917	-2.3833	2.2037e-06	2.66216e-05	nodulation-signaling pathway 2 protein, putative
LOC_Os03g15700	924.21	419.275	1429.15	3.4086	1.7692	4.66878e-09	9.31014e-08	splicing factor 3A subunit 2, putative, expressed
LOC_Os03g15780	3621.07	584.655	6657.48	11.387	3.5093	5.7357e-25	8.59511e-23	anthranilate synthase component I-1, chloroplast precursor, putative, expressed
LOC_Os03g15960	2220.97	461.335	3980.6	8.6284	3.1091	1.37339e-07	2.08983e-06	hsp20/alpha crystallin family protein, putative, expressed
LOC_Os03g16020	1125.12	12.8889	2237.35	173.587	7.4395	1.81588e-33	6.68814e-31	hsp20/alpha crystallin family protein, putative
LOC_Os03g16030	1029.55	8.3896	2050.71	244.436	7.9333	2.49281e-77	7.62053e-73	hsp20/alpha crystallin family protein, putative, expressed
LOC_Os03g16040	1613.46	114.208	3112.7	27.2546	4.7684	1.37487e-10	3.55282e-09	hsp20/alpha crystallin family protein, putative
LOC_Os03g16160	32.1935	63.4673	0.9196	0.0145	-6.1088	2.45955e-11	7.1472e-10	hypothetical protein
LOC_Os03g16170	47.3227	11.3256	83.3197	7.3567	2.8791	9.1381e-10	2.06012e-08	protein phosphatase 2C, putative, expressed
LOC_Os03g16670	7270.9	3271.57	11270.2	3.4449	1.7845	2.83125e-09	5.85598e-08	haloacid dehalogenase-like hydrolase family protein, putative, expressed
LOC_Os03g16760	86.4081	155.895	16.9207	0.1085	-3.2037	3.7559e-15	1.8254e-13	protein phosphatase 2C, putative, expressed
LOC_Os03g16920	1300.55	29.6669	2571.43	86.6766	6.4376	9.44594e-30	2.29176e-27	DnaK family protein, putative, expressed
LOC_Os03g16960	764.088	144.87	1383.31	9.5486	3.2553	1.34229e-19	1.18594e-17	cysteine-rich repeat secretory protein 55 precursor, putative, expressed
LOC_Os03g17200	7.3937	1.9223	12.8652	6.6926	2.7426	0.000107611	0.000872359	plant-specific domain TIGR01589 family protein
LOC_Os03g17460	11.7844	0	23.5689	Inf	Inf	8.90137e-11	2.38071e-09	IN2-1 protein, putative, expressed
LOC_Os03g17470	2340.82	1055.71	3625.92	3.4346	1.7801	2.52092e-09	5.24605e-08	IN2-1 protein, putative, expressed
LOC_Os03g17480	1466.53	30.6464	2902.41	94.7066	6.5654	3.72719e-55	1.266e-51	IN2-1 protein, putative, expressed
LOC_Os03g17790	721.252	212.957	1229.55	5.7737	2.5295	4.44667e-06	5.03462e-05	OsRCI2-5 - Putative low temperature and salt responsive protein, expressed
LOC_Os03g17800	207.418	93.4564	321.379	3.4388	1.7819	1.19767e-07	1.84354e-06	phosphatidylinositol transfer protein alpha isoform, putative, expressed
LOC_Os03g17870	5556.08	9701.97	1410.19	0.1454	-2.7824	3.45052e-07	4.87217e-06	metallothionein, putative, expressed
LOC_Os03g18220	21002.3	3525.89	38478.7	10.9132	3.448	5.62721e-09	1.10413e-07	pyruvate decarboxylase isozyme 2, putative, expressed
LOC_Os03g18400	174.393	63.1351	285.651	4.5244	2.1777	5.51019e-08	9.10522e-07	expressed protein
LOC_Os03g18470	16.7475	4.6186	28.8765	6.2522	2.6444	6.65685e-07	8.94112e-06	expressed protein
LOC_Os03g18490	61.4155	8.8445	113.987	12.8879	3.6879	1.65026e-15	8.35241e-14	RPGR, putative, expressed
LOC_Os03g18729	30.0638	52.6937	7.4339	0.1411	-2.8254	2.86421e-08	4.96085e-07	hypothetical protein
LOC_Os03g18870	146.073	60.9772	231.168	3.7911	1.9226	4.99706e-09	9.9002e-08	heat shock protein DnaJ, putative, expressed
LOC_Os03g19010	460.354	198.375	722.334	3.6413	1.8644	1.96319e-08	3.49329e-07	peroxisomal biogenesis factor 11, putative, expressed
LOC_Os03g19180	68.1578	124.756	11.56	0.0927	-3.4319	4.06876e-13	1.54897e-11	GCRP8 - Glycine and cysteine rich family protein precursor, putative
LOC_Os03g19250	3708.71	1577.41	5840	3.7023	1.8884	6.57254e-06	7.19379e-05	AMP-binding enzyme, putative, expressed
LOC_Os03g19270	1014.6	13.6818	2015.53	147.314	7.2027	1.79891e-21	1.95703e-19	universal stress protein domain containing protein, putative, expressed
LOC_Os03g19290	29.3691	4.3953	54.343	12.364	3.6281	2.97229e-15	1.45847e-13	mitochondrial import inner membrane translocase subunit Tim17, putative, expressed
LOC_Os03g19370	199.683	384.292	15.0742	0.0392	-4.6721	3.12863e-16	1.78437e-14	CPuORF4 - conserved peptide uORF-containing transcript, expressed
LOC_Os03g19420	9847.34	19375.5	319.185	0.0165	-5.9237	3.7864e-07	5.3072e-06	nicotianamine synthase, putative, expressed
LOC_Os03g19427	7107.58	14003.9	211.218	0.0151	-6.051	3.50197e-08	5.99078e-07	nicotianamine synthase, putative, expressed
LOC_Os03g19436	30.9147	49.578	12.2513	0.2471	-2.0168	1.81498e-05	0.000179038	expressed protein
LOC_Os03g19610	22.9259	41.3357	4.5162	0.1093	-3.1942	1.46189e-07	2.21567e-06	pectinesterase, putative, expressed
LOC_Os03g19720	2139.58	296.645	3982.52	13.4252	3.7469	1.81453e-06	2.24032e-05	EF hand family protein, putative, expressed
LOC_Os03g19990	1132.55	1971.08	294.021	0.1492	-2.745	2.22289e-18	1.65741e-16	WD40-like Beta Propeller Repeat family protein, expressed
LOC_Os03g20260	6.4248	12.8496	0	0	#NAME?	5.35304e-06	5.96365e-05	aspartic proteinase nepenthesin-1 precursor, putative
LOC_Os03g20330	230.985	4.3311	457.638	105.662	6.7233	4.76004e-27	9.09465e-25	VQ domain containing protein, putative, expressed
LOC_Os03g20420	6177.82	11227.7	1127.91	0.1005	-3.3153	1.7884e-25	2.77519e-23	alpha-N-arabinofuranosidase A, putative, expressed
LOC_Os03g20680	7.2374	1.5467	12.928	8.3584	3.0632	1.64715e-05	0.000164339	late embryogenesis abundant protein 1, putative, expressed
LOC_Os03g20970	401.903	143.545	660.261	4.5997	2.2015	9.62424e-09	1.80832e-07	phospholipid-transporting ATPase 1, putative, expressed
LOC_Os03g21050	26.4259	44.7474	8.1043	0.1811	-2.465	5.54869e-08	9.15893e-07	retrotransposon protein, putative, Ty1-copia subclass
LOC_Os03g21400	69.5906	119.718	19.4636	0.1626	-2.6208	4.0326e-13	1.53712e-11	cytochrome P450, putative, expressed
LOC_Os03g21419	21.1342	33.7476	8.5208	0.2525	-1.9857	1.50992e-06	1.90187e-05	retrotransposon protein, putative, Ty1-copia subclass, expressed
LOC_Os03g21480	874.154	1653.13	95.1758	0.0576	-4.1185	1.28998e-17	8.87431e-16	HAD superfamily phosphatase, putative, expressed
LOC_Os03g21590	94.3521	152.431	36.2737	0.238	-2.0712	9.1978e-10	2.069e-08	expressed protein
LOC_Os03g21710	47.7743	8.6135	86.9351	10.0929	3.3353	4.98022e-17	3.18505e-15	WRKY45 transcription factor, putative, expressed
LOC_Os03g22020	1133.96	92.4435	2175.48	23.533	4.5566	3.42311e-10	8.28539e-09	peroxidase precursor, putative, expressed
LOC_Os03g22050	1000.18	1682.16	318.199	0.1892	-2.4023	1.22849e-14	5.622e-13	CAMK_KIN1/SNF1/Nim1_like.16 - CAMK includes calcium/calmodulin depedent protein kinases, expressed
LOC_Os03g22120	1257.09	345.021	2169.16	6.2871	2.6524	4.78047e-18	3.45482e-16	sucrose synthase, putative, expressed
LOC_Os03g22410	34.9273	57.8242	12.0303	0.208	-2.265	8.11198e-06	8.71034e-05	DUF567 domain containing protein, putative, expressed
LOC_Os03g22770	1226.37	607.081	1845.66	3.0402	1.6042	8.9985e-08	1.42016e-06	CCT/B-box zinc finger protein, putative, expressed
LOC_Os03g23940	89.2411	12.703	165.779	13.0504	3.706	3.38758e-05	0.000312017	hypothetical protein
LOC_Os03g24510	52.9678	89.1201	16.8156	0.1887	-2.406	5.02775e-07	6.91711e-06	glycosyl transferase 8 domain containing protein, putative, expressed
LOC_Os03g24760	21.4898	1.5118	41.4679	27.4292	4.7776	8.31556e-06	8.90391e-05	terpene synthase, putative, expressed
LOC_Os03g24930	645.86	1088.75	202.967	0.1864	-2.4234	4.48229e-15	2.14771e-13	tyrosine protein kinase domain containing protein, putative, expressed
LOC_Os03g25030	2507.54	4620.73	394.358	0.0853	-3.5505	2.22643e-26	3.82371e-24	GDSL-like lipase/acylhydrolase, putative, expressed
LOC_Os03g25320	2046.56	3981.3	111.825	0.0281	-5.1539	3.53489e-49	6.35656e-46	peroxidase precursor, putative
LOC_Os03g25330	1500.94	2815.58	186.3	0.0662	-3.9177	8.30754e-33	2.8535e-30	peroxidase precursor, putative, expressed
LOC_Os03g25360	33.6175	56.1045	11.1305	0.1984	-2.3336	7.37737e-08	1.1876e-06	peroxidase precursor, putative, expressed
LOC_Os03g25690	31.0995	5.2257	56.9733	10.9025	3.4466	1.36267e-05	0.000138395	conserved hypothetical protein
LOC_Os03g25820	7.8351	15.6701	0	0	#NAME?	6.53461e-07	8.79238e-06	amino acid permease family protein, putative
LOC_Os03g25840	19.4659	38.9317	0	0	#NAME?	2.09529e-10	5.24164e-09	amino acid permease family protein, putative, expressed
LOC_Os03g26210	1931.5	3296.8	566.197	0.1717	-2.5417	3.19509e-16	1.81888e-14	helix-loop-helix DNA-binding domain containing protein, expressed
LOC_Os03g26310	4.5885	0	9.1771	Inf	Inf	4.07247e-05	0.000366055	expressed protein
LOC_Os03g26480	4.9929	0	9.9859	Inf	Inf	0.000124791	0.00099423	conserved hypothetical protein
LOC_Os03g26820	574.22	287.672	860.767	2.9922	1.5812	1.27268e-05	0.000130076	LTPL52 - Protease inhibitor/seed storage/LTP family protein precursor, expressed
LOC_Os03g26930	60.7294	92.9996	28.4592	0.306	-1.7083	5.0811e-06	5.68763e-05	OsSCP13 - Putative Serine Carboxypeptidase homologue, expressed
LOC_Os03g27190	144.892	241.365	48.4199	0.2006	-2.3175	1.37655e-12	4.94489e-11	ICE-like protease p20 domain containing protein, putative, expressed
LOC_Os03g28300	1593.25	2516.27	670.219	0.2664	-1.9086	1.92018e-10	4.81937e-09	protein kinase domain containing protein, expressed
LOC_Os03g29240	6602.26	3249.94	9954.57	3.063	1.6149	6.00292e-08	9.84491e-07	PDI, putative, expressed
LOC_Os03g29360	51.1795	84.7057	17.6532	0.2084	-2.2625	1.0946e-05	0.000113855	expressed protein
LOC_Os03g29410	567.855	272.04	863.669	3.1748	1.6667	2.98113e-05	0.000278099	tyrosine protein kinase domain containing protein, putative, expressed
LOC_Os03g29770	321.326	131.762	510.89	3.8774	1.9551	1.0648e-09	2.36391e-08	EF hand family protein, expressed
LOC_Os03g29950	18.5463	31.733	5.3595	0.1689	-2.5658	4.72083e-09	9.40782e-08	glucose-6-phosphate 1-dehydrogenase, chloroplast precursor, putative, expressed
LOC_Os03g30200	23.9996	3.5178	44.4813	12.6445	3.6604	5.35182e-11	1.48327e-09	mitochondrial import inner membrane translocase subunit Tim17, putative, expressed
LOC_Os03g30410	24.0034	46.7948	1.2119	0.0259	-5.2711	3.0255e-12	1.02311e-10	hypothetical protein
LOC_Os03g30420	598.502	1145.26	51.7445	0.0452	-4.4681	1.20392e-13	4.91372e-12	cytochrome P450, putative, expressed
LOC_Os03g30780	26.7986	6.2534	47.3438	7.5708	2.9205	0.00010158	0.000828082	expressed protein
LOC_Os03g31510	565.694	236.376	895.011	3.7864	1.9208	6.04888e-07	8.19655e-06	cysteine proteinase inhibitor 8 precursor, putative, expressed
LOC_Os03g31570	981.818	407.972	1555.66	3.8132	1.931	4.5733e-10	1.08377e-08	proline-rich family protein, putative, expressed
LOC_Os03g31714	3.9175	7.8351	0	0	#NAME?	1.20913e-05	0.000124371	hypothetical protein
LOC_Os03g31730	573.159	900.824	245.495	0.2725	-1.8756	1.566e-09	3.37606e-08	expressed protein
LOC_Os03g31750	4543.49	362.512	8724.46	24.0667	4.589	2.13442e-42	1.86426e-39	pyruvate, phosphate dikinase, chloroplast precursor, putative, expressed
LOC_Os03g32230	123.587	30.9601	216.214	6.9836	2.804	6.15832e-05	0.000528375	ZOS3-12 - C2H2 zinc finger protein, expressed
LOC_Os03g32490	836.731	1622.34	51.1213	0.0315	-4.988	3.91625e-46	4.98832e-43	DUF1230 domain containing protein, expressed
LOC_Os03g32499	447.737	704.973	190.502	0.2702	-1.8878	7.87489e-10	1.79386e-08	expressed protein
LOC_Os03g33240	68.6446	3.679	133.61	36.3168	5.1826	5.24329e-24	7.22016e-22	retrotransposon protein, putative, unclassified
LOC_Os03g35950	45.9359	9.0062	82.8656	9.2009	3.2018	4.75346e-07	6.57229e-06	expressed protein
LOC_Os03g36279	177.289	2.1888	352.388	160.999	7.3309	5.44852e-09	1.07113e-07	retrotransposon protein, putative, Ty3-gypsy subclass, expressed
LOC_Os03g36520	13.9419	1.3152	26.5687	20.2019	4.3364	9.35525e-06	9.90613e-05	retrotransposon, putative, centromere-specific
LOC_Os03g36630	155.151	251.797	58.5047	0.2323	-2.1056	1.90964e-10	4.80475e-09	expressed protein
LOC_Os03g37490	610.814	63.9537	1157.67	18.1017	4.1781	7.31003e-15	3.43268e-13	MATE efflux family protein, putative, expressed
LOC_Os03g37570	45.4557	11.2165	79.6948	7.1051	2.8289	2.38451e-12	8.2181e-11	expressed protein
LOC_Os03g37840	392.461	32.0435	752.879	23.4955	4.5543	3.6019e-39	2.2022e-36	potassium transporter, putative, expressed
LOC_Os03g38800	43.8063	15.915	71.6976	4.505	2.1715	7.20519e-06	7.82183e-05	AAA family ATPase, putative, expressed
LOC_Os03g39610	198.117	382.851	13.3818	0.035	-4.8384	7.20312e-17	4.51228e-15	chlorophyll A-B binding protein, putative, expressed
LOC_Os03g39690	77.3056	128.167	26.4437	0.2063	-2.277	1.7106e-05	0.000169893	cytochrome P450, putative, expressed
LOC_Os03g39760	251.163	432.281	70.0445	0.162	-2.6256	1.67824e-16	9.98129e-15	cytochrome P450, putative, expressed
LOC_Os03g40040	17.5442	4.2297	30.8587	7.2958	2.8671	2.54002e-06	3.02841e-05	expressed protein
LOC_Os03g41130	71.6183	135.851	7.3859	0.0544	-4.2011	7.71678e-06	8.31813e-05	expressed protein
LOC_Os03g41330	646.651	1032.21	261.089	0.2529	-1.9831	3.64553e-10	8.78894e-09	DUF260 domain containing protein, putative, expressed
LOC_Os03g42070	458.301	710.702	205.899	0.2897	-1.7873	1.65825e-08	2.99602e-07	cyclin, putative, expressed
LOC_Os03g42230	16.2325	5.706	26.759	4.6896	2.2295	1.84726e-05	0.000181753	B3 DNA binding domain containing protein, expressed
LOC_Os03g42259	936.398	1606.99	265.808	0.1654	-2.5959	3.70797e-05	0.000337761	hypervariable Bacillus group-specific protein, putative, expressed
LOC_Os03g42464	2632.46	1246.12	4018.8	3.225	1.6893	8.47649e-05	0.000702634	expressed protein
LOC_Os03g42630	296.233	134.112	458.354	3.4177	1.773	4.15108e-05	0.000372245	No apical meristem protein, putative, expressed
LOC_Os03g42830	793.174	1294.64	291.704	0.2253	-2.15	2.21396e-12	7.68227e-11	MATE efflux family protein, putative, expressed
LOC_Os03g43010	433.823	810.346	57.3007	0.0707	-3.8219	2.9943e-29	7.04122e-27	expressed protein
LOC_Os03g43400	215.044	336.053	94.035	0.2798	-1.8374	4.94011e-07	6.81187e-06	OsIAA11 - Auxin-responsive Aux/IAA gene family member, expressed
LOC_Os03g43750	366.346	11.78	720.912	61.1981	5.9354	3.8118e-15	1.84963e-13	retrotransposon, putative, centromere-specific, expressed
LOC_Os03g43970	40.2265	68.4369	12.0162	0.1756	-2.5098	1.66942e-09	3.58133e-08	amino acid permease family protein, putative
LOC_Os03g43980	11.8453	20.1512	3.5395	0.1756	-2.5093	1.92578e-05	0.000188689	AAT1, putative
LOC_Os03g44150	833.985	296.901	1371.07	4.6179	2.2072	6.20252e-12	2.00223e-10	aminotransferase, putative, expressed
LOC_Os03g44170	289.044	25.7327	552.356	21.4652	4.4239	8.89158e-09	1.67891e-07	glutathione S-transferase, putative, expressed
LOC_Os03g44190	179.618	294.544	64.6929	0.2196	-2.1868	4.29966e-09	8.6247e-08	expressed protein
LOC_Os03g44250	14.1574	2.4165	25.8983	10.7173	3.4219	7.63877e-05	0.000641178	hypothetical protein
LOC_Os03g44540	211.95	324.98	98.9209	0.3044	-1.716	3.31273e-07	4.69278e-06	nuclear transcription factor Y subunit, putative, expressed
LOC_Os03g44670	2787.64	4979.22	596.066	0.1197	-3.0624	1.70189e-22	2.0564e-20	expressed protein
LOC_Os03g45250	508.079	10.8505	1005.31	92.6509	6.5337	4.44976e-07	6.17753e-06	2-aminoethanethiol dioxygenase, putative, expressed
LOC_Os03g45740	55.1104	109.454	0.7665	0.007	-7.1579	1.06642e-20	1.04489e-18	transferase family protein, putative, expressed
LOC_Os03g46060	3529.04	669.201	6388.88	9.547	3.2551	1.50221e-07	2.27227e-06	thaumatin family domain containing protein, expressed
LOC_Os03g46070	503.308	22.7655	983.85	43.2167	5.4335	9.86508e-10	2.2045e-08	thaumatin, putative, expressed
LOC_Os03g46200	64.4163	3.7456	125.087	33.396	5.0616	3.18143e-23	4.00232e-21	acetyltransferase, GNAT family, putative, expressed
LOC_Os03g46454	537.096	1053.05	21.1458	0.0201	-5.6381	5.10578e-05	0.00044736	metal cation transporter, putative, expressed
LOC_Os03g46470	1542.54	3015.03	70.0524	0.0232	-5.4276	4.44598e-09	8.88293e-08	metal cation transporter, putative, expressed
LOC_Os03g47160	8.6139	1.0487	16.1791	15.4279	3.9475	2.80576e-06	3.30401e-05	expressed protein
LOC_Os03g47270	27.9848	11.3453	44.6243	3.9333	1.9757	6.58895e-07	8.8616e-06	GCRP4 - Glycine and cysteine rich family protein precursor, expressed
LOC_Os03g47280	21.8797	3.7982	39.9611	10.521	3.3952	1.59433e-07	2.39619e-06	VQ domain containing protein, putative, expressed
LOC_Os03g47860	31.3095	59.659	2.9601	0.0496	-4.333	2.83973e-13	1.10587e-11	transferase family protein, putative
LOC_Os03g48030	175.526	274.735	76.3167	0.2778	-1.848	8.30148e-06	8.89195e-05	integral membrane HPP family protein, putative, expressed
LOC_Os03g48610	24.4933	38.2771	10.7094	0.2798	-1.8376	7.72397e-05	0.000646909	galactosyltransferase family protein, putative, expressed
LOC_Os03g48770	147.471	0.9961	293.945	295.111	8.2051	1.51312e-10	3.8838e-09	Cupin domain containing protein, expressed
LOC_Os03g48780	62.9929	2.084	123.902	59.4527	5.8937	7.69588e-09	1.46948e-07	Cupin domain containing protein, expressed
LOC_Os03g49260	1580.3	2720.05	440.557	0.162	-2.6262	9.63464e-17	5.85549e-15	lipoxygenase, putative, expressed
LOC_Os03g49440	2247.47	950.913	3544.04	3.727	1.898	4.10675e-10	9.78515e-09	phosphatase, putative, expressed
LOC_Os03g49720	89.9939	41.5279	138.46	3.3341	1.7373	2.46587e-07	3.59417e-06	PAP fibrillin family domain containing protein, expressed
LOC_Os03g50210	43.4901	15.3897	71.5905	4.6518	2.2178	1.76402e-09	3.76053e-08	DUF292 domain containing protein, expressed
LOC_Os03g50230	45.0348	16.296	73.7736	4.5271	2.1786	9.19671e-09	1.73438e-07	protein kinase, putative, expressed
LOC_Os03g50310	20.1959	37.777	2.6147	0.0692	-3.8528	1.25821e-14	5.74082e-13	CCT/B-box zinc finger protein, putative, expressed
LOC_Os03g50410	3.7392	0.2316	7.2468	31.2956	4.9679	0.000118157	0.000946553	lipase family protein
LOC_Os03g50590	8.3696	0	16.7393	Inf	Inf	1.05697e-07	1.64939e-06	expressed protein
LOC_Os03g51040	38.886	60.07	17.7019	0.2947	-1.7627	7.55218e-05	0.000634607	STRUBBELIG-RECEPTOR FAMILY 6 precursor, putative
LOC_Os03g51350	146.311	12.7062	279.916	22.0299	4.4614	5.72977e-18	4.06401e-16	expressed protein
LOC_Os03g51459	444.648	22.2148	867.081	39.0316	5.2866	1.46605e-43	1.44572e-40	conserved hypothetical protein
LOC_Os03g51470	73.291	34.6502	111.932	3.2303	1.6917	9.91323e-06	0.000104283	expressed protein
LOC_Os03g51580	881.746	1407.52	355.971	0.2529	-1.9833	9.92751e-11	2.63213e-09	helix-loop-helix DNA-binding domain containing protein, expressed
LOC_Os03g51650	2902.11	862.584	4941.63	5.7289	2.5182	3.44477e-16	1.94652e-14	membrane protein, putative, expressed
LOC_Os03g52010	41.0279	62.6735	19.3823	0.3093	-1.6931	4.04306e-06	4.62027e-05	lecithin cholesterol acyltransferase, putative, expressed
LOC_Os03g52040	65.7915	115.631	15.9524	0.138	-2.8577	1.46975e-06	1.85815e-05	OsSCP19 - Putative Serine Carboxypeptidase homologue, expressed
LOC_Os03g52180	56.2348	107.077	5.3928	0.0504	-4.3115	3.92673e-12	1.31767e-10	4-hydroxy-3-methylbut-2-enyl diphosphate reductase, putative, expressed
LOC_Os03g52210	28.3149	50.9158	5.7139	0.1122	-3.1556	7.90115e-10	1.7985e-08	retrotransposon protein, putative, Ty3-gypsy subclass
LOC_Os03g52284	228.447	377.77	79.1247	0.2095	-2.2553	2.14931e-11	6.336e-10	hypothetical protein
LOC_Os03g52370	3053.57	600.903	5506.23	9.1633	3.1959	6.12254e-09	1.19442e-07	PIII4 - Proteinase inhibitor II family protein precursor, expressed
LOC_Os03g52380	362.414	16.7404	708.088	42.2982	5.4025	7.21659e-10	1.655e-08	PIII5 - Proteinase inhibitor II family protein precursor, expressed
LOC_Os03g52410	30.3679	2.1716	58.5642	26.9683	4.7532	2.78003e-05	0.000261655	expressed protein
LOC_Os03g52420	40.2131	4.1948	76.2315	18.1729	4.1837	8.62666e-06	9.20157e-05	expressed protein
LOC_Os03g52720	425.651	213.362	637.941	2.99	1.5801	2.53024e-07	3.67806e-06	magnesium-dependent phosphatase 1, putative, expressed
LOC_Os03g52760	405.119	188.601	621.638	3.296	1.7207	6.34263e-06	6.96209e-05	kinase, pfkB family, putative, expressed
LOC_Os03g53010	14.4941	3.5699	25.4184	7.1202	2.8319	1.26224e-05	0.000129053	acyl-desaturase, chloroplast precursor, putative
LOC_Os03g53020	207.106	37.3032	376.908	10.1039	3.3368	4.13074e-15	1.98861e-13	helix-loop-helix DNA-binding domain containing protein, expressed
LOC_Os03g53220	242.95	3.9626	481.938	121.62	6.9262	4.13173e-11	1.16091e-09	U5 small nuclear ribonucleoprotein 200 kDa helicase, putative
LOC_Os03g53300	107.842	183.393	32.2915	0.1761	-2.5057	8.27238e-14	3.44063e-12	expressed protein
LOC_Os03g53340	490.481	183.49	797.471	4.3461	2.1197	9.14007e-05	0.000751916	HSF-type DNA-binding domain containing protein, expressed
LOC_Os03g53640	31.4281	14.1539	48.7024	3.4409	1.7828	1.41228e-06	1.78868e-05	expressed protein
LOC_Os03g53900	33.2596	2.8409	63.6782	22.4149	4.4864	2.50153e-07	3.64138e-06	universal stress protein domain containing protein, putative, expressed
LOC_Os03g54000	4036.42	7142.29	930.553	0.1303	-2.9402	2.27652e-11	6.65965e-10	oligopeptide transporter, putative, expressed
LOC_Os03g55020	7.4539	14.1272	0.7806	0.0553	-4.1778	2.47364e-06	2.95272e-05	UDP-glucoronosyl and UDP-glucosyl transferase domain containing protein, expressed
LOC_Os03g55050	2137.53	114.293	4160.76	36.4044	5.186	2.59939e-31	7.56794e-29	UDP-glucoronosyl and UDP-glucosyl transferase domain containing protein, expressed
LOC_Os03g55210	56.6606	94.8089	18.5124	0.1953	-2.3565	5.7883e-06	6.41582e-05	TKL_IRAK_CrRLK1L-1.1 - The CrRLK1L-1 subfamily has homology to the CrRLK1L homolog, expressed
LOC_Os03g55240	1300.49	111.696	2489.29	22.2864	4.4781	1.3382e-23	1.75574e-21	cytochrome P450, putative, expressed
LOC_Os03g55350	1988.02	594.374	3381.66	5.6894	2.5083	4.39949e-06	4.98859e-05	OsSub31 - Putative Subtilisin homologue, expressed
LOC_Os03g55776	10.9238	3.3776	18.4699	5.4683	2.4511	1.22912e-05	0.000125961	expressed protein
LOC_Os03g55950	1293.13	2103.42	482.842	0.2296	-2.1231	4.10316e-12	1.36638e-10	H-BTB1 - Bric-a-Brac, Tramtrack, Broad Complex BTB domain with H family conserved sequence, expressed
LOC_Os03g55980	222.082	54.6417	389.523	7.1287	2.8336	5.15338e-08	8.56189e-07	expressed protein
LOC_Os03g56500	66.7815	19.9652	113.598	5.6898	2.5084	0.00011202	0.000903785	expressed protein
LOC_Os03g56540	1049.78	116.09	1983.47	17.0857	4.0947	1.67842e-20	1.60844e-18	heat shock protein DnaJ, putative, expressed
LOC_Os03g56580	41.6021	13.3755	69.8286	5.2206	2.3842	1.27969e-10	3.32089e-09	no apical meristem protein, putative, expressed
LOC_Os03g56670	20.0617	34.5537	5.5698	0.1612	-2.6332	1.65374e-05	0.000164942	photosystem I reaction center subunit III, chloroplast precursor, putative, expressed
LOC_Os03g56860	739.532	41.1915	1437.87	34.907	5.1254	1.92938e-16	1.13644e-14	expressed protein
LOC_Os03g57200	3409.99	418.334	6401.64	15.3027	3.9357	1.28795e-08	2.36614e-07	glutathione S-transferase, putative, expressed
LOC_Os03g57260	203.01	33.2835	372.736	11.1988	3.4853	1.22491e-06	1.57005e-05	GRF zinc finger family protein, expressed
LOC_Os03g57320	1548.48	706.312	2390.66	3.3847	1.759	5.8478e-08	9.62149e-07	expp1 protein precursor, putative, expressed
LOC_Os03g57490	14.1499	4.1244	24.1754	5.8616	2.5513	7.66622e-05	0.000642953	fasciclin domain containing protein, expressed
LOC_Os03g57640	939.083	19.5527	1858.61	95.0566	6.5707	4.02036e-12	1.3432e-10	gibberellin receptor GID1L2, putative, expressed
LOC_Os03g57900	302.608	76.4675	528.75	6.9147	2.7897	2.54911e-10	6.28945e-09	zinc finger A20 and AN1 domain-containing stress-associated protein, putative, expressed
LOC_Os03g58010	434.447	44.2925	824.602	18.6172	4.2186	1.72424e-06	2.13921e-05	acetyltransferase, GNAT family, putative, expressed
LOC_Os03g58170	583.175	180.455	985.895	5.4634	2.4498	2.05345e-10	5.1412e-09	stem-specific protein TSJT1, putative, expressed
LOC_Os03g58420	253.23	414.04	92.4187	0.2232	-2.1635	2.02036e-10	5.06249e-09	OsWRKY6 - Superfamily of TFs having WRKY and zinc finger domains, expressed
LOC_Os03g58790	3432.96	774.717	6091.21	7.8625	2.975	1.1875e-21	1.32488e-19	ATPase, putative, expressed
LOC_Os03g58800	125.638	59.8093	191.467	3.2013	1.6787	4.04444e-06	4.62027e-05	ATPase, putative, expressed
LOC_Os03g58880	483.333	43.3728	923.292	21.2874	4.4119	1.45664e-07	2.2099e-06	oxidoreductase, putative, expressed
LOC_Os03g58890	1300.03	104.687	2495.37	23.8365	4.5751	1.36709e-23	1.78599e-21	oxidoreductase, putative, expressed
LOC_Os03g59090	5.835	9.984	1.6861	0.1689	-2.5659	4.83921e-05	0.000427433	retrotransposon protein, putative, unclassified, expressed
LOC_Os03g59210	518.139	780.214	256.063	0.3282	-1.6074	4.62028e-05	0.000410121	hypothetical protein
LOC_Os03g59320	81.3378	22.905	139.771	6.1022	2.6093	6.16337e-11	1.68981e-09	expressed protein
LOC_Os03g59440	1755.44	3431.55	79.3438	0.0231	-5.4346	1.2894e-53	3.03207e-50	dirigent, putative, expressed
LOC_Os03g59550	29.9376	0.9047	58.9705	65.1837	6.0264	1.64993e-09	3.5445e-08	RNA recognition motif containing protein, putative, expressed
LOC_Os03g60080	2495.68	919.915	4071.44	4.4259	2.146	5.11137e-07	7.02583e-06	NAC domain-containing protein 67, putative, expressed
LOC_Os03g60210	19.3202	1.0487	37.5917	35.8462	5.1637	5.40729e-12	1.76039e-10	DUF567 domain containing protein, putative, expressed
LOC_Os03g60220	373.05	91.1179	654.982	7.1883	2.8456	5.66707e-07	7.72025e-06	DUF567 domain containing protein, putative, expressed
LOC_Os03g60500	12.4046	3.5876	21.2215	5.9152	2.5644	1.90493e-06	2.3387e-05	conserved hypothetical protein
LOC_Os03g60509	816.94	1297.55	336.327	0.2592	-1.9479	8.55332e-08	1.3569e-06	expressed protein
LOC_Os03g60560	1542.43	28.1662	3056.7	108.524	6.7619	4.31059e-24	6.01711e-22	ZOS3-21 - C2H2 zinc finger protein, expressed
LOC_Os03g60570	270.227	7.2672	533.186	73.3686	6.1971	1.89486e-09	4.01985e-08	ZOS3-22 - C2H2 zinc finger protein, expressed
LOC_Os03g60580	1397.2	44.1815	2750.21	62.248	5.96	2.32967e-32	7.49664e-30	actin-depolymerizing factor, putative, expressed
LOC_Os03g60760	23.4545	39.2135	7.6955	0.1962	-2.3493	3.86805e-06	4.43036e-05	hypothetical protein
LOC_Os03g60780	1954.88	811.805	3097.95	3.8161	1.9321	3.86884e-10	9.28339e-09	armadillo/beta-catenin-like repeat containing protein, expressed
LOC_Os03g60810	54.8012	86.8108	22.7917	0.2625	-1.9294	1.69691e-07	2.54661e-06	lectin-like receptor kinase, putative, expressed
LOC_Os03g61150	1344.95	201.339	2488.56	12.3601	3.6276	1.98892e-09	4.21354e-08	expressed protein
LOC_Os03g61900	186.243	294.995	77.4909	0.2627	-1.9286	1.49441e-09	3.23541e-08	hypothetical protein
LOC_Os03g61910	4.4749	8.9497	0	0	#NAME?	2.01636e-05	0.000196308	retrotransposon protein, putative, unclassified, expressed
LOC_Os03g62060	1057.37	1882.92	231.816	0.1231	-3.0219	2.45871e-07	3.58943e-06	hydrolase, putative, expressed
LOC_Os03g62200	434.164	202.683	665.646	3.2842	1.7155	2.93947e-06	3.43894e-05	ammonium transporter protein, putative, expressed
LOC_Os03g62230	53.9681	10.2466	97.6896	9.5339	3.2531	1.715e-16	1.01801e-14	ZOS3-24 - C2H2 zinc finger protein, expressed
LOC_Os03g62314	30.705	48.9184	12.4916	0.2554	-1.9694	4.27273e-05	0.000382369	retrotransposon protein, putative, LINE subclass
LOC_Os03g62480	1161.39	75.2484	2247.52	29.868	4.9005	1.09002e-13	4.47876e-12	anthocyanidin 5,3-O-glucosyltransferase, putative, expressed
LOC_Os03g62490	659.985	225.616	1094.35	4.8505	2.2781	2.73144e-13	1.06505e-11	prohibitin-2, putative, expressed
LOC_Os03g62830	16.1719	2.683	29.6609	11.0553	3.4667	1.94255e-08	3.45857e-07	nuclear antigen, putative, expressed
LOC_Os03g63150	30.3389	49.853	10.8247	0.2171	-2.2034	2.05759e-08	3.64429e-07	powdery mildew resistance protein PM3b, putative, expressed
LOC_Os03g63310	29.5697	10.3811	48.7583	4.6968	2.2317	8.8034e-09	1.66329e-07	cytochrome P450 71E1, putative, expressed
LOC_Os03g63370	96.0448	46.7554	145.334	3.1084	1.6362	3.03593e-07	4.32472e-06	CRAL/TRIO domain containing protein, expressed
LOC_Os03g63620	52.1232	24.3813	79.8652	3.2757	1.7118	1.85931e-06	2.29098e-05	tetraspanin family protein, putative, expressed
LOC_Os03g63950	397.991	691.468	104.514	0.1511	-2.726	3.99198e-12	1.33664e-10	plastid-specific 30S ribosomal protein 1, chloroplast precursor, putative, expressed
LOC_Os03g64160	15.6074	5.1515	26.0632	5.0593	2.3389	5.11793e-05	0.000448296	retrotransposon protein, putative, unclassified
LOC_Os04g01690	501.829	877.547	126.11	0.1437	-2.7988	3.16402e-05	0.000293727	pyridoxal-dependent decarboxylase protein, putative, expressed
LOC_Os04g01740	214.618	8.3058	420.93	50.6789	5.6633	1.0357e-19	9.28485e-18	heat shock protein, putative, expressed
LOC_Os04g01950	170.515	29.2518	311.779	10.6584	3.4139	7.35004e-06	7.96485e-05	legume lectins beta domain containing protein, putative, expressed
LOC_Os04g02030	21.5239	36.3381	6.7098	0.1846	-2.4371	3.84757e-07	5.37815e-06	rp1, putative
LOC_Os04g02050	615.839	132.959	1098.72	8.2636	3.0468	3.39343e-21	3.56485e-19	bifunctional 3-phosphoadenosine 5-phosphosulfate synthetase, putative, expressed
LOC_Os04g03050	24.672	47.9931	1.3509	0.0281	-5.1508	3.97743e-08	6.76251e-07	OsSub34 - Putative Subtilisin homologue, expressed
LOC_Os04g03860	44.2612	1.4554	87.0671	59.8255	5.9027	7.95481e-13	2.90883e-11	expressed protein
LOC_Os04g03870	99.03	168.188	29.8724	0.1776	-2.4932	5.62589e-12	1.82379e-10	cytochrome P450, putative, expressed
LOC_Os04g04350	28.6438	51.6307	5.6568	0.1096	-3.1902	1.5616e-05	0.000156621	hypothetical protein
LOC_Os04g04760	61.9025	123.422	0.3832	0.0031	-8.3312	2.9872e-12	1.0124e-10	hypothetical protein
LOC_Os04g06520	113.994	42.7775	185.21	4.3296	2.1142	4.84041e-11	1.3501e-09	expressed protein
LOC_Os04g07260	5.9176	11.2077	0.6274	0.056	-4.159	6.68054e-05	0.000569028	hypothetical protein
LOC_Os04g08060	247.383	407.433	87.3323	0.2143	-2.222	4.94664e-11	1.37597e-09	ZOS4-03 - C2H2 zinc finger protein, expressed
LOC_Os04g08280	9.8326	1.4027	18.2626	13.0195	3.7026	1.4733e-05	0.000148692	retrotransposon protein, putative, Ty3-gypsy subclass, expressed
LOC_Os04g08290	31.6533	58.8956	4.411	0.0749	-3.739	2.10508e-11	6.22362e-10	ZOS4-04 - C2H2 zinc finger protein, expressed
LOC_Os04g08550	122.786	26.8714	218.701	8.1388	3.0248	5.30484e-18	3.78016e-16	oxidoreductase, aldo/keto reductase family protein, putative, expressed
LOC_Os04g08560	10.0629	0.5507	19.5751	35.5478	5.1517	5.54087e-12	1.79814e-10	protein phosphatase 2C, putative, expressed
LOC_Os04g08764	386.223	623.169	149.276	0.2395	-2.0616	5.48774e-11	1.51743e-09	avr9/Cf-9 rapidly elicited protein 137, putative, expressed
LOC_Os04g09540	89.8761	151.201	28.5509	0.1888	-2.4049	1.43816e-08	2.62007e-07	acyl-protein thioesterase, putative, expressed
LOC_Os04g09604	66.2174	113.718	18.717	0.1646	-2.603	4.62541e-13	1.74136e-11	O-methyltransferase, putative, expressed
LOC_Os04g10410	16.1312	31.4337	0.8286	0.0264	-5.2455	3.15671e-10	7.70771e-09	amidase, putative, expressed
LOC_Os04g11030	616.132	1071.05	161.217	0.1505	-2.7319	8.61886e-16	4.54273e-14	expressed protein
LOC_Os04g11040	4430.13	7776.35	1083.91	0.1394	-2.8429	2.36003e-08	4.14633e-07	expressed protein
LOC_Os04g11050	243.067	480.688	5.4466	0.0113	-6.4636	1.59875e-10	4.08985e-09	expressed protein
LOC_Os04g11060	301.516	539.768	63.2637	0.1172	-3.0929	2.1808e-14	9.7041e-13	expressed protein
LOC_Os04g11820	944.464	399.582	1489.35	3.7273	1.8981	2.63433e-07	3.81124e-06	white-brown complex homolog protein, putative, expressed
LOC_Os04g12669	22.5771	2.7705	42.3838	15.2982	3.9353	2.37878e-12	8.20761e-11	conserved hypothetical protein
LOC_Os04g12678	34.9104	3.3073	66.5135	20.1114	4.3299	3.91301e-13	1.49526e-11	indole-3-acetate beta-glucosyltransferase, putative
LOC_Os04g12690	8.8398	0.2316	17.4481	75.35	6.2355	4.03465e-10	9.63589e-09	N-hydroxythioamide S-beta-glucosyltransferase, putative
LOC_Os04g12720	58.4768	0.9961	115.957	116.417	6.8632	1.15053e-33	4.33285e-31	indole-3-acetate beta-glucosyltransferase, putative, expressed
LOC_Os04g12950	58.2214	2.3251	114.118	49.0801	5.6171	1.57972e-08	2.86091e-07	indole-3-acetate beta-glucosyltransferase, putative
LOC_Os04g12960	165.63	4.2728	326.986	76.5275	6.2579	5.5673e-24	7.63195e-22	UDP-glucoronosyl/UDP-glucosyl transferase, putative, expressed
LOC_Os04g12970	843.12	11.7138	1674.53	142.953	7.1594	8.32588e-32	2.57093e-29	UDP-glucoronosyl/UDP-glucosyl transferase, putative, expressed
LOC_Os04g12980	752.262	325.505	1179.02	3.6221	1.8568	1.22695e-09	2.68296e-08	UDP-glucoronosyl/UDP-glucosyl transferase, putative, expressed
LOC_Os04g13140	240.87	372.712	109.028	0.2925	-1.7734	6.61197e-05	0.000564446	vignain precursor, putative, expressed
LOC_Os04g13210	1068.16	98.7473	2037.58	20.6343	4.367	1.96427e-34	8.00637e-32	multidrug resistance-associated protein, putative, expressed
LOC_Os04g15690	972.971	1495.49	450.458	0.3012	-1.7312	1.27483e-08	2.34485e-07	DSBA-like thioredoxin domain containing protein, expressed
LOC_Os04g15920	55.2077	83.2217	27.1937	0.3268	-1.6137	9.50824e-06	0.000100542	dehydrogenase, putative, expressed
LOC_Os04g16680	17.874	33.0512	2.6967	0.0816	-3.6154	4.50328e-08	7.57651e-07	fructose-1,6-bisphosphatase, putative, expressed
LOC_Os04g17660	136.327	4.335	268.32	61.8966	5.9518	1.27425e-34	5.41023e-32	rhodanese-like domain containing protein, putative, expressed
LOC_Os04g17740	24.569	10.7883	38.3497	3.5547	1.8297	3.53689e-05	0.000323624	transposon protein, putative, unclassified
LOC_Os04g18180	17.1369	30.5042	3.7695	0.1236	-3.0166	5.0834e-08	8.46865e-07	retrotransposon protein, putative, unclassified
LOC_Os04g19100	26.0981	0.7822	51.4139	65.7274	6.0384	2.67196e-11	7.69858e-10	retrotransposon protein, putative, unclassified
LOC_Os04g19114	262.149	16.0768	508.222	31.6122	4.9824	7.89719e-17	4.86728e-15	retrotransposon protein, putative, Ty3-gypsy subclass
LOC_Os04g20120	6.5069	0	13.0139	Inf	Inf	5.32522e-05	0.000463974	retrotransposon protein, putative, unclassified
LOC_Os04g20290	83.2859	0.4631	166.109	358.673	8.4865	9.21405e-27	1.65454e-24	retrotransposon protein, putative, unclassified
LOC_Os04g20630	7.919	0.2665	15.5715	58.4375	5.8688	1.67634e-05	0.00016687	nucleic acid binding protein, putative
LOC_Os04g20749	32.4199	9.0488	55.7911	6.1656	2.6242	1.3879e-09	3.02194e-08	expressed protein
LOC_Os04g21870	29.6858	0	59.3716	Inf	Inf	4.4313e-19	3.69114e-17	transposon protein, putative, Pong sub-class, expressed
LOC_Os04g22380	34.8482	56.4973	13.1992	0.2336	-2.0977	6.46072e-08	1.05279e-06	short chain dehydrogenase/reductase protein, putative, expressed
LOC_Os04g22660	4.7395	0.498	8.981	18.0331	4.1726	1.21654e-05	0.000124965	tropinone reductase, putative, expressed
LOC_Os04g23440	22.2467	33.6642	10.8292	0.3217	-1.6363	3.22181e-05	0.000298637	helix-loop-helix DNA-binding domain containing protein, expressed
LOC_Os04g23890	144.964	230.25	59.678	0.2592	-1.9479	1.40391e-09	3.05246e-08	AGC_PVPK_like_kin82y.10 - ACG kinases include homologs to PKA, PKG and PKC, expressed
LOC_Os04g24140	3086.58	5518.54	654.608	0.1186	-3.0756	8.71213e-10	1.97281e-08	ribose-5-phosphate isomerase A, putative, expressed
LOC_Os04g24160	30.8165	51.9145	9.7186	0.1872	-2.4173	2.11512e-07	3.12514e-06	hypothetical protein
LOC_Os04g24340	92.9383	151.899	33.977	0.2237	-2.1605	1.79735e-05	0.000177414	phytase, putative
LOC_Os04g26870	113.983	201.173	26.7918	0.1332	-2.9086	6.01916e-15	2.8528e-13	oxidoreductase, aldo/keto reductase family protein, putative, expressed
LOC_Os04g26920	34.3577	16.9111	51.8044	3.0633	1.6151	5.02841e-06	5.63278e-05	oxidoreductase, aldo/keto reductase family protein, putative, expressed
LOC_Os04g27060	7655.2	107.146	15203.2	141.893	7.1487	1.10392e-41	8.88074e-39	oxidoreductase, aldo/keto reductase family protein, putative, expressed
LOC_Os04g27800	55.8012	1.796	109.806	61.1387	5.934	7.62268e-05	0.000640004	expressed protein
LOC_Os04g27810	371.951	10.6754	733.226	68.6838	6.1019	1.49959e-11	4.56599e-10	retrotransposon protein, putative, Ty3-gypsy subclass
LOC_Os04g27950	128.867	55.3416	202.392	3.6571	1.8707	3.71192e-08	6.34284e-07	expressed protein
LOC_Os04g28250	1131.66	227.006	2036.31	8.9703	3.1652	6.92643e-05	0.000587575	cysteine proteinase inhibitor precursor, putative, expressed
LOC_Os04g28360	28.4733	0.6382	56.3083	88.2275	6.4632	3.62653e-09	7.36631e-08	expressed protein
LOC_Os04g28390	10.4261	1.0138	19.8384	19.5686	4.2905	1.84385e-08	3.29436e-07	expressed protein
LOC_Os04g28780	87.0695	140.138	34.0013	0.2426	-2.0432	4.40938e-09	8.82165e-08	serine/threonine-protein kinase receptor precursor, putative, expressed
LOC_Os04g28870	522.881	1000.2	45.5569	0.0455	-4.4565	3.52121e-36	1.70863e-33	dehydrogenase, putative, expressed
LOC_Os04g29030	195.25	69.6822	320.817	4.604	2.2029	7.98133e-07	1.05715e-05	dehydrogenase, putative, expressed
LOC_Os04g29550	5.3807	0	10.7614	Inf	Inf	7.33817e-05	0.000618324	RIPER2 - Ripening-related family protein precursor, expressed
LOC_Os04g29580	5.6245	11.0048	0.2442	0.0222	-5.4941	1.15617e-05	0.000119648	OsWAK37 - OsWAK short gene, expressed
LOC_Os04g30240	25.6887	50.5059	0.8716	0.0173	-5.8567	2.04606e-18	1.54059e-16	OsWAK60 - OsWAK receptor-like protein kinase, expressed
LOC_Os04g30250	9.2718	16.3211	2.2225	0.1362	-2.8765	4.3114e-06	4.89415e-05	wall-associated receptor kinase-like 5 precursor, putative, expressed
LOC_Os04g30270	7.314	14.6279	0	0	#NAME?	5.5066e-07	7.51348e-06	protein kinase domain containing protein
LOC_Os04g30280	6.0429	12.0857	0	0	#NAME?	3.03344e-06	3.53939e-05	OsWAK48 - OsWAK receptor-like protein OsWAK-RLP
LOC_Os04g30420	200.737	71.3962	330.077	4.6232	2.2089	9.52612e-05	0.000780942	dehydrogenase, putative, expressed
LOC_Os04g30490	2056.42	518.76	3594.08	6.9282	2.7925	8.68535e-10	1.96821e-08	MATE efflux family protein, putative, expressed
LOC_Os04g31120	2323.61	3905.65	741.578	0.1899	-2.3969	2.42609e-15	1.20009e-13	OsFBK14 - F-box domain and kelch repeat containing protein, expressed
LOC_Os04g31290	1124.05	2012.18	235.924	0.1172	-3.0924	0.000114131	0.000917911	helix-loop-helix DNA-binding domain containing protein, expressed
LOC_Os04g31630	62.4969	29.6034	95.3905	3.2223	1.6881	8.41658e-05	0.000698791	hypothetical protein
LOC_Os04g31760	8.9092	15.2127	2.6057	0.1713	-2.5455	8.08263e-05	0.000673809	expressed protein
LOC_Os04g32110	1138.53	1842.13	434.922	0.2361	-2.0825	8.58126e-12	2.71281e-10	ACT domain containing protein, expressed
LOC_Os04g32580	424.567	208.184	640.95	3.0788	1.6223	1.04222e-07	1.63053e-06	expressed protein
LOC_Os04g32620	973.795	360.608	1586.98	4.4009	2.1378	1.40227e-08	2.55771e-07	ethylene-responsive transcription factor ERF114, putative, expressed
LOC_Os04g32830	118.962	199.438	38.4858	0.193	-2.3735	1.74774e-10	4.43389e-09	expressed protein
LOC_Os04g32840	121.011	193.245	48.7765	0.2524	-1.9862	2.85552e-08	4.9486e-07	formin-like protein 20, putative, expressed
LOC_Os04g32920	3854.89	5848.83	1860.94	0.3182	-1.6521	4.37071e-08	7.386e-07	potassium transporter, putative, expressed
LOC_Os04g33630	27.3965	47.8435	6.9495	0.1453	-2.7833	2.26287e-10	5.61493e-09	2Fe-2S iron-sulfur cluster binding domain containing protein, expressed
LOC_Os04g33660	241.575	465.021	18.1292	0.039	-4.6809	1.89851e-27	3.86915e-25	bifunctional monodehydroascorbate reductase and carbonic anhydrasenectarin-3 precursor, putative, expressed
LOC_Os04g33740	857.637	1295.29	419.982	0.3242	-1.6249	1.04147e-05	0.000109108	glycosyl hydrolases, putative, expressed
LOC_Os04g33770	82.1253	39.4864	124.764	3.1597	1.6598	8.77725e-06	9.33939e-05	nucleoside-diphosphate-sugar epimerase, putative, expressed
LOC_Os04g33830	48.2115	91.921	4.5021	0.049	-4.3517	9.9524e-15	4.61677e-13	membrane protein, putative, expressed
LOC_Os04g33920	1699.24	186.196	3212.28	17.2521	4.1087	2.31215e-07	3.39005e-06	LTPL102 - Protease inhibitor/seed storage/LTP family protein precursor, expressed
LOC_Os04g34080	275.721	450.651	100.792	0.2237	-2.1606	3.11078e-11	8.88754e-10	WD-40 repeat family protein, putative, expressed
LOC_Os04g34180	123.83	13.4205	234.24	17.4539	4.1255	7.95145e-12	2.53733e-10	hypothetical protein
LOC_Os04g34230	370.832	653.916	87.7486	0.1342	-2.8977	2.25989e-15	1.127e-13	RING-H2 finger protein, putative, expressed
LOC_Os04g34300	19.0459	36.5397	1.5521	0.0425	-4.5571	2.82233e-10	6.94116e-09	serine/threonine-protein kinase receptor precursor, putative
LOC_Os04g34370	345.807	129.996	561.619	4.3203	2.1111	1.65521e-06	2.06614e-05	serine/threonine-protein kinase receptor precursor, putative, expressed
LOC_Os04g34630	2744.49	4299.47	1189.51	0.2767	-1.8538	1.16891e-09	2.58003e-08	peroxidase precursor, putative, expressed
LOC_Os04g35160	215.183	395.856	34.5096	0.0872	-3.5199	1.62965e-10	4.15499e-09	CorA-like magnesium transporter protein, putative, expressed
LOC_Os04g35200	26.4451	12.9479	39.9424	3.0849	1.6252	6.15728e-05	0.000528375	expressed protein
LOC_Os04g35250	164.361	64.4691	264.254	4.0989	2.0352	5.37505e-05	0.000467336	MONOCULM 1, putative
LOC_Os04g35739	116.232	212.233	20.2307	0.0953	-3.391	6.94013e-08	1.12194e-06	retrotransposon protein, putative, Ty1-copia subclass, expressed
LOC_Os04g35750	900.363	1654.95	145.779	0.0881	-3.5049	4.56535e-08	7.6725e-07	expressed protein
LOC_Os04g36054	1869.71	2912.74	826.688	0.2838	-1.817	2.15746e-09	4.53288e-08	auxin response factor 9, putative, expressed
LOC_Os04g36580	49.5615	23.9576	75.1654	3.1374	1.6496	4.81183e-05	0.00042526	retrotransposon protein, putative, unclassified
LOC_Os04g36600	39.5692	15.6625	63.4759	4.0527	2.0189	3.07254e-07	4.37279e-06	DUF538 domain containing protein, putative, expressed
LOC_Os04g36740	2040.78	3982.88	98.6856	0.0248	-5.3348	2.42837e-51	5.30252e-48	potassium channel SKOR, putative, expressed
LOC_Os04g36750	138.779	212.018	65.5395	0.3091	-1.6938	9.84448e-07	1.28171e-05	hsp20/alpha crystallin family protein, putative, expressed
LOC_Os04g37430	364.178	90.4574	637.899	7.0519	2.818	9.38056e-09	1.76687e-07	lipoxygenase protein, putative, expressed
LOC_Os04g37490	1622.74	86.0036	3159.48	36.7366	5.1991	7.25424e-23	8.9061e-21	oxidoreductase, aldo/keto reductase family protein, putative, expressed
LOC_Os04g37670	1132.88	451.736	1814.03	4.0157	2.0056	4.44265e-11	1.2437e-09	steroid nuclear receptor, ligand-binding, putative, expressed
LOC_Os04g37700	87.2805	21.3197	153.241	7.1878	2.8455	1.0108e-05	0.000106186	expressed protein
LOC_Os04g37710	1679.19	728.764	2629.61	3.6083	1.8513	3.04403e-09	6.26218e-08	serine hydrolase domain containing protein, expressed
LOC_Os04g37920	267.956	431.795	104.117	0.2411	-2.0521	4.38984e-11	1.23004e-09	FAD binding domain of DNA photolyase domain containing protein, expressed
LOC_Os04g37970	419.754	630.803	208.705	0.3309	-1.5957	3.34121e-05	0.000308396	transporter family protein, putative
LOC_Os04g37980	428.418	711.209	145.628	0.2048	-2.288	1.36582e-09	2.98025e-08	transporter family protein, putative, expressed
LOC_Os04g37990	1658.83	3224	93.6718	0.0291	-5.1051	4.72911e-49	8.0316e-46	transporter family protein, putative, expressed
LOC_Os04g38000	14.3214	26.8176	1.8251	0.0681	-3.8771	4.15966e-08	7.06056e-07	conserved hypothetical protein
LOC_Os04g38010	27.0626	53.5889	0.5364	0.01	-6.6425	4.87636e-18	3.51581e-16	transporter family protein, putative
LOC_Os04g38320	194.531	313.769	75.2932	0.24	-2.0591	3.33185e-05	0.000307718	expressed protein
LOC_Os04g38410	88.5368	165.019	12.0541	0.073	-3.775	1.9226e-07	2.85865e-06	chlorophyll A-B binding protein, putative, expressed
LOC_Os04g38440	15.422	26.6291	4.2149	0.1583	-2.6594	5.75621e-07	7.82425e-06	hypothetical protein
LOC_Os04g38910	134.457	201.914	66.9999	0.3318	-1.5915	2.43445e-05	0.000233076	atypical receptor-like kinase MARK, putative, expressed
LOC_Os04g38950	738.715	194.454	1282.98	6.5978	2.722	7.46209e-14	3.13777e-12	class I glutamine amidotransferase, putative, expressed
LOC_Os04g38970	997.306	446.102	1548.51	3.4712	1.7954	2.02236e-06	2.46702e-05	protein binding protein, putative, expressed
LOC_Os04g39380	2.5234	5.0468	0	0	#NAME?	5.53904e-05	0.000479684	heavy metal transport/detoxification protein, putative, expressed
LOC_Os04g39430	317.903	494.071	141.734	0.2869	-1.8015	1.89069e-08	3.37017e-07	cytochrome P450, putative, expressed
LOC_Os04g39460	78.8578	127.139	30.5767	0.2405	-2.0559	2.31928e-08	4.08648e-07	NBS-LRR type disease resistance protein, putative, expressed
LOC_Os04g39600	213.796	393.298	34.2936	0.0872	-3.5196	8.63202e-07	1.13644e-05	fasciclin domain containing protein, expressed
LOC_Os04g39610	214.365	344.601	84.1298	0.2441	-2.0342	9.73141e-10	2.17622e-08	glycerophosphoryl diester phosphodiesterase family protein, putative, expressed
LOC_Os04g39980	2192.31	609.498	3775.13	6.1938	2.6308	8.58004e-05	0.000709856	gibberellin 20 oxidase 2, putative, expressed
LOC_Os04g40070	64.4318	8.1048	120.759	14.8997	3.8972	8.3045e-16	4.40559e-14	GRAM and C2 domains containing protein, putative, expressed
LOC_Os04g40100	20.8322	33.364	8.3004	0.2488	-2.007	6.67282e-07	8.9547e-06	BTBN11 - Bric-a-Brac, Tramtrack, Broad Complex BTB domain with non-phototropic hypocotyl 3 NPH3 domain, expressed
LOC_Os04g40140	351.805	157.694	545.916	3.4619	1.7916	4.26836e-09	8.57881e-08	expressed protein
LOC_Os04g40150	850.089	1412.77	287.409	0.2034	-2.2974	5.37387e-14	2.2912e-12	glycosyl transferase family 17 protein, putative, expressed
LOC_Os04g40470	45.8718	81.2033	10.5403	0.1298	-2.9456	1.30829e-11	4.02764e-10	cytochrome P450, putative, expressed
LOC_Os04g40490	255.637	460.964	50.3091	0.1091	-3.1958	4.96808e-07	6.84118e-06	glycosyl hydrolase family 5 protein, putative, expressed
LOC_Os04g40500	252.911	440.07	65.7511	0.1494	-2.7426	9.2134e-16	4.83941e-14	glycosyl hydrolase family 5 protein, putative, expressed
LOC_Os04g40520	825.173	1473.97	176.377	0.1197	-3.063	1.5529e-21	1.69543e-19	uncharacterized glycosyltransferase, putative, expressed
LOC_Os04g40700	560.389	905.212	215.566	0.2381	-2.0701	9.32151e-12	2.93167e-10	steroid nuclear receptor, ligand-binding, putative, expressed
LOC_Os04g41040	445.657	218.013	673.302	3.0884	1.6268	3.7975e-07	5.3179e-06	DNA-directed RNA polymerases I, II, and III subunit RPABC1, putative, expressed
LOC_Os04g41060	7.4887	0	14.9775	Inf	Inf	1.6399e-05	0.000163775	zinc finger C-x8-C-x5-C-x3-H type family protein
LOC_Os04g41110	38.399	17.024	59.774	3.5112	1.8119	2.18266e-05	0.000211486	Rad21 / Rec8 like protein, putative, expressed
LOC_Os04g41160	893.595	331.641	1455.55	4.3889	2.1339	1.73184e-05	0.000171779	protein kinase, putative, expressed
LOC_Os04g41780	19.4132	2.9672	35.8593	12.0854	3.5952	6.70438e-05	0.000570423	hypothetical protein
LOC_Os04g42740	123.011	231.159	14.8637	0.0643	-3.959	1.60319e-14	7.2179e-13	serine/threonine-protein kinase receptor precursor, putative
LOC_Os04g42800	17.3525	29.1692	5.5358	0.1898	-2.3976	4.8413e-05	0.000427495	photosystem-II repair protein, putative, expressed
LOC_Os04g42889	203.601	341.089	66.1139	0.1938	-2.3671	4.92143e-09	9.76937e-08	hypothetical protein
LOC_Os04g43200	453.963	16.8482	891.077	52.8886	5.7249	6.46326e-15	3.05148e-13	caleosin related protein, putative, expressed
LOC_Os04g43650	135.133	61.507	208.758	3.3941	1.763	1.31697e-07	2.00897e-06	L-allo-threonine aldolase, putative, expressed
LOC_Os04g43680	841.839	385.901	1297.78	3.363	1.7497	1.93733e-05	0.000189699	MYB family transcription factor, putative, expressed
LOC_Os04g43710	213.45	369.866	57.0333	0.1542	-2.6971	1.47044e-08	2.67727e-07	CAMK_CAMK_like.3 - CAMK includes calcium/calmodulin depedent protein kinases, expressed
LOC_Os04g43840	104.529	173.063	35.9944	0.208	-2.2655	9.33909e-10	2.09615e-08	possible lysine decarboxylase domain containing protein, expressed
LOC_Os04g44060	20307.2	36865.1	3749.26	0.1017	-3.2976	5.12731e-10	1.20571e-08	aquaporin protein, putative, expressed
LOC_Os04g44120	33.2167	10.3645	56.069	5.4097	2.4356	9.61325e-07	1.25321e-05	collagen triple helix repeat, putative, expressed
LOC_Os04g44210	435.232	731.979	138.484	0.1892	-2.4021	7.0161e-14	2.96246e-12	expressed protein
[truncated: 1,810 more rows]

## Sheet: DEGLotoRoot_3hCtr_V_3hTreated
id	baseMean	baseMeanA	baseMeanB	foldChange	log2FoldChange	pval	padj	Description
[truncated: 3,962 more rows]

## Sheet: DEGLotoRoot_24hCtr_V_24hTreated
id	baseMean	baseMeanA	baseMeanB	foldChange	log2FoldChange	pval	padj	Description
[truncated: 3,102 more rows]

[truncated: 4 more sheets: DEGEuroLeaf_3hCtr_V_3hTreated, DEGEuroLeaf_24hCtr_V_24hTreated, DEGLotoLeaf_3hCtr_V_3hTreated, DEGLotoLeaf_24hCtr_V_24hTreated]
