# Supplementary material for: Comparative Leaf and Root Transcriptomic Analysis of two Rice Japonica Cultivars Reveals Major Differences in the Root Early Response to Osmotic Stress
Source: Rice (N Y). 2016 May 23;9:25. doi: 10.1186/s12284-016-0098-1 (PMC4877341; doi:10.1186/s12284-016-0098-1)
Supplement: Additional file 5: Table S5. — List of DEGs showing contrasting regulation between Eurosis and Loto samples. (XLSX 12 kb) [file 12284_2016_98_MOESM5_ESM.xlsx]

## Sheet: Up_3hRootEur and Down_3hRootLot
Up in 3h Root Eurosis and Down in 3h Root Loto (4):	log2FoldChange Eurosis	log2FoldChange Loto	MSU Description
LOC_Os09g19310	1.7684	-3.5456	retrotransposon protein, putative, unclassified
LOC_Os01g09540	2.2638	-1.9314	HAD superfamily phosphatase, putative, expressed
LOC_Os01g12320	4.2168	-2.2445	GDSL-like lipase/acylhydrolase, putative, expressed
LOC_Os02g11110	4.6587	-3.1584	flavonol-3-O-glycoside-7-O-glucosyltransferase 1, putative, expressed

## Sheet: Down_3hRootEur and Up_3hRootLot
Down in 3h Root Eurosis and Up in 3h Root Loto (49):	log2FoldChange Eurosis	log2FoldChange Loto	MSU Description	Notes
LOC_Os10g21940	-3.5128	1.816	expressed protein
LOC_Os11g40450	-3.3987	2.2762	retrotransposon protein, putative, Ty1-copia subclass
LOC_Os06g12876	-3.2912	1.7169	expressed protein
LOC_Os02g18370	-3.1891	2.2274	transposon protein, putative, unclassified, expressed
LOC_Os04g52460	-3.1759	2.877	retrotransposon protein, putative, unclassified, expressed
LOC_Os01g51632	-3.1387	1.807	myosin XI, putative, expressed
LOC_Os02g04050	-2.9167	1.776	chromosome segregation protein, putative, expressed
LOC_Os03g06510	-2.8777	2.351	KIP1, putative, expressed
LOC_Os01g56140	-2.8669	1.8363	expressed protein
LOC_Os11g15700	-2.6941	3.6205	NB-ARC domain containing protein, expressed
LOC_Os06g17840	-2.6451	1.8127	expressed protein
LOC_Os12g10700	-2.628	1.6664	expressed protein
LOC_Os01g51634	-2.5853	1.7807	myosin-2 heavy chain, non muscle, putative, expressed
LOC_Os07g44400	-2.4378	2.0137	POK1, putative, expressed
LOC_Os05g15140	-2.4021	1.7084	expressed protein
LOC_Os04g40720	-2.4002	1.8121	expressed protein
LOC_Os09g25380	-2.3977	3.4122	kinesin motor protein-related, putative, expressed
LOC_Os03g19570	-2.3145	1.9223	fip1 motif family protein, expressed
LOC_Os11g11890	-2.245	1.7904	protein kinase domain containing protein, expressed
LOC_Os07g48700	-2.2078	2.4992	expressed protein
LOC_Os02g48010	-2.1971	1.8816	nuclear matrix constituent protein 1-like, putative, expressed
LOC_Os03g08820	-2.1925	2.0086	expressed protein
LOC_Os05g01520	-2.1582	1.6672	ECT protein, putative, expressed
LOC_Os02g38480	-2.1078	1.8607	expressed protein
LOC_Os02g21190	-2.0998	1.6198	expressed protein
LOC_Os02g50370	-2.0899	1.658	helicase domain-containing protein, putative, expressed
LOC_Os05g48620	-2.0829	1.7243	tRNA-binding arm, putative, expressed
LOC_Os01g61910	-2.0801	2.1457	KIP1, putative, expressed
LOC_Os06g30320	-2.0701	1.617	NOC3 - Putative nucleolar complex subunit 3, expressed
LOC_Os11g16290	-2.0448	1.6728	NIN, putative, expressed
LOC_Os06g36080	-2.0377	1.8101	kinesin motor domain containing protein, expressed
LOC_Os02g17190	-2.012	1.6299	MYB family transcription factor, putative, expressed
LOC_Os04g51090	-1.9979	2.0663	tRNA-splicing endonuclease positive effector-related, putative, expressed
LOC_Os01g25740	-1.9752	1.6743	powdery mildew resistance protein PM3F, putative, expressed
LOC_Os06g18900	-1.9715	1.8921	cadmium tolerance factor, putative, expressed
LOC_Os06g43790	-1.9653	1.8111	transcription initiation factor TFIID subunit 1, putative, expressed
LOC_Os11g29240	-1.9451	1.6733	expressed protein	annotated as a PHD zinc finger in RAP DB
LOC_Os03g11290	-1.9326	1.9534	expressed protein
LOC_Os12g24540	-1.9202	2.0234	PHD-finger family protein, expressed
LOC_Os10g35280	-1.8895	1.6121	nucleolar complex protein 2, putative, expressed
LOC_Os06g15700	-1.785	1.6777	expressed protein
LOC_Os04g55570	-1.7758	3.1641	plant protein of unknown function DUF869 domain containing protein, expressed
LOC_Os01g06500	-1.7564	2.294	PHLOEM 2-LIKE A5, putative, expressed
LOC_Os03g20530	-1.7345	1.6843	DUF630/DUF632 domains containing protein, putative, expressed	annotated as a bZIP in MapMan
LOC_Os09g04810	-1.7298	1.6653	myosin heavy chain-related, putative, expressed
LOC_Os03g53630	-1.7253	1.8623	PHD finger family protein, putative, expressed
LOC_Os08g38310	-1.6929	1.836	expressed protein
LOC_Os08g24930	-1.6541	2.3992	expressed protein
LOC_Os06g49090	-1.6014	2.5573	transposon protein, putative, unclassified, expressed
