# Supplementary material for: Comparative Leaf and Root Transcriptomic Analysis of two Rice Japonica Cultivars Reveals Major Differences in the Root Early Response to Osmotic Stress
Source: Rice (N Y). 2016 May 23;9:25. doi: 10.1186/s12284-016-0098-1 (PMC4877341; doi:10.1186/s12284-016-0098-1)
Supplement: Additional file 6: Table S6. — List of common GO terms. List of GO terms common in all of the tissues and treatments, in all of the root samples or in all of the leaf samples. (XLSX 21 kb) [file 12284_2016_98_MOESM6_ESM.xlsx]

## Sheet: all samples
Common GO terms in all samples
GO term	GO term name
GO:0005975	carbohydrate metabolic process	BP
GO:0006355	regulation of transcription, DNA-dependent	BP
GO:0006468	protein phosphorylation	BP
GO:0006810	transport	BP
GO:0006950	response to stress	BP
GO:0006979	response to oxidative stress	BP
GO:0008152	metabolic process	BP
GO:0009409	response to cold	BP
GO:0009414	response to water deprivation	BP
GO:0009415	response to water stimulus	BP
GO:0009611	response to wounding	BP
GO:0009651	response to salt stress	BP
GO:0009737	response to abscisic acid stimulus	BP
GO:0022900	electron transport chain	BP
GO:0030001	metal ion transport	BP
GO:0042309	homoiothermy	BP
GO:0046686	response to cadmium ion	BP
GO:0050826	response to freezing	BP
GO:0055114	oxidation-reduction process	BP
GO:0071215	cellular response to abscisic acid stimulus	BP
GO:0080167	response to karrikin	BP
GO:0005634	nucleus	CC
GO:0005737	cytoplasm	CC
GO:0005886	plasma membrane	CC
GO:0016020	membrane	CC
GO:0016021	integral to membrane	CC
GO:0048046	apoplast	CC
GO:0000166	nucleotide binding	MF
GO:0003677	DNA binding	MF
GO:0003700	sequence-specific DNA binding transcription factor activity	MF
GO:0003824	catalytic activity	MF
GO:0004497	monooxygenase activity	MF
GO:0004553	hydrolase activity, hydrolyzing O-glycosyl compounds	MF
GO:0004601	peroxidase activity	MF
GO:0004672	protein kinase activity	MF
GO:0004674	protein serine/threonine kinase activity	MF
GO:0004713	protein tyrosine kinase activity	MF
GO:0004872	receptor activity	MF
GO:0005215	transporter activity	MF
GO:0005488	binding	MF
GO:0005506	iron ion binding	MF
GO:0005507	copper ion binding	MF
GO:0005509	calcium ion binding	MF
GO:0005515	protein binding	MF
GO:0005524	ATP binding	MF
GO:0009055	electron carrier activity	MF
GO:0016301	kinase activity	MF
GO:0016491	oxidoreductase activity	MF
GO:0016702	oxidoreductase activity, acting on single donors with incorporation of molecular oxygen, incorporation of two atoms of oxygen	MF
GO:0016740	transferase activity	MF
GO:0016757	transferase activity, transferring glycosyl groups	MF
GO:0016758	transferase activity, transferring hexosyl groups	MF
GO:0016787	hydrolase activity	MF
GO:0020037	heme binding	MF
GO:0030145	manganese ion binding	MF
GO:0043169	cation binding	MF
GO:0043565	sequence-specific DNA binding	MF
GO:0046872	metal ion binding	MF
GO:0046983	protein dimerization activity	MF
GO:0050662	coenzyme binding	MF
GO:0050825	ice binding	MF

## Sheet: root samples
Common GO terms in all root samples
GO term	GO term name
GO:0006508	proteolysis	BP
GO:0006826	iron ion transport	BP
GO:0006915	apoptotic process	BP
GO:0006952	defense response	BP
GO:0009624	response to nematode	BP
GO:0009644	response to high light intensity	BP
GO:0009704	de-etiolation	BP
GO:0009751	response to salicylic acid stimulus	BP
GO:0009753	response to jasmonic acid stimulus	BP
GO:0048527	lateral root development	BP
GO:0060416	response to growth hormone stimulus	BP
GO:0005975	carbohydrate metabolic process	BP
GO:0006355	regulation of transcription, DNA-dependent	BP
GO:0006468	protein phosphorylation	BP
GO:0006810	transport	BP
GO:0006950	response to stress	BP
GO:0006979	response to oxidative stress	BP
GO:0008152	metabolic process	BP
GO:0009409	response to cold	BP
GO:0009414	response to water deprivation	BP
GO:0009415	response to water stimulus	BP
GO:0009611	response to wounding	BP
GO:0009651	response to salt stress	BP
GO:0009737	response to abscisic acid stimulus	BP
GO:0022900	electron transport chain	BP
GO:0030001	metal ion transport	BP
GO:0042309	homoiothermy	BP
GO:0046686	response to cadmium ion	BP
GO:0050826	response to freezing	BP
GO:0055114	oxidation-reduction process	BP
GO:0071215	cellular response to abscisic acid stimulus	BP
GO:0080167	response to karrikin	BP
GO:0005576	extracellular region	CC
GO:0005618	cell wall	CC
GO:0005773	vacuole	CC
GO:0005634	nucleus	CC
GO:0005737	cytoplasm	CC
GO:0005886	plasma membrane	CC
GO:0016020	membrane	CC
GO:0016021	integral to membrane	CC
GO:0048046	apoplast	CC
GO:0000287	magnesium ion binding	MF
GO:0004364	glutathione transferase activity	MF
GO:0008270	zinc ion binding	MF
GO:0016747	transferase activity, transferring acyl groups other than amino-acyl groups	MF
GO:0017111	nucleoside-triphosphatase activity	MF
GO:0045735	nutrient reservoir activity	MF
GO:0000166	nucleotide binding	MF
GO:0003677	DNA binding	MF
GO:0003700	sequence-specific DNA binding transcription factor activity	MF
GO:0003824	catalytic activity	MF
GO:0004497	monooxygenase activity	MF
GO:0004553	hydrolase activity, hydrolyzing O-glycosyl compounds	MF
GO:0004601	peroxidase activity	MF
GO:0004672	protein kinase activity	MF
GO:0004674	protein serine/threonine kinase activity	MF
GO:0004713	protein tyrosine kinase activity	MF
GO:0004872	receptor activity	MF
GO:0005215	transporter activity	MF
GO:0005488	binding	MF
GO:0005506	iron ion binding	MF
GO:0005507	copper ion binding	MF
GO:0005509	calcium ion binding	MF
GO:0005515	protein binding	MF
GO:0005524	ATP binding	MF
GO:0009055	electron carrier activity	MF
GO:0016301	kinase activity	MF
GO:0016491	oxidoreductase activity	MF
GO:0016702	oxidoreductase activity, acting on single donors with incorporation of molecular oxygen, incorporation of two atoms of oxygen	MF
GO:0016740	transferase activity	MF
GO:0016757	transferase activity, transferring glycosyl groups	MF
GO:0016758	transferase activity, transferring hexosyl groups	MF
GO:0016787	hydrolase activity	MF
GO:0020037	heme binding	MF
GO:0030145	manganese ion binding	MF
GO:0043169	cation binding	MF
GO:0043565	sequence-specific DNA binding	MF
GO:0046872	metal ion binding	MF
GO:0046983	protein dimerization activity	MF
GO:0050662	coenzyme binding	MF
GO:0050825	ice binding	MF

## Sheet: leaf samples
Common GO terms in all leaf samples
GO term	GO term name
GO:0000160	two-component signal transduction system (phosphorelay)	BP
GO:0006457	protein folding	BP
GO:0006470	protein dephosphorylation	BP
GO:0006629	lipid metabolic process	BP
GO:0006633	fatty acid biosynthetic process	BP
GO:0006814	sodium ion transport	BP
GO:0006857	oligopeptide transport	BP
GO:0007186	G-protein coupled receptor signaling pathway	BP
GO:0008610	lipid biosynthetic process	BP
GO:0009058	biosynthetic process	BP
GO:0009269	response to desiccation	BP
GO:0009416	response to light stimulus	BP
GO:0009637	response to blue light	BP
GO:0009723	response to ethylene stimulus	BP
GO:0009738	abscisic acid mediated signaling pathway	BP
GO:0009765	photosynthesis, light harvesting	BP
GO:0009773	photosynthetic electron transport in photosystem I	BP
GO:0009788	negative regulation of abscisic acid mediated signaling pathway	BP
GO:0009853	photorespiration	BP
GO:0010114	response to red light	BP
GO:0010196	nonphotochemical quenching	BP
GO:0010218	response to far red light	BP
GO:0015979	photosynthesis	BP
GO:0015995	chlorophyll biosynthetic process	BP
GO:0016068	type I hypersensitivity	BP
GO:0019253	reductive pentose-phosphate cycle	BP
GO:0031408	oxylipin biosynthetic process	BP
GO:0042538	hyperosmotic salinity response	BP
GO:0042742	defense response to bacterium	BP
GO:0044237	cellular metabolic process	BP
GO:0045226	extracellular polysaccharide biosynthetic process	BP
GO:0080024	indolebutyric acid metabolic process	BP
GO:0005975	carbohydrate metabolic process	BP
GO:0006355	regulation of transcription, DNA-dependent	BP
GO:0006468	protein phosphorylation	BP
GO:0006810	transport	BP
GO:0006950	response to stress	BP
GO:0006979	response to oxidative stress	BP
GO:0008152	metabolic process	BP
GO:0009409	response to cold	BP
GO:0009414	response to water deprivation	BP
GO:0009415	response to water stimulus	BP
GO:0009611	response to wounding	BP
GO:0009651	response to salt stress	BP
GO:0009737	response to abscisic acid stimulus	BP
GO:0022900	electron transport chain	BP
GO:0030001	metal ion transport	BP
GO:0042309	homoiothermy	BP
GO:0046686	response to cadmium ion	BP
GO:0050826	response to freezing	BP
GO:0055114	oxidation-reduction process	BP
GO:0071215	cellular response to abscisic acid stimulus	BP
GO:0080167	response to karrikin	BP
GO:0005622	intracellular	CC
GO:0005739	mitochondrion	CC
GO:0005777	peroxisome	CC
GO:0005829	cytosol	CC
GO:0008287	protein serine/threonine phosphatase complex	CC
GO:0009505	plant-type cell wall	CC
GO:0009507	chloroplast	CC
GO:0009514	glyoxysome	CC
GO:0009522	photosystem I	CC
GO:0009535	chloroplast thylakoid membrane	CC
GO:0009536	plastid	CC
GO:0009543	chloroplast thylakoid lumen	CC
GO:0009570	chloroplast stroma	CC
GO:0009579	thylakoid	CC
GO:0009654	oxygen evolving complex	CC
GO:0009705	plant-type vacuole membrane	CC
GO:0009941	chloroplast envelope	CC
GO:0010287	plastoglobule	CC
GO:0010319	stromule	CC
GO:0019898	extrinsic to membrane	CC
GO:0031977	thylakoid lumen	CC
GO:0005634	nucleus	CC
GO:0005737	cytoplasm	CC
GO:0005886	plasma membrane	CC
GO:0016020	membrane	CC
GO:0016021	integral to membrane	CC
GO:0048046	apoplast	CC
GO:0003854	3-beta-hydroxy-delta5-steroid dehydrogenase activity	MF
GO:0003959	NADPH dehydrogenase activity	MF
GO:0004607	phosphatidylcholine-sterol O-acyltransferase activity	MF
GO:0004722	protein serine/threonine phosphatase activity	MF
GO:0004867	serine-type endopeptidase inhibitor activity	MF
GO:0005198	structural molecule activity	MF
GO:0008266	poly(U) RNA binding	MF
GO:0008831	dTDP-4-dehydrorhamnose reductase activity	MF
GO:0016165	lipoxygenase activity	MF
GO:0016630	protochlorophyllide reductase activity	MF
GO:0016788	hydrolase activity, acting on ester bonds	MF
GO:0016798	hydrolase activity, acting on glycosyl bonds	MF
GO:0016829	lyase activity	MF
GO:0016853	isomerase activity	MF
GO:0016857	racemase and epimerase activity, acting on carbohydrates and derivatives	MF
GO:0050660	flavin adenine dinucleotide binding	MF
GO:0051536	iron-sulfur cluster binding	MF
GO:0000166	nucleotide binding	MF
GO:0003677	DNA binding	MF
GO:0003700	sequence-specific DNA binding transcription factor activity	MF
GO:0003824	catalytic activity	MF
GO:0004497	monooxygenase activity	MF
GO:0004553	hydrolase activity, hydrolyzing O-glycosyl compounds	MF
GO:0004601	peroxidase activity	MF
GO:0004672	protein kinase activity	MF
GO:0004674	protein serine/threonine kinase activity	MF
GO:0004713	protein tyrosine kinase activity	MF
GO:0004872	receptor activity	MF
GO:0005215	transporter activity	MF
GO:0005488	binding	MF
GO:0005506	iron ion binding	MF
GO:0005507	copper ion binding	MF
GO:0005509	calcium ion binding	MF
GO:0005515	protein binding	MF
GO:0005524	ATP binding	MF
GO:0009055	electron carrier activity	MF
GO:0016301	kinase activity	MF
GO:0016491	oxidoreductase activity	MF
GO:0016702	oxidoreductase activity, acting on single donors with incorporation of molecular oxygen, incorporation of two atoms of oxygen	MF
GO:0016740	transferase activity	MF
GO:0016757	transferase activity, transferring glycosyl groups	MF
GO:0016758	transferase activity, transferring hexosyl groups	MF
GO:0016787	hydrolase activity	MF
GO:0020037	heme binding	MF
GO:0030145	manganese ion binding	MF
GO:0043169	cation binding	MF
GO:0043565	sequence-specific DNA binding	MF
GO:0046872	metal ion binding	MF
GO:0046983	protein dimerization activity	MF
GO:0050662	coenzyme binding	MF
GO:0050825	ice binding	MF
