# Supplementary material for: Comparative Leaf and Root Transcriptomic Analysis of two Rice Japonica Cultivars Reveals Major Differences in the Root Early Response to Osmotic Stress
Source: Rice (N Y). 2016 May 23;9:25. doi: 10.1186/s12284-016-0098-1 (PMC4877341; doi:10.1186/s12284-016-0098-1)
Supplement: Additional file 7: Table S7. — List of enriched GO terms for the contrasts with accompanying enrichment p-values as resulting from goseq analysis. (XLSX 62 kb) [file 12284_2016_98_MOESM7_ESM.xlsx]

## Sheet: Eurosis_3hRoot_NO_Loto_3hRoot
GOID	pval	TERM	ONTOLOGY	DESCRIPTION
GO:0003774	4.53546e-11	motor activity	MF	Catalysis of movement along a polymeric molecule such as a microfilament or microtubule, coupled to the hydrolysis of a nucleoside triphosphate.
GO:0016459	4.12566e-08	myosin complex	CC	A protein complex, formed of one or more myosin heavy chains plus associated light chains and other proteins, that functions as a molecular motor; uses the energy of ATP hydrolysis to move actin filaments or to move vesicles or other cargo on fixed actin filaments; has magnesium-ATPase activity and binds actin. Myosin classes are distinguished based on sequence features of the motor, or head, dom…
GO:0006333	6.86699e-07	chromatin assembly or disassembly	BP	The formation or destruction of chromatin structures.
GO:0003777	6.89046e-07	microtubule motor activity	MF	Catalysis of movement along a microtubule, coupled to the hydrolysis of a nucleoside triphosphate (usually ATP).
GO:0005992	3.0899e-06	trehalose biosynthetic process	BP	The chemical reactions and pathways resulting in the formation of trehalose, a disaccharide isomeric with sucrose and obtained from certain lichens and fungi.
GO:0003682	8.95021e-06	chromatin binding	MF	Interacting selectively and non-covalently with chromatin, the network of fibers of DNA, protein, and sometimes RNA, that make up the chromosomes of the eukaryotic nucleus during interphase.
GO:0009733	1.54949e-05	response to auxin stimulus	BP	Any process that results in a change in state or activity of a cell or an organism (in terms of movement, secretion, enzyme production, gene expression, etc.) as a result of an auxin stimulus.
GO:0003676	2.13557e-05	nucleic acid binding	MF	Interacting selectively and non-covalently with any nucleic acid.
GO:0030414	3.50475e-05	peptidase inhibitor activity	MF	Stops, prevents or reduces the activity of a peptidase, any enzyme that catalyzes the hydrolysis peptide bonds.
GO:0005622	3.5927e-05	intracellular	CC	The living contents of a cell; the matter contained within (but not including) the plasma membrane, usually taken to exclude large vacuoles and masses of secretory or ingested material. In eukaryotes it includes the nucleus and cytoplasm.
GO:0042542	5.33716e-05	response to hydrogen peroxide	BP	Any process that results in a change in state or activity of a cell or an organism (in terms of movement, secretion, enzyme production, gene expression, etc.) as a result of a hydrogen peroxide (H2O2) stimulus.
GO:0015629	6.0354e-05	actin cytoskeleton	CC	The part of the cytoskeleton (the internal framework of a cell) composed of actin and associated proteins. Includes actin cytoskeleton-associated complexes.
GO:0004974	6.34801e-05	leukotriene receptor activity	MF	Combining with a leukotriene to initiate a change in cell activity. Leukotrienes are pharmacologically active substances with a set of three conjugated double bonds; some contain a peptide group based on cysteine.
GO:0042538	8.42504e-05	hyperosmotic salinity response	BP	Any process that results in a change in state or activity of a cell or an organism (in terms of movement, secretion, enzyme production, gene expression, etc.) as a result of detection of, or exposure to, an increase in the concentration of salt (particularly but not exclusively sodium and chloride ions) in the environment.
GO:0007018	0.000107252	microtubule-based movement	BP	A microtubule-based process that is mediated by motor proteins and results in the movement of organelles, other microtubules, or other particles along microtubules.
GO:0015662	0.000136046	ATPase activity, coupled to transmembrane movement of ions, phosphorylative mechanism	MF	Catalysis of the transfer of a solute or solutes from one side of a membrane to the other according to the reaction: ATP + H2O = ADP + phosphate, to directly drive the transport of ions across a membrane. The reaction is characterized by the transient formation of a high-energy aspartyl-phosphoryl-enzyme intermediate.
GO:0006417	0.000164844	regulation of translation	BP	Any process that modulates the frequency, rate or extent of the chemical reactions and pathways resulting in the formation of proteins by the translation of mRNA.
GO:0042626	0.000175653	ATPase activity, coupled to transmembrane movement of substances	MF	Catalysis of the reaction: ATP + H2O = ADP + phosphate, to directly drive the active transport of a substance across a membrane.
GO:0007585	0.000229663	respiratory gaseous exchange	BP	The process of gaseous exchange between an organism and its environment. In plants, microorganisms, and many small animals, air or water makes direct contact with the organism's cells or tissue fluids, and the processes of diffusion supply the organism with dioxygen (O2) and remove carbon dioxide (CO2). In larger animals the efficiency of gaseous exchange is improved by specialized respiratory or…
GO:0042819	0.000238	vitamin B6 biosynthetic process	BP	The chemical reactions and pathways resulting in the formation of any of the vitamin B6 compounds; pyridoxal, pyridoxamine and pyridoxine and the active form, pyridoxal phosphate.
GO:0003779	0.000239161	actin binding	MF	Interacting selectively and non-covalently with monomeric or multimeric forms of actin, including actin filaments.
GO:0006812	0.000256111	cation transport	BP	The directed movement of cations, atoms or small molecules with a net positive charge, into, out of or within a cell, or between cells, by means of some agent such as a transporter or pore.
GO:0055069	0.000262857	zinc ion homeostasis	BP	Any process involved in the maintenance of an internal steady state of zinc ions within an organism or cell.
GO:0043069	0.000265185	negative regulation of programmed cell death	BP	Any process that stops, prevents, or reduces the frequency, rate or extent of programmed cell death, cell death resulting from activation of endogenous cellular processes.
GO:0006754	0.000302696	ATP biosynthetic process	BP	The chemical reactions and pathways resulting in the formation of ATP, adenosine 5'-triphosphate, a universally important coenzyme and enzyme regulator.
GO:0046677	0.000303288	response to antibiotic	BP	Any process that results in a change in state or activity of a cell or an organism (in terms of movement, secretion, enzyme production, gene expression, etc.) as a result of an antibiotic stimulus. An antibiotic is a chemical substance produced by a microorganism which has the capacity to inhibit the growth of or to kill other microorganisms.
GO:0006855	0.000332114	drug transmembrane transport	BP	The process in which a drug is transported from one side of a membrane to the other by means of some agent such as a transporter or pore.
GO:0015238	0.000332114	drug transmembrane transporter activity	MF	Enables the directed movement of a drug from one side of a membrane to the other. A drug is any naturally occurring or synthetic substance, other than a nutrient, that, when administered or applied to an organism, affects the structure or functioning of the organism; in particular, any such substance used in the diagnosis, prevention, or treatment of disease.
GO:0005578	0.000417013	proteinaceous extracellular matrix	CC	A layer consisting mainly of proteins (especially collagen) and glycosaminoglycans (mostly as proteoglycans) that forms a sheet underlying or overlying cells such as endothelial and epithelial cells. The proteins are secreted by cells in the vicinity. An example of this component is found in Mus musculus.
GO:0006816	0.000578288	calcium ion transport	BP	The directed movement of calcium (Ca) ions into, out of or within a cell, or between cells, by means of some agent such as a transporter or pore.
GO:0004386	0.000603405	helicase activity	MF	Catalysis of the reaction: NTP + H2O = NDP + phosphate, to drive the unwinding of a DNA or RNA helix.
GO:0004867	0.000662906	serine-type endopeptidase inhibitor activity	MF	Stops, prevents or reduces the activity of serine-type endopeptidases, enzymes that catalyze the hydrolysis of nonterminal peptide bonds in a polypeptide chain; a serine residue (and a histidine residue) are at the active center of the enzyme.
GO:0005694	0.000831956	chromosome	CC	A structure composed of a very long molecule of DNA and associated proteins (e.g. histones) that carries hereditary information.
GO:0004190	0.000873976	aspartic-type endopeptidase activity	MF	Catalysis of the hydrolysis of internal, alpha-peptide bonds in a polypeptide chain by a mechanism in which a water molecule bound by the side chains of aspartic residues at the active center acts as a nucleophile.
GO:0000785	0.000903557	chromatin	CC	The ordered and organized complex of DNA, protein, and sometimes RNA, that forms the chromosome.
GO:0031072	0.000956723	heat shock protein binding	MF	Interacting selectvely with a heat shock protein, any protein synthesized or activated in response to heat shock.
GO:0005516	0.00107264	calmodulin binding	MF	Interacting selectively and non-covalently with calmodulin, a calcium-binding protein with many roles, both in the calcium-bound and calcium-free states.
GO:0006278	0.00120596	RNA-dependent DNA replication	BP	A DNA replication process that uses RNA as a template for RNA-dependent DNA polymerases (e.g. reverse transcriptase) that synthesize the new strands.
GO:0004012	0.00130569	phospholipid-translocating ATPase activity	MF	Catalysis of the movement of phospholipids from one membrane bilayer leaflet to the other (phospolipid 'flippase' activity), driven by the hydrolysis of ATP.
GO:0045263	0.00142893	proton-transporting ATP synthase complex, coupling factor F(o)	CC	All non-F1 subunits of a hydrogen-transporting ATP synthase, including integral and peripheral membrane proteins.
GO:0070469	0.00154381	respiratory chain	CC	The protein complexes that form the electron transport system (the respiratory chain), associated with a cell membrane, usually the plasma membrane (in prokaryotes) or the inner mitochondrial membrane (on eukaryotes). The respiratory chain complexes transfer electrons from an electron donor to an electron acceptor and are associated with a proton pump to create a transmembrane electrochemical gra…
GO:0015232	0.00167459	heme transporter activity	MF	Enables the directed movement of heme, any compound of iron complexed in a porphyrin (tetrapyrrole) ring, into, out of or within a cell, or between cells.
GO:0015886	0.00167459	heme transport	BP	The directed movement of heme, any compound of iron complexed in a porphyrin (tetrapyrrole) ring, into, out of or within a cell, or between cells, by means of some agent such as a transporter or pore.
GO:0004519	0.0016893	endonuclease activity	MF	Catalysis of the hydrolysis of ester linkages within nucleic acids by creating internal breaks.
GO:0005249	0.00176399	voltage-gated potassium channel activity	MF	Catalysis of the transmembrane transfer of a potassium ion by a voltage-gated channel. A voltage-gated channel is a channel whose open state is dependent on the voltage across the membrane in which it is embedded.
GO:0006525	0.00180089	arginine metabolic process	BP	The chemical reactions and pathways involving arginine, 2-amino-5-(carbamimidamido)pentanoic acid.
GO:0016119	0.00185984	carotene metabolic process	BP	The chemical reactions and pathways involving carotenes, hydrocarbon carotenoids.
GO:0016820	0.00194991	hydrolase activity, acting on acid anhydrides, catalyzing transmembrane movement of substances	MF	Catalysis of the hydrolysis of an acid anhydride to directly drive the transport of a substance across a membrane.
GO:0006982	0.00199209	response to lipid hydroperoxide	BP	Any process that results in a change in state or activity of a cell or an organism (in terms of movement, secretion, enzyme production, gene expression, etc.) as a result of a lipid hydroperoxide stimulus. Lipid hydroperoxide is the highly reactive primary oxygenated products of polyunsaturated fatty acids.
GO:0010335	0.00199209	response to non-ionic osmotic stress	BP	Any process that results in a change in state or activity of a cell or an organism (in terms of movement, secretion, enzyme production, gene expression, etc.) as a result of a stimulus indicating an increase or decrease in the concentration of non-ionic solutes (e.g. mannitol, sorbitol) in the environment.
GO:0009739	0.00213509	response to gibberellin stimulus	BP	Any process that results in a change in state or activity of a cell or an organism (in terms of movement, secretion, enzyme production, gene expression, etc.) as a result of a gibberellin stimulus.

## Sheet: Eurosis_24hRoot_NO_Loto_24hRoot
GOID	pval	TERM	ONTOLOGY	DESCRIPTION
GO:0006855	7.60894e-07	drug transmembrane transport	BP	The process in which a drug is transported from one side of a membrane to the other by means of some agent such as a transporter or pore.
GO:0015238	7.60894e-07	drug transmembrane transporter activity	MF	Enables the directed movement of a drug from one side of a membrane to the other. A drug is any naturally occurring or synthetic substance, other than a nutrient, that, when administered or applied to an organism, affects the structure or functioning of the organism; in particular, any such substance used in the diagnosis, prevention, or treatment of disease.
GO:0008289	1.15617e-06	lipid binding	MF	Interacting selectively and non-covalently with a lipid.
GO:0015671	1.39098e-06	oxygen transport	BP	The directed movement of oxygen (O2) into, out of or within a cell, or between cells, by means of some agent such as a transporter or pore.
GO:0015297	1.82895e-06	antiporter activity	MF	Enables the active transport of a solute across a membrane by a mechanism whereby two or more species are transported in opposite directions in a tightly coupled process not directly linked to a form of energy other than chemiosmotic energy. The reaction is: solute A(out) + solute B(in) = solute A(in) + solute B(out).
GO:0006857	2.35662e-06	oligopeptide transport	BP	The directed movement of oligopeptides into, out of or within a cell, or between cells, by means of some agent such as a transporter or pore. Oligopeptides are molecules that contain a small number (2 to 20) of amino-acid residues connected by peptide linkages.
GO:0016798	1.90403e-05	hydrolase activity, acting on glycosyl bonds	MF	Catalysis of the hydrolysis of any glycosyl bond.
GO:0019825	3.75889e-05	oxygen binding	MF	Interacting selectively and non-covalently with oxygen (O2).
GO:0009538	4.28037e-05	photosystem I reaction center	CC	A photochemical system containing P700, the chlorophyll a dimer that functions as a primary electron donor. Functioning as a light-dependent plastocyanin-ferredoxin oxidoreductase, it transfers electrons from plastocyanin to ferredoxin.
GO:0008146	5.85897e-05	sulfotransferase activity	MF	Catalysis of the transfer of a sulfate group from 3'-phosphoadenosine 5'-phosphosulfate to the hydroxyl group of an acceptor, producing the sulfated derivative and 3'-phosphoadenosine 5'-phosphate.
GO:0050660	0.000111897	flavin adenine dinucleotide binding	MF	Interacting selectively and non-covalently with FAD, flavin-adenine dinucleotide, the coenzyme or the prosthetic group of various flavoprotein oxidoreductase enzymes, in either the oxidized form, FAD, or the reduced form, FADH2.
GO:0031012	0.000206896	extracellular matrix	CC	A structure lying external to one or more cells, which provides structural support for cells or tissues; may be completely external to the cell (as in animals and bacteria) or be part of the cell (as in plants).
GO:0045493	0.000250952	xylan catabolic process	BP	The chemical reactions and pathways resulting in the breakdown of xylan, a polymer containing a beta-1,4-linked D-xylose backbone.
GO:0005833	0.000280786	hemoglobin complex	CC	An iron-containing, oxygen carrying complex. In vertebrates it is made up of two pairs of associated globin polypeptide chains, each chain carrying a noncovalently bound heme prosthetic group.
GO:0080160	0.000285636	selenate transport	BP	The directed movement of selenate into, out of or within a cell, or between cells, by means of some agent such as a transporter or pore.
GO:0009617	0.000286702	response to bacterium	BP	Any process that results in a change in state or activity of a cell or an organism (in terms of movement, secretion, enzyme production, gene expression, etc.) as a result of a stimulus from a bacterium.
GO:0047800	0.000295955	cysteamine dioxygenase activity	MF	Catalysis of the reaction: cysteamine + O(2) = H(+) + hypotaurine.
GO:0004470	0.000346179	malic enzyme activity	MF	Catalysis of the oxidative decarboxylation of malate with the concomitant production of pyruvate.
GO:0008271	0.000408074	secondary active sulfate transmembrane transporter activity	MF	Catalysis of the secondary active transfer of sulfate from one side of the membrane to the other. Secondary active transport is catalysis of the transfer of a solute from one side of a membrane to the other, up its concentration gradient. The transporter binds the solute and undergoes a series of conformational changes. Transport works equally well in either direction and is driven by a chemiosmo…
GO:0009416	0.000555463	response to light stimulus	BP	Any process that results in a change in state or activity of a cell or an organism (in terms of movement, secretion, enzyme production, gene expression, etc.) as a result of a light stimulus, electromagnetic radiation of wavelengths classified as infrared, visible or ultraviolet light.
GO:0055069	0.000619007	zinc ion homeostasis	BP	Any process involved in the maintenance of an internal steady state of zinc ions within an organism or cell.
GO:0008519	0.000702664	ammonium transmembrane transporter activity	MF	Catalysis of the transfer of ammonium from one side of a membrane to the other. Ammonium is the cation NH4+ which is formed from N2 by root-nodule bacteria in leguminous plants and is an excretory product in ammonotelic animals.
GO:0042807	0.000746576	central vacuole	CC	A membrane-enclosed sac that takes up most of the volume of a mature plant cell. Functions include storage, separation of toxic byproducts, and cell growth determination.
GO:0006813	0.000751928	potassium ion transport	BP	The directed movement of potassium ions (K+) into, out of or within a cell, or between cells, by means of some agent such as a transporter or pore.
GO:0003993	0.00077413	acid phosphatase activity	MF	Catalysis of the reaction: an orthophosphoric monoester + H2O = an alcohol + phosphate, with an acid pH optimum.
GO:0009970	0.000901905	cellular response to sulfate starvation	BP	Any process that results in a change in state or activity of a cell (in terms of movement, secretion, enzyme production, gene expression, etc.) as a result of deprivation of sulfate.
GO:0018456	0.000921648	aryl-alcohol dehydrogenase (NAD+) activity	MF	Catalysis of the reaction: an aromatic alcohol + NAD+ = an aromatic aldehyde + NADH + H+.
GO:0042651	0.000960834	thylakoid membrane	CC	The pigmented membrane of any thylakoid.
GO:0008272	0.000999033	sulfate transport	BP	The directed movement of sulfate into, out of or within a cell, or between cells, by means of some agent such as a transporter or pore.
GO:0004675	0.00104466	transmembrane receptor protein serine/threonine kinase activity	MF	Combining with a signal and transmitting the signal from one side of the membrane to the other to initiate a change in cell activity by catalysis of the reaction: ATP protein serine = ADP + protein serine phosphate, and ATP + protein threonine = ADP + protein threonine phosphate.
GO:0009861	0.00105786	jasmonic acid and ethylene-dependent systemic resistance	BP	The jasmonic acid and ethylene (ethene) dependent process that confers broad spectrum systemic resistance to disease in response to wounding or a pathogen.
GO:0016829	0.00110483	lyase activity	MF	Catalysis of the cleavage of C-C, C-O, C-N and other bonds by other means than by hydrolysis or oxidation, or conversely adding a group to a double bond. They differ from other enzymes in that two substrates are involved in one reaction direction, but only one in the other direction. When acting on the single substrate, a molecule is eliminated and this generates either a new double bond or a new…
GO:0006749	0.00115115	glutathione metabolic process	BP	The chemical reactions and pathways involving glutathione, the tripeptide glutamylcysteinylglycine, which acts as a coenzyme for some enzymes and as an antioxidant in the protection of sulfhydryl groups in enzymes and other proteins; it has a specific role in the reduction of hydrogen peroxide (H2O2) and oxidized ascorbate, and it participates in the gamma-glutamyl cycle.
GO:0009058	0.00116362	biosynthetic process	BP	The chemical reactions and pathways resulting in the formation of substances; typically the energy-requiring part of metabolism in which simpler substances are transformed into more complex ones.
GO:0003872	0.00117842	6-phosphofructokinase activity	MF	Catalysis of the reaction: ATP + D-fructose-6-phosphate = ADP + D-fructose 1,6-bisphosphate.
GO:0005945	0.00117842	6-phosphofructokinase complex	CC	A protein complex that possesses 6-phosphofructokinase activity; homodimeric, homooctameric, and allosteric homotetrameric forms are known.
GO:0006108	0.00164913	malate metabolic process	BP	The chemical reactions and pathways involving malate, the anion of hydroxybutanedioic acid, a chiral hydroxydicarboxylic acid. The (+) enantiomer is an important intermediate in metabolism as a component of both the TCA cycle and the glyoxylate cycle.
GO:0015074	0.00172667	DNA integration	BP	The process in which a segment of DNA is incorporated into another, usually larger, DNA molecule such as a chromosome.
GO:0042538	0.00184018	hyperosmotic salinity response	BP	Any process that results in a change in state or activity of a cell or an organism (in terms of movement, secretion, enzyme production, gene expression, etc.) as a result of detection of, or exposure to, an increase in the concentration of salt (particularly but not exclusively sodium and chloride ions) in the environment.
GO:0046677	0.00196397	response to antibiotic	BP	Any process that results in a change in state or activity of a cell or an organism (in terms of movement, secretion, enzyme production, gene expression, etc.) as a result of an antibiotic stimulus. An antibiotic is a chemical substance produced by a microorganism which has the capacity to inhibit the growth of or to kill other microorganisms.
GO:0009061	0.00205787	anaerobic respiration	BP	The enzymatic release of energy from organic compounds (especially carbohydrates and fats) which uses compounds other than oxygen (e.g. nitrate, sulfate) as the terminal electron acceptor.
GO:0006825	0.00215281	copper ion transport	BP	The directed movement of copper (Cu) ions into, out of or within a cell, or between cells, by means of some agent such as a transporter or pore.

## Sheet: Loto_3hRoot_NO_Eurosis_3hRoot
GOID	pval	TERM	ONTOLOGY	DESCRIPTION
GO:0009535	4.61615e-09	chloroplast thylakoid membrane	CC	The pigmented membrane of a chloroplast thylakoid. An example of this component is found in Arabidopsis thaliana.
GO:0009765	6.4016e-08	photosynthesis, light harvesting	BP	Absorption and transfer of the energy absorbed from light photons between photosystem reaction centers.
GO:0006629	2.72344e-07	lipid metabolic process	BP	The chemical reactions and pathways involving lipids, compounds soluble in an organic solvent but not, or sparingly, in an aqueous solvent. Includes fatty acids; neutral fats, other fatty-acid esters, and soaps; long-chain (fatty) alcohols and waxes; sphingoids and other long-chain bases; glycolipids, phospholipids and sphingolipids; and carotenes, polyprenols, sterols, terpenes and other isopren…
GO:0016788	6.9752e-07	hydrolase activity, acting on ester bonds	MF	Catalysis of the hydrolysis of any ester bond.
GO:0050660	9.80032e-07	flavin adenine dinucleotide binding	MF	Interacting selectively and non-covalently with FAD, flavin-adenine dinucleotide, the coenzyme or the prosthetic group of various flavoprotein oxidoreductase enzymes, in either the oxidized form, FAD, or the reduced form, FADH2.
GO:0010287	1.14668e-06	plastoglobule	CC	A lipoprotein particle present in chloroplasts. They are rich in non-polar lipids (triglycerides, esters) as well as in prenylquinones, plastoquinone and tocopherols. Plastoglobules are often associated with thylakoid membranes, suggesting an exchange of lipids with thylakoids.
GO:0009408	6.06803e-06	response to heat	BP	Any process that results in a change in state or activity of a cell or an organism (in terms of movement, secretion, enzyme production, gene expression, etc.) as a result of a heat stimulus, a temperature stimulus above the optimal temperature for that organism.
GO:0009620	6.84596e-06	response to fungus	BP	Any process that results in a change in state or activity of a cell or an organism (in terms of movement, secretion, enzyme production, gene expression, etc.) as a result of a stimulus from a fungus.
GO:0008233	8.40308e-06	peptidase activity	MF	Catalysis of the hydrolysis of a peptide bond. A peptide bond is a covalent bond formed when the carbon atom from the carboxyl group of one amino acid shares electrons with the nitrogen atom from the amino group of a second amino acid.
GO:0005385	3.10586e-05	zinc ion transmembrane transporter activity	MF	Catalysis of the transfer of zinc (Zn) ions from one side of a membrane to the other.
GO:0022891	3.15534e-05	substrate-specific transmembrane transporter activity	MF	Enables the transfer of a specific substance or group of related substances from one side of a membrane to the other.
GO:0055085	3.15534e-05	transmembrane transport	BP	The process in which a solute is transported from one side of a membrane to the other.
GO:0044237	3.54283e-05	cellular metabolic process	BP	The chemical reactions and pathways by which individual cells transform chemical substances.
GO:0006835	5.40084e-05	dicarboxylic acid transport	BP	The directed movement of dicarboxylic acids into, out of or within a cell, or between cells, by means of some agent such as a transporter or pore.
GO:0017153	5.40084e-05	sodium:dicarboxylate symporter activity	MF	Catalysis of the transfer of a solute or solutes from one side of a membrane to the other according to the reaction: dicarboxylate(out) + Na+(out) = dicarboxylate(in) + Na+(in).
GO:0006829	5.87163e-05	zinc ion transport	BP	The directed movement of zinc (Zn) ions into, out of or within a cell, or between cells, by means of some agent such as a transporter or pore.
GO:0046658	6.31754e-05	anchored to plasma membrane	CC	Tethered to the plasma membrane by a covalently attached anchor, such as a lipid group, that is embedded in the membrane. When used to describe a protein, indicates that the peptide sequence does not span the membrane.
GO:0010114	7.04463e-05	response to red light	BP	Any process that results in a change in state or activity of a cell or an organism (in terms of movement, secretion, enzyme production, gene expression, etc.) as a result of a red light stimulus. Red light is electromagnetic radiation of wavelength of 580-700nm. An example of this response is seen at the beginning of many plant species developmental stages. These include germination, and the poin…
GO:0042742	7.9829e-05	defense response to bacterium	BP	Reactions triggered in response to the presence of a bacterium that act to protect the cell or organism.
GO:0004180	0.000106991	carboxypeptidase activity	MF	Catalysis of the hydrolysis of the terminal or penultimate peptide bond at the C-terminal end of a peptide or polypeptide.
GO:0009507	0.000108691	chloroplast	CC	A chlorophyll-containing plastid with thylakoids organized into grana and frets, or stroma thylakoids, and embedded in a stroma.
GO:0009505	0.000109119	plant-type cell wall	CC	A more or less rigid stucture lying outside the cell membrane of a cell and composed of cellulose and pectin and other organic and inorganic substances.
GO:0043086	0.000117433	negative regulation of catalytic activity	BP	Any process that stops or reduces the activity of an enzyme.
GO:0009058	0.000127436	biosynthetic process	BP	The chemical reactions and pathways resulting in the formation of substances; typically the energy-requiring part of metabolism in which simpler substances are transformed into more complex ones.
GO:0015979	0.000139184	photosynthesis	BP	The synthesis by organisms of organic chemical compounds, especially carbohydrates, from carbon dioxide (CO2) using energy obtained from light rather than from the oxidation of chemical compounds.
GO:0015171	0.000155932	amino acid transmembrane transporter activity	MF	Catalysis of the transfer of amino acids from one side of a membrane to the other. Amino acids are organic molecules that contain an amino group and a carboxyl group.
GO:0010218	0.000166221	response to far red light	BP	Any process that results in a change in state or activity of a cell or an organism (in terms of movement, secretion, enzyme production, gene expression, etc.) as a result of far red light stimulus. Far red light is electromagnetic radiation of wavelength 700-800nm. An example of this response is seen at the beginning of many plant species developmental stages. These include germination, and the p…
GO:0030170	0.000198199	pyridoxal phosphate binding	MF	Interacting selectively and non-covalently with pyridoxal 5' phosphate, 3-hydroxy-5-(hydroxymethyl)-2-methyl4-pyridine carboxaldehyde 5' phosphate, the biologically active form of vitamin B6.
GO:0046688	0.00020957	response to copper ion	BP	Any process that results in a change in state or activity of a cell or an organism (in terms of movement, secretion, enzyme production, gene expression, etc.) as a result of a copper ion stimulus.
GO:0009579	0.000218626	thylakoid	CC	A membranous cellular structure that bears the photosynthetic pigments in plants, algae, and cyanobacteria. In cyanobacteria thylakoids are of various shapes and are attached to, or continuous with, the plasma membrane. In eukaryotes they are flattened, membrane-bounded disk-like structures located in the chloroplasts; in the chloroplasts of higher plants the thylakoids form dense stacks called g…
GO:0016211	0.000390597	ammonia ligase activity	MF	Catalysis of the ligation of ammonia (NH3) to another substance via a carbon-nitrogen bond with concomitant breakage of a diphosphate linkage, usually in a nucleoside triphosphate.
GO:0016841	0.000390597	ammonia-lyase activity	MF	Catalysis of the release of ammonia by the cleavage of a carbon-nitrogen bond or the reverse reaction with ammonia as a substrate.
GO:0003854	0.0004232	3-beta-hydroxy-delta5-steroid dehydrogenase activity	MF	Catalysis of the reaction: a 3-beta-hydroxy-delta(5)-steroid + NAD+ = a 3-oxo-delta(5)-steroid + NADH + H(+).
GO:0046274	0.000481606	lignin catabolic process	BP	The chemical reactions and pathways resulting in the breakdown of lignins, a class of polymers of phenylpropanoid units.
GO:0016168	0.00058928	chlorophyll binding	MF	Interacting selectively and non-covalently with chlorophyll; any compound of magnesium complexed in a porphyrin (tetrapyrrole) ring and which functions as a photosynthetic pigment.
GO:0030246	0.000652034	carbohydrate binding	MF	Interacting selectively and non-covalently with any carbohydrate, which includes monosaccharides, oligosaccharides and polysaccharides as well as substances derived from monosaccharides by reduction of the carbonyl group (alditols), by oxidation of one or more hydroxy groups to afford the corresponding aldehydes, ketones, or carboxylic acids, or by replacement of one or more hydroxy group(s) by a…
GO:0009696	0.000657085	salicylic acid metabolic process	BP	The chemical reactions and pathways involving of salicylic acid (2-hydroxybenzoic acid), a derivative of benzoic acid.
GO:0046482	0.000657085	para-aminobenzoic acid metabolic process	BP	The chemical reactions and pathways involving para-aminobenzoic acid, an intermediate in the synthesis of folic acid, a compound which some organisms, e.g. prokaryotes, eukaryotic microbes, and plants, can synthesize de novo. Others, notably mammals, cannot. In yeast, it is present as a factor in the B complex of vitamins.
GO:0052638	0.000657085	indole-3-butyrate beta-glucosyltransferase activity	MF	Catalysis of the reaction: indole-3-butyrate + UDP-D-glucose = indole-3-butyryl-beta-1-D-glucose + UDP.
GO:0052639	0.000657085	salicylic acid glucosyltransferase (ester-forming) activity	MF	Catalysis of the reaction: salicylic acid + UDP-glucose = salicylic acid glucose ester + UDP.
GO:0052640	0.000657085	salicylic acid glucosyltransferase (glucoside-forming) activity	MF	Catalysis of the reaction: salicylic acid + UDP-glucose = salicylic acid 2-O-glucoside + UDP.
GO:0052641	0.000657085	benzoic acid glucosyltransferase activity	MF	Catalysis of the reaction: benzoic acid + UDP-glucose = benzoic acid glucose ester + UDP.
GO:0070301	0.000657085	cellular response to hydrogen peroxide	BP	Any process that results in a change in state or activity of a cell (in terms of movement, secretion, enzyme production, gene expression, etc.) as a result of a hydrogen peroxide (H2O2) stimulus.
GO:0071475	0.000657085	cellular hyperosmotic salinity response	BP	Any process that results in a change in state or activity of a cell (in terms of movement, secretion, enzyme production, gene expression, etc.) as a result of detection of, or exposure to, an increase in the concentration of salt (particularly but not exclusively sodium and chloride ions) in the environment.
GO:0080002	0.000657085	UDP-glucose:4-aminobenzoate acylglucosyltransferase activity	MF	Catalysis of the reaction: 4-aminobenzoate + UDP-glucose = p-aminobenzoate-beta-D-glucopyranosyl ester + UDP.
GO:0006559	0.000740191	L-phenylalanine catabolic process	BP	The chemical reactions and pathways resulting in the breakdown of phenylalanine, 2-amino-3-phenylpropanoic acid.
GO:0009941	0.000746734	chloroplast envelope	CC	The double lipid bilayer enclosing the chloroplast and separating its contents from the rest of the cytoplasm; includes the intermembrane space.
GO:0006568	0.000768574	tryptophan metabolic process	BP	The chemical reactions and pathways involving tryptophan, the chiral amino acid 2-amino-3-(1H-indol-3-yl)propanoic acid.
GO:0015746	0.000865611	citrate transport	BP	The directed movement of citrate, 2-hydroxy-1,2,3-propanetricarboyxlate, into, out of or within a cell, or between cells, by means of some agent such as a transporter or pore.
GO:0048544	0.000930386	recognition of pollen	BP	The process, involving the sharing and interaction of the single locus incompatibility haplotypes, involved in the recognition or rejection of the self pollen by cells in the stigma. This process ensures out-breeding in certain plant species.
GO:0009809	0.00102808	lignin biosynthetic process	BP	The chemical reactions and pathways resulting in the formation of lignins, a class of polymers formed by the dehydrogenetive radical polymerization of various phenylpropanoid monomers.
GO:0006694	0.00114404	steroid biosynthetic process	BP	The chemical reactions and pathways resulting in the formation of steroids, compounds with a 1,2,cyclopentanoperhydrophenanthrene nucleus; includes de novo formation and steroid interconversion by modification.
GO:0015105	0.00127585	arsenite transmembrane transporter activity	MF	Catalysis of the transfer of arsenite from one side of a membrane to the other.
GO:0000272	0.00137407	polysaccharide catabolic process	BP	The chemical reactions and pathways resulting in the breakdown of polysaccharides, polymers of more than 10 monosaccharide residues joined by glycosidic linkages.
GO:0003993	0.00138335	acid phosphatase activity	MF	Catalysis of the reaction: an orthophosphoric monoester + H2O = an alcohol + phosphate, with an acid pH optimum.
GO:0016117	0.00143286	carotenoid biosynthetic process	BP	The chemical reactions and pathways resulting in the formation of carotenoids, tetraterpenoid compounds in which two units of 4 isoprenoid residues joined head-to-tail are themselves joined tail-to-tail.
GO:0051707	0.00146007	response to other organism	BP	Any process that results in a change in state or activity of a cell or an organism (in terms of movement, secretion, enzyme production, gene expression, etc.) as a result of a stimulus from another living organism.
GO:0015137	0.00147324	citrate transmembrane transporter activity	MF	Catalysis of the transfer of citrate, 2-hydroxy-1,2,3-propanetricarboyxlate, from one side of the membrane to the other.
GO:0004834	0.00149344	tryptophan synthase activity	MF	Catalysis of the reaction: L-serine + (1S,2R)-1-C-(indol-3-yl)glycerol 3-phosphate = L-tryptophan + glyceraldehyde 3-phosphate + H2O.
GO:0004372	0.00161741	glycine hydroxymethyltransferase activity	MF	Catalysis of the reaction: 5,10-methylenetetrahydrofolate + glycine + H2O = tetrahydrofolate + L-serine.
GO:0006563	0.00161741	L-serine metabolic process	BP	The chemical reactions and pathways involving L-serine, the L-enantiomer of serine, i.e. (2S)-2-amino-3-hydroxypropanoic acid.
GO:0019752	0.00167444	carboxylic acid metabolic process	BP	The chemical reactions and pathways involving carboxylic acids, any organic acid containing one or more carboxyl (COOH) groups or anions (COO-).
GO:0032940	0.00176759	secretion by cell	BP	The controlled release of a substance by a cell.
GO:0030244	0.00197292	cellulose biosynthetic process	BP	The chemical reactions and pathways resulting in the formation of cellulose, a linear beta1-4 glucan of molecular mass 50-400 kDa with the pyranose units in the -4C1 conformation.
GO:0005198	0.00203689	structural molecule activity	MF	The action of a molecule that contributes to the structural integrity of a complex or assembly within or outside a cell.
GO:0004197	0.00232926	cysteine-type endopeptidase activity	MF	Catalysis of the hydrolysis of internal, alpha-peptide bonds in a polypeptide chain by a mechanism in which the sulfhydryl group of a cysteine residue at the active center acts as a nucleophile.
GO:0046914	0.00232955	transition metal ion binding	MF	Interacting selectively and non-covalently with a transition metal ions; a transition metal is an element whose atom has an incomplete d-subshell of extranuclear electrons, or which gives rise to a cation or cations with an incomplete d-subshell. Transition metals often have more than one valency state. Biologically relevant transition metals include vanadium, manganese, iron, copper, cobalt, nic…
GO:0031348	0.00234027	negative regulation of defense response	BP	Any process that stops, prevents, or reduces the frequency, rate or extent of a defense response.
GO:0010162	0.0024225	seed dormancy process	BP	A dormancy process in which dormancy (sometimes called a dormant state) is induced, maintained or broken in a seed. Seed dormancy is a suspension of most physiological activity and growth in a seed, including the embryo contained therein, that can be reactivated. It often requires special conditions for reactivation, such as specific temperature, scarification, or leaching of inhibitors.
GO:0018874	0.0024594	benzoate metabolic process	BP	The chemical reactions and pathways involving benzoate, the anion of benzoic acid (benzenecarboxylic acid), a fungistatic compound widely used as a food preservative; it is conjugated to glycine in the liver and excreted as hippuric acid.
GO:0051980	0.00246702	iron-nicotianamine transmembrane transporter activity	MF	Catalysis of the transfer of the iron chelate iron-nicotianamine (Fe-NA) from one side of a membrane to the other.
GO:0004871	0.00247402	signal transducer activity	MF	Conveys a signal across a cell to trigger a change in cell function or state. A signal is a physical entity or change in state that is used to transfer information in order to trigger a response.

## Sheet: Loto_24hRoot_NO_Eurosis_24hRoot
GOID	pval	TERM	ONTOLOGY	DESCRIPTION
GO:0005874	2.55484e-10	microtubule	CC	Any of the long, generally straight, hollow tubes of internal diameter 12-15 nm and external diameter 24 nm found in a wide variety of eukaryotic cells; each consists (usually) of 13 protofilaments of polymeric tubulin, staggered in such a manner that the tubulin monomers are arranged in a helical pattern on the microtubular surface, and with the alpha/beta axes of the tubulin subunits parallel t…
GO:0003777	1.68894e-09	microtubule motor activity	MF	Catalysis of movement along a microtubule, coupled to the hydrolysis of a nucleoside triphosphate (usually ATP).
GO:0003774	2.1775e-08	motor activity	MF	Catalysis of movement along a polymeric molecule such as a microfilament or microtubule, coupled to the hydrolysis of a nucleoside triphosphate.
GO:0007018	1.69159e-07	microtubule-based movement	BP	A microtubule-based process that is mediated by motor proteins and results in the movement of organelles, other microtubules, or other particles along microtubules.
GO:0004867	2.94908e-06	serine-type endopeptidase inhibitor activity	MF	Stops, prevents or reduces the activity of serine-type endopeptidases, enzymes that catalyze the hydrolysis of nonterminal peptide bonds in a polypeptide chain; a serine residue (and a histidine residue) are at the active center of the enzyme.
GO:0010039	2.40917e-05	response to iron ion	BP	Any process that results in a change in state or activity of a cell or an organism (in terms of movement, secretion, enzyme production, gene expression, etc.) as a result of an iron ion stimulus.
GO:0008017	2.69246e-05	microtubule binding	MF	Interacting selectively and non-covalently with microtubules, filaments composed of tubulin monomers.
GO:0004252	5.67763e-05	serine-type endopeptidase activity	MF	Catalysis of the hydrolysis of internal, alpha-peptide bonds in a polypeptide chain by a catalytic mechanism that involves a catalytic triad consisting of a serine nucleophile that is activated by a proton relay involving an acidic residue (e.g. aspartate or glutamate) and a basic residue (usually histidine).
GO:0009524	0.00013641	phragmoplast	CC	Fibrous structure (light microscope view) that arises between the daughter nuclei at telophase and within which the initial partition (cell plate), dividing the mother cell in two (cytokinesis), is formed. Appears at first as a spindle connected to the two nuclei, but later spreads laterally in the form of a ring. Consists of microtubules.
GO:0004185	0.000182275	serine-type carboxypeptidase activity	MF	Catalysis of the hydrolysis of a peptide bond not more than three residues from the C-terminus of a polypeptide chain by a catalytic mechanism that involves a catalytic triad consisting of a serine nucleophile that is activated by a proton relay involving an acidic residue (e.g. aspartate or glutamate) and a basic residue (usually histidine).
GO:0004721	0.000213617	phosphoprotein phosphatase activity	MF	Catalysis of the reaction: a phosphoprotein + H2O = a protein + phosphate. Together with protein kinases, these enzymes control the state of phosphorylation of cell proteins and thereby provide an important mechanism for regulating cellular activity.
GO:0000162	0.000286573	tryptophan biosynthetic process	BP	The chemical reactions and pathways resulting in the formation of tryptophan, the chiral amino acid 2-amino-3-(1H-indol-3-yl)propanoic acid; tryptophan is synthesized from chorismate via anthranilate.
GO:0030410	0.000296732	nicotianamine synthase activity	MF	Catalysis of the reaction: 3 S-adenosyl-L-methionine(1+) = 3 S-methyl-5'-thioadenosine + 3 H(+) + nicotianamine.
GO:0030418	0.000296732	nicotianamine biosynthetic process	BP	The chemical reactions and pathways resulting in the formation of nicotianamine, 2(S),3'2(S),3''(S)-N-(N-(3-amino-3-carboxypropyl)-3-amino-3-carboxypropyl)-azetidine-2-carboxylic acid.
GO:0030244	0.000299661	cellulose biosynthetic process	BP	The chemical reactions and pathways resulting in the formation of cellulose, a linear beta1-4 glucan of molecular mass 50-400 kDa with the pyranose units in the -4C1 conformation.
GO:0009536	0.000308284	plastid	CC	Any member of a family of organelles found in the cytoplasm of plants and some protists, which are membrane-bounded and contain DNA. Plant plastids develop from a common type, the proplastid.
GO:0010119	0.00034223	regulation of stomatal movement	BP	Any process that modulates the frequency, rate or extent of stomatal movement.
GO:0033897	0.000380869	ribonuclease T2 activity	MF	Catalysis of the two-stage endonucleolytic cleavage to nucleoside 3'-phosphates and 3'-phosphooligonucleotides with 2',3'-cyclic phosphate intermediates.
GO:0019752	0.000392779	carboxylic acid metabolic process	BP	The chemical reactions and pathways involving carboxylic acids, any organic acid containing one or more carboxyl (COOH) groups or anions (COO-).
GO:0016307	0.000445601	phosphatidylinositol phosphate kinase activity	MF	Catalysis of the reaction: ATP + a phosphatidylinositol phosphate = ADP + a phosphatidylinositol bisphosphate.
GO:0046488	0.000445601	phosphatidylinositol metabolic process	BP	The chemical reactions and pathways involving phosphatidylinositol, any glycophospholipid in which a sn-glycerol 3-phosphate residue is esterified to the 1-hydroxyl group of 1D-myo-inositol.
GO:0009767	0.000459866	photosynthetic electron transport chain	BP	A process, occurring as part of photosynthesis, in which light provides the energy for a series of electron carriers to operate together to transfer electrons and generate a transmembrane electrochemical gradient.
GO:0008287	0.000462204	protein serine/threonine phosphatase complex	CC	A complex, normally consisting of a catalytic and a regulatory subunit, which catalyzes the removal of a phosphate group from a serine or threonine residue of a protein.
GO:0004722	0.000553045	protein serine/threonine phosphatase activity	MF	Catalysis of the reaction: protein serine phosphate + H2O = protein serine + phosphate, and protein threonine phosphate + H2O = protein threonine + phosphate.
GO:0016760	0.000621745	cellulose synthase (UDP-forming) activity	MF	Catalysis of the reaction: UDP-glucose + ((1,4)-beta-D-glucosyl)(n) = UDP + ((1,4)-beta-D-glucosyl)(n+1).
GO:0009788	0.000627965	negative regulation of abscisic acid mediated signaling pathway	BP	Any process that stops, prevents, or reduces the frequency, rate or extent of signal transduction mediated by abscisic acid.
GO:0004879	0.000722101	ligand-activated sequence-specific DNA binding RNA polymerase II transcription factor activity	MF	Combining with a signal and transmitting the signal to the transcriptional machinery by interacting selectively and non-covalently with a specific DNA sequence in order to modulate transcription by RNA polymerase II.
GO:0009860	0.000781408	pollen tube growth	BP	Growth of pollen via tip extension of the intine wall.
GO:0006808	0.000825412	regulation of nitrogen utilization	BP	Any process that modulates the frequency, rate or extent of nitrogen utilization.
GO:0043086	0.000977691	negative regulation of catalytic activity	BP	Any process that stops or reduces the activity of an enzyme.
GO:0051301	0.00104757	cell division	BP	The process resulting in the physical partitioning and separation of a cell into daughter cells.
GO:0010319	0.00114254	stromule	CC	Thin filamentous structure extending from the surface of all plastid types examined so far, including chloroplast, proplastid, etioplast, leucoplast, amyloplast, and chromoplast. In general, stromules are more abundant in tissues containing non-green plastids, and in cells containing smaller plastids. The primary function of stromules is still unresolved, although the presence of stromules marked…
GO:0005739	0.0011475	mitochondrion	CC	A semiautonomous, self replicating organelle that occurs in varying numbers, shapes, and sizes in the cytoplasm of virtually all eukaryotic cells. It is notably the site of tissue respiration.
GO:0001778	0.00118203	plasma membrane repair	BP	The resealing of a cell plasma membrane after cellular wounding due to, for instance, mechanical stress.
GO:0006270	0.00118909	DNA-dependent DNA replication initiation	BP	The process in which DNA replication is started; this involves the separation of a stretch of the DNA double helix, the recruitment of DNA polymerases and the initiation of polymerase action.
GO:0047668	0.00120928	amygdalin beta-glucosidase activity	MF	Catalysis of the reaction: (R)-amygdalin + H(2)O = (R)-prunasin + D-glucose.
GO:0080079	0.00120928	cellobiose glucosidase activity	MF	Catalysis of the reaction: cellobiose + H2O = 2 D-glucose.
GO:0080081	0.00120928	4-methylumbelliferyl-beta-D-glucopyranoside beta-glucosidase activity	MF	Catalysis of the hydrolysis of glucosidic link in 4-methylumbelliferyl-beta-D-glucopyranoside.
GO:0080082	0.00120928	esculin beta-glucosidase activity	MF	Catalysis of the hydrolysis of glucosidic link in esculin.
GO:0080083	0.00120928	beta-gentiobiose beta-glucosidase activity	MF	Catalysis of the hydrolysis of glucosidic link in beta-gentiobiose.
GO:0055028	0.00121731	cortical microtubule	CC	Arrays of microtubules underlying and connected to the plasma membrane in the cortical cytosol.
GO:0006260	0.00124325	DNA replication	BP	The cellular metabolic process in which a cell duplicates one or more molecules of DNA. DNA replication begins when specific sequences, known as origins of replication, are recognized and bound by initiation proteins, and ends when the original DNA molecule has been completely duplicated and the copies topologically separated. The unit of replication usually corresponds to the genome of the cell,…
GO:0045087	0.00137712	innate immune response	BP	Innate immune responses are defense responses mediated by germline encoded components that directly recognize components of potential pathogens.
GO:0007165	0.00156311	signal transduction	BP	The cellular process in which a signal is conveyed to trigger a change in the activity or state of a cell. Signal transduction begins with reception of a signal (e.g. a ligand binding to a receptor or receptor activation by a stimulus such as light), or for signal transduction in the absence of ligand, signal-withdrawal or the activity of a constitutively active receptor. Signal transduction ends…
GO:0008233	0.00160329	peptidase activity	MF	Catalysis of the hydrolysis of a peptide bond. A peptide bond is a covalent bond formed when the carbon atom from the carboxyl group of one amino acid shares electrons with the nitrogen atom from the amino group of a second amino acid.
GO:0004602	0.00171522	glutathione peroxidase activity	MF	Catalysis of the reaction: 2 glutathione + hydrogen peroxide = oxidized glutathione + 2 H2O.
GO:0007017	0.00182758	microtubule-based process	BP	Any cellular process that depends upon or alters the microtubule cytoskeleton, that part of the cytoskeleton comprising microtubules and their associated proteins.
GO:0006796	0.00185473	phosphate-containing compound metabolic process	BP	The chemical reactions and pathways involving the phosphate group, the anion or salt of any phosphoric acid.
GO:0010205	0.00202289	photoinhibition	BP	The mechanism by which high light intensity inhibits photosynthesis through inactivation of the D1 protein of photosystem II.
GO:0050664	0.0020727	oxidoreductase activity, acting on NADH or NADPH, oxygen as acceptor	MF	Catalysis of an oxidation-reduction (redox) reaction in which NADH or NADPH acts as a hydrogen or electron donor and reduces an oxygen molecule.

## Sheet: Eurosis_3hLeaf_NO_Loto_3hLeaf
GOID	pval	TERM	ONTOLOGY	DESCRIPTION
GO:0005576	4.30424e-07	extracellular region	CC	The space external to the outermost structure of a cell. For cells without external protective or external encapsulating structures this refers to space outside of the plasma membrane. This term covers the host cell environment outside an intracellular parasite.
GO:0006869	8.78745e-07	lipid transport	BP	The directed movement of lipids into, out of or within a cell, or between cells, by means of some agent such as a transporter or pore. Lipids are compounds soluble in an organic solvent but not, or sparingly, in an aqueous solvent.
GO:0005618	9.94953e-06	cell wall	CC	The rigid or semi-rigid envelope lying outside the cell membrane of plant, fungal, and most prokaryotic cells, maintaining their shape and protecting them from osmotic lysis. In plants it is made of cellulose and, often, lignin; in fungi it is composed largely of polysaccharides; in bacteria it is composed of peptidoglycan.
GO:0016023	4.44448e-05	cytoplasmic membrane-bounded vesicle	CC	A membrane-bounded vesicle found in the cytoplasm of the cell.
GO:0006096	8.30289e-05	glycolysis	BP	The chemical reactions and pathways resulting in the breakdown of a monosaccharide (generally glucose) into pyruvate, with the concomitant production of a small amount of ATP. Glycolysis begins with phosphorylation of a monosaccharide (generally glucose) on the sixth carbon by a hexokinase, and ends with the production of pyruvate. Pyruvate may be converted to ethanol, lactate, or other small mol…
GO:0009735	0.000112241	response to cytokinin stimulus	BP	Any process that results in a change in state or activity of a cell or an organism (in terms of movement, secretion, enzyme production, gene expression, etc.) as a result of a cytokinin stimulus.
GO:0031407	0.00021833	oxylipin metabolic process	BP	The chemical reactions and pathways involving any oxylipin, any of a group of biologically active compounds formed by oxidative metabolism of polyunsaturated fatty acids.
GO:0045493	0.000236701	xylan catabolic process	BP	The chemical reactions and pathways resulting in the breakdown of xylan, a polymer containing a beta-1,4-linked D-xylose backbone.
GO:0003735	0.000237335	structural constituent of ribosome	MF	The action of a molecule that contributes to the structural integrity of the ribosome.
GO:0009228	0.000241488	thiamine biosynthetic process	BP	The chemical reactions and pathways resulting in the formation of thiamine (vitamin B1), a water soluble vitamin present in fresh vegetables and meats, especially liver.
GO:0010119	0.000250798	regulation of stomatal movement	BP	Any process that modulates the frequency, rate or extent of stomatal movement.
GO:0008271	0.00039967	secondary active sulfate transmembrane transporter activity	MF	Catalysis of the secondary active transfer of sulfate from one side of the membrane to the other. Secondary active transport is catalysis of the transfer of a solute from one side of a membrane to the other, up its concentration gradient. The transporter binds the solute and undergoes a series of conformational changes. Transport works equally well in either direction and is driven by a chemiosmo…
GO:0042542	0.000561635	response to hydrogen peroxide	BP	Any process that results in a change in state or activity of a cell or an organism (in terms of movement, secretion, enzyme production, gene expression, etc.) as a result of a hydrogen peroxide (H2O2) stimulus.
GO:0009704	0.000634683	de-etiolation	BP	The greening response of plants grown in the dark (etiolated) as a result of chloroplast biogenesis and the accumulation of chlorophyll.
GO:0042807	0.000707813	central vacuole	CC	A membrane-enclosed sac that takes up most of the volume of a mature plant cell. Functions include storage, separation of toxic byproducts, and cell growth determination.
GO:0004871	0.000777576	signal transducer activity	MF	Conveys a signal across a cell to trigger a change in cell function or state. A signal is a physical entity or change in state that is used to transfer information in order to trigger a response.
GO:0008272	0.000977252	sulfate transport	BP	The directed movement of sulfate into, out of or within a cell, or between cells, by means of some agent such as a transporter or pore.
GO:0042389	0.00106516	omega-3 fatty acid desaturase activity	MF	Catalysis of the introduction of an omega-3 double bond into the fatty acid hydrocarbon chain.
GO:0004659	0.00111928	prenyltransferase activity	MF	Catalysis of the transfer of a prenyl group from one compound (donor) to another (acceptor).
GO:0004096	0.00158503	catalase activity	MF	Catalysis of the reaction: 2 hydrogen peroxide = O2 + 2 H2O.
GO:0060416	0.00173693	response to growth hormone stimulus	BP	Any process that results in a change in state or activity of a cell or an organism (in terms of movement, secretion, enzyme production, gene expression, etc.) as a result of a growth hormone stimulus. Growth hormone is a peptide hormone that binds to the growth hormone receptor and stimulates growth.
GO:0009533	0.0020107	chloroplast stromal thylakoid	CC	Unstacked thylakoids that connect the grana stacks through the stroma.
GO:0010236	0.00201215	plastoquinone biosynthetic process	BP	The chemical reactions and pathways resulting in the formation of plastoquinone, a lipid-soluble electron-transporting coenzyme present in the chloroplast.
GO:0006807	0.00203566	nitrogen compound metabolic process	BP	The chemical reactions and pathways involving organic or inorganic compounds that contain nitrogen, including (but not limited to) nitrogen fixation, nitrification, denitrification, assimilatory/dissimilatory nitrate reduction and the interconversion of nitrogenous organic matter and ammonium.

## Sheet: Eurosis_24hLeaf_NO_Loto_24hLeaf
GOID	pval	TERM	ONTOLOGY	DESCRIPTION
GO:0009704	3.84465e-06	de-etiolation	BP	The greening response of plants grown in the dark (etiolated) as a result of chloroplast biogenesis and the accumulation of chlorophyll.
GO:0060416	7.22431e-06	response to growth hormone stimulus	BP	Any process that results in a change in state or activity of a cell or an organism (in terms of movement, secretion, enzyme production, gene expression, etc.) as a result of a growth hormone stimulus. Growth hormone is a peptide hormone that binds to the growth hormone receptor and stimulates growth.
GO:0004568	1.56493e-05	chitinase activity	MF	Catalysis of the hydrolysis of (1->4)-beta linkages of N-acetyl-D-glucosamine (GlcNAc) polymers of chitin and chitodextrins.
GO:0004499	1.58783e-05	N,N-dimethylaniline monooxygenase activity	MF	Catalysis of the reaction: N,N-dimethylaniline + NADPH + H+ + O2 = N,N-dimethylaniline N-oxide + NADP+ + H2O.
GO:0009644	2.17441e-05	response to high light intensity	BP	Any process that results in a change in state or activity of a cell or an organism (in terms of movement, secretion, enzyme production, gene expression, etc.) as a result of a high light intensity stimulus.
GO:0042128	3.79254e-05	nitrate assimilation	BP	The nitrogen metabolic process that encompasses the uptake of nitrate from the environment and reduction to ammonia, and results in the incorporation of nitrogen derived from nitrate into cellular substances.
GO:0006598	7.23598e-05	polyamine catabolic process	BP	The chemical reactions and pathways resulting in the breakdown of polyamines, any organic compound containing two or more amino groups.
GO:0042389	7.32884e-05	omega-3 fatty acid desaturase activity	MF	Catalysis of the introduction of an omega-3 double bond into the fatty acid hydrocarbon chain.
GO:0045454	0.000107441	cell redox homeostasis	BP	Any process that maintains the redox environment of a cell or compartment within a cell.
GO:0009116	0.000115693	nucleoside metabolic process	BP	The chemical reactions and pathways involving a nucleoside, a nucleobase linked to either beta-D-ribofuranose (a ribonucleoside) or 2-deoxy-beta-D-ribofuranose, (a deoxyribonucleoside), e.g. adenosine, guanosine, inosine, cytidine, uridine and deoxyadenosine, deoxyguanosine, deoxycytidine and thymidine (= deoxythymidine).
GO:0009610	0.000119001	response to symbiotic fungus	BP	Any process that results in a change in state or activity of a cell or an organism (in terms of movement, secretion, enzyme production, gene expression, etc.) as a result of a stimulus from a symbiotic fungus, a fungus living in close physical association with another organism.
GO:0009408	0.000175036	response to heat	BP	Any process that results in a change in state or activity of a cell or an organism (in terms of movement, secretion, enzyme production, gene expression, etc.) as a result of a heat stimulus, a temperature stimulus above the optimal temperature for that organism.
GO:0042542	0.00026499	response to hydrogen peroxide	BP	Any process that results in a change in state or activity of a cell or an organism (in terms of movement, secretion, enzyme production, gene expression, etc.) as a result of a hydrogen peroxide (H2O2) stimulus.
GO:0006779	0.000292547	porphyrin-containing compound biosynthetic process	BP	The chemical reactions and pathways resulting in the formation of any member of a large group of derivatives or analogs of porphyrin. Porphyrin consists of a ring of four pyrrole nuclei linked each to the next at their alpha positions through a methine group.
GO:0046688	0.000310936	response to copper ion	BP	Any process that results in a change in state or activity of a cell or an organism (in terms of movement, secretion, enzyme production, gene expression, etc.) as a result of a copper ion stimulus.
GO:0009735	0.000317855	response to cytokinin stimulus	BP	Any process that results in a change in state or activity of a cell or an organism (in terms of movement, secretion, enzyme production, gene expression, etc.) as a result of a cytokinin stimulus.
GO:0004427	0.000320468	inorganic diphosphatase activity	MF	Catalysis of the reaction: diphosphate + H(2)O = H(+) + 2 phosphate.
GO:0046592	0.000333313	polyamine oxidase activity	MF	Catalysis of the oxidative degradation or interconversion of polyamines.
GO:0009969	0.000334162	xyloglucan biosynthetic process	BP	The chemical reactions and pathways resulting in the formation of xyloglucan, the cross-linking glycan composed of (1->4)-beta-D glucan backbone substituted at regular intervals with beta-D-xylosyl-(1->6) residues, which is present in the primary cell wall of most higher plants.
GO:0046658	0.00040135	anchored to plasma membrane	CC	Tethered to the plasma membrane by a covalently attached anchor, such as a lipid group, that is embedded in the membrane. When used to describe a protein, indicates that the peptide sequence does not span the membrane.
GO:0000156	0.000404815	two-component response regulator activity	MF	Responds to a two-component sensor to initiate a change in cell state or activity. The activity of the response regulator is regulated by transfer of a phosphate from a histidine residue in the sensor, to an aspartate residue in the response regulator. Many but not all response regulators act as transcriptional regulators to elicit a response.
GO:0045493	0.000489292	xylan catabolic process	BP	The chemical reactions and pathways resulting in the breakdown of xylan, a polymer containing a beta-1,4-linked D-xylose backbone.
GO:0045430	0.000535102	chalcone isomerase activity	MF	Catalysis of the reaction: a chalcone = a flavanone.
GO:0006636	0.000551601	unsaturated fatty acid biosynthetic process	BP	The chemical reactions and pathways resulting in the formation of an unsaturated fatty acid, any fatty acid containing one or more double bonds between carbon atoms.
GO:0005840	0.000563894	ribosome	CC	An intracellular organelle, about 200 A in diameter, consisting of RNA and protein. It is the site of protein biosynthesis resulting from translation of messenger RNA (mRNA). It consists of two subunits, one large and one small, each containing only protein and RNA. Both the ribosome and its subunits are characterized by their sedimentation coefficients, expressed in Svedberg units (symbol: S). H…
GO:0006073	0.000595724	cellular glucan metabolic process	BP	The chemical reactions and pathways involving glucans, polysaccharides consisting only of glucose residues.
GO:0016762	0.000595724	xyloglucan:xyloglucosyl transferase activity	MF	Catalysis of the cleavage of a beta-(1->4) bond in the backbone of a xyloglucan and transfers the xyloglucanyl segment on to O-4 of the non-reducing terminal glucose residue of an acceptor, which can be a xyloglucan or an oligosaccharide of xyloglucan.
GO:0005381	0.000736646	iron ion transmembrane transporter activity	MF	Catalysis of the transfer of iron (Fe) ions from one side of a membrane to the other.
GO:0046713	0.000758526	borate transport	BP	The directed movement of borate into, out of or within a cell, or between cells, by means of some agent such as a transporter or pore. Borate is the anion (BO3)3-; boron is a group 13 element, with properties which are borderline between metals and non-metals.
GO:0046715	0.000758526	borate transmembrane transporter activity	MF	Catalysis of the transport of borate across a membrane against the concentration gradient.
GO:0009706	0.000762601	chloroplast inner membrane	CC	The inner, i.e. lumen-facing, lipid bilayer of the chloroplast envelope; also faces the chloroplast stroma.
GO:0006631	0.000770786	fatty acid metabolic process	BP	The chemical reactions and pathways involving fatty acids, aliphatic monocarboxylic acids liberated from naturally occurring fats and oils by hydrolysis.
GO:0080139	0.000797406	borate efflux transmembrane transporter activity	MF	Catalysis of the transfer of borate from the inside of the cell to the outside of the cell across a membrane.
GO:0008940	0.000797406	nitrate reductase activity	MF	Catalysis of the reaction: nitrite + acceptor = nitrate + reduced acceptor.
GO:0009703	0.000797406	nitrate reductase (NADH) activity	MF	Catalysis of the reaction: nitrite + NAD+ + H2O = nitrate + NADH + H+.
GO:0046857	0.000797406	oxidoreductase activity, acting on other nitrogenous compounds as donors, with NAD or NADP as acceptor	MF	Catalysis of an oxidation-reduction (redox) reaction in which a nitrogenous group, excluding NH and NH2 groups, acts as a hydrogen or electron donor and reduces NAD or NADP.
GO:0031407	0.000837209	oxylipin metabolic process	BP	The chemical reactions and pathways involving any oxylipin, any of a group of biologically active compounds formed by oxidative metabolism of polyunsaturated fatty acids.
GO:0015097	0.000842427	mercury ion transmembrane transporter activity	MF	Catalysis of the transfer of mercury (Hg) ions from one side of a membrane to the other.
GO:0015694	0.000842427	mercury ion transport	BP	The directed movement of mercury (Hg) ions into, out of or within a cell, or between cells, by means of some agent such as a transporter or pore.
GO:0006826	0.000852041	iron ion transport	BP	The directed movement of iron (Fe) ions into, out of or within a cell, or between cells, by means of some agent such as a transporter or pore.
GO:0016036	0.000942309	cellular response to phosphate starvation	BP	Any process that results in a change in state or activity of a cell (in terms of movement, secretion, enzyme production, gene expression, etc.) as a result of deprivation of phosphate.
GO:0004185	0.00105062	serine-type carboxypeptidase activity	MF	Catalysis of the hydrolysis of a peptide bond not more than three residues from the C-terminus of a polypeptide chain by a catalytic mechanism that involves a catalytic triad consisting of a serine nucleophile that is activated by a proton relay involving an acidic residue (e.g. aspartate or glutamate) and a basic residue (usually histidine).
GO:0005874	0.00128945	microtubule	CC	Any of the long, generally straight, hollow tubes of internal diameter 12-15 nm and external diameter 24 nm found in a wide variety of eukaryotic cells; each consists (usually) of 13 protofilaments of polymeric tubulin, staggered in such a manner that the tubulin monomers are arranged in a helical pattern on the microtubular surface, and with the alpha/beta axes of the tubulin subunits parallel t…
GO:0008324	0.00152346	cation transmembrane transporter activity	MF	Catalysis of the transfer of cation from one side of the membrane to the other.
GO:0004089	0.00158643	carbonate dehydratase activity	MF	Catalysis of the reaction: H2CO3 = CO2 + H2O.
GO:0006796	0.00175604	phosphate-containing compound metabolic process	BP	The chemical reactions and pathways involving the phosphate group, the anion or salt of any phosphoric acid.
GO:0006635	0.00181463	fatty acid beta-oxidation	BP	A fatty acid oxidation process that results in the complete oxidation of a long-chain fatty acid. Fatty acid beta-oxidation begins with the addition of coenzyme A to a fatty acid, and occurs by successive cycles of reactions during each of which the fatty acid is shortened by a two-carbon fragment removed as acetyl coenzyme A; the cycle continues until only two or three carbons remain (as acetyl-…
GO:0055072	0.0018866	iron ion homeostasis	BP	Any process involved in the maintenance of an internal steady state of iron ions within an organism or cell.
GO:0003995	0.00192984	acyl-CoA dehydrogenase activity	MF	Catalysis of the reaction: acyl-CoA + acceptor = 2,3-dehydroacyl-CoA + reduced acceptor.
GO:0001666	0.00195197	response to hypoxia	BP	Any process that results in a change in state or activity of a cell or an organism (in terms of movement, secretion, enzyme production, gene expression, etc.) as a result of a stimulus indicating lowered oxygen tension. Hypoxia, defined as a decline in O2 levels below normoxic levels of 20.8 - 20.95%, results in metabolic adaptation at both the cellular and organismal level.
GO:0008271	0.00195999	secondary active sulfate transmembrane transporter activity	MF	Catalysis of the secondary active transfer of sulfate from one side of the membrane to the other. Secondary active transport is catalysis of the transfer of a solute from one side of a membrane to the other, up its concentration gradient. The transporter binds the solute and undergoes a series of conformational changes. Transport works equally well in either direction and is driven by a chemiosmo…
GO:0003978	0.00198798	UDP-glucose 4-epimerase activity	MF	Catalysis of the reaction: UDP-glucose = UDP-galactose.
GO:0010286	0.0021036	heat acclimation	BP	Any process that increases heat tolerance of an organism in response to high temperatures.
GO:0016209	0.0023215	antioxidant activity	MF	Inhibition of the reactions brought about by dioxygen (O2) or peroxides. Usually the antioxidant is effective because it can itself be more easily oxidized than the substance protected. The term is often applied to components that can trap free radicals, thereby breaking the chain reaction that normally leads to extensive biological damage.
GO:0008289	0.00233476	lipid binding	MF	Interacting selectively and non-covalently with a lipid.
GO:0010207	0.00242527	photosystem II assembly	BP	The aggregation, arrangement and bonding together of a set of components to form a photosystem II complex on thylakoid membrane. In plants, the photosystem II complex consists of over 20 polypeptides encoded by either nuclear or chloroplast genome.
GO:0003872	0.00253295	6-phosphofructokinase activity	MF	Catalysis of the reaction: ATP + D-fructose-6-phosphate = ADP + D-fructose 1,6-bisphosphate.
GO:0005945	0.00253295	6-phosphofructokinase complex	CC	A protein complex that possesses 6-phosphofructokinase activity; homodimeric, homooctameric, and allosteric homotetrameric forms are known.
GO:0009411	0.00259119	response to UV	BP	Any process that results in a change in state or activity of a cell or an organism (in terms of movement, secretion, enzyme production, gene expression, etc.) as a result of an ultraviolet radiation (UV light) stimulus. Ultraviolet radiation is electromagnetic radiation with a wavelength in the range of 10 to 380 nanometers.
GO:0042807	0.00262182	central vacuole	CC	A membrane-enclosed sac that takes up most of the volume of a mature plant cell. Functions include storage, separation of toxic byproducts, and cell growth determination.
GO:0042425	0.00288829	choline biosynthetic process	BP	The chemical reactions and pathways resulting in the formation of choline (2-hydroxyethyltrimethylammonium), an amino alcohol that occurs widely in living organisms as a constituent of certain types of phospholipids and in the neurotransmitter acetylcholine.
GO:0016998	0.00290079	cell wall macromolecule catabolic process	BP	The chemical reactions and pathways resulting in the breakdown of macromolecules that form part of a cell wall.
GO:0010304	0.00292976	PSII associated light-harvesting complex II catabolic process	BP	The chemical reactions and pathways resulting in the breakdown of one or more components of the light-harvesting complex of photosystem II.
GO:0009646	0.00295595	response to absence of light	BP	Any process that results in a change in state or activity of a cell or an organism (in terms of movement, secretion, enzyme production, gene expression, etc.) as a result of an absence of light stimuli.
GO:0006809	0.00296789	nitric oxide biosynthetic process	BP	The chemical reactions and pathways resulting in the formation of nitric oxide, nitrogen monoxide (NO), a colorless gas only slightly soluble in water.
GO:0042335	0.00310147	cuticle development	BP	The chemical reactions and pathways resulting in the formation of a cuticle, the outer layer of some animals and plants, which acts to prevent water loss.
GO:0030244	0.00314448	cellulose biosynthetic process	BP	The chemical reactions and pathways resulting in the formation of cellulose, a linear beta1-4 glucan of molecular mass 50-400 kDa with the pyranose units in the -4C1 conformation.
GO:0051920	0.00341001	peroxiredoxin activity	MF	Catalysis of the reaction: 2 R'-SH + ROOH = R'-S-S-R' + H2O + ROH.

## Sheet: Loto_3hLeaf_NO_Eurosis_3hLeaf
GOID	pval	TERM	ONTOLOGY	DESCRIPTION
GO:0008168	7.11707e-06	methyltransferase activity	MF	Catalysis of the transfer of a methyl group to an acceptor molecule.
GO:0015996	5.7244e-05	chlorophyll catabolic process	BP	The chemical reactions and pathways resulting in the breakdown of chlorophyll, any compound of magnesium complexed in a porphyrin (tetrapyrrole) ring and which functions as a photosynthetic pigment, into less complex products.
GO:0009734	6.17082e-05	auxin mediated signaling pathway	BP	The series of molecular signals generated in response to detection of auxin.
GO:0006508	7.40036e-05	proteolysis	BP	The hydrolysis of proteins into smaller polypeptides and/or amino acids by cleavage of their peptide bonds.
GO:0006561	7.41866e-05	proline biosynthetic process	BP	The chemical reactions and pathways resulting in the formation of proline (pyrrolidine-2-carboxylic acid), a chiral, cyclic, nonessential alpha-amino acid found in peptide linkage in proteins.
GO:0009523	7.55687e-05	photosystem II	CC	A photosystem that contains a pheophytin-quinone reaction center with associated accessory pigments and electron carriers. In cyanobacteria and chloroplasts, in the presence of light, PSII functions as a water-plastoquinone oxidoreductase, transferring electrons from water to plastoquinone, whereas other photosynthetic bacteria carry out anoxygenic photosynthesis and oxidize other compounds to re…
GO:0005773	7.56823e-05	vacuole	CC	A closed structure, found only in eukaryotic cells, that is completely surrounded by unit membrane and contains liquid material. Cells contain one or several vacuoles, that may have different functions from each other. Vacuoles have a diverse array of functions. They can act as a storage organelle for nutrients or waste products, as a degradative compartment, as a cost-effective way of increasing…
GO:0006694	9.24412e-05	steroid biosynthetic process	BP	The chemical reactions and pathways resulting in the formation of steroids, compounds with a 1,2,cyclopentanoperhydrophenanthrene nucleus; includes de novo formation and steroid interconversion by modification.
GO:0030170	9.4695e-05	pyridoxal phosphate binding	MF	Interacting selectively and non-covalently with pyridoxal 5' phosphate, 3-hydroxy-5-(hydroxymethyl)-2-methyl4-pyridine carboxaldehyde 5' phosphate, the biologically active form of vitamin B6.
GO:0042578	9.60419e-05	phosphoric ester hydrolase activity	MF	Catalysis of the reaction: RPO-R' + H2O = RPOOH + R'H. This reaction is the hydrolysis of any phosphoric ester bond, any ester formed from orthophosphoric acid, O=P(OH)3.
GO:0009772	9.89963e-05	photosynthetic electron transport in photosystem II	BP	A photosynthetic electron transport chain in which electrons move from the primary electron acceptor (Quinone, Q) through a chain of electron transport molecules in the thylakoid membrane until they reach the ultimate electron acceptor of Photosystem II, which is plastocyanin (PC). The electron is then passed to the P700 chlorophyll a molecules of the reaction centre of photosystem I.
GO:0006097	9.90884e-05	glyoxylate cycle	BP	A modification of the TCA cycle occurring in some plants and microorganisms, in which isocitrate is cleaved to glyoxylate and succinate. Glyoxylate can then react with acetyl-CoA to form malate.
GO:0003723	0.000129169	RNA binding	MF	Interacting selectively and non-covalently with an RNA molecule or a portion thereof.
GO:0006811	0.000137412	ion transport	BP	The directed movement of charged atoms or small charged molecules into, out of or within a cell, or between cells, by means of some agent such as a transporter or pore.
GO:0009501	0.00014459	amyloplast	CC	A plastid whose main function is to synthesize and store starch.
GO:0004806	0.000226245	triglyceride lipase activity	MF	Catalysis of the reaction: triacylglycerol + H2O = diacylglycerol + a fatty acid anion.
GO:0017111	0.000344009	nucleoside-triphosphatase activity	MF	Catalysis of the reaction: a nucleoside triphosphate + H2O = nucleoside diphosphate + phosphate.
GO:0016887	0.000438982	ATPase activity	MF	Catalysis of the reaction: ATP + H2O = ADP + phosphate + 2 H+. May or may not be coupled to another reaction.
GO:0006189	0.000496504	'de novo' IMP biosynthetic process	BP	The chemical reactions and pathways resulting in the formation of IMP, inosine monophosphate, by the stepwise assembly of a purine ring on ribose 5-phosphate.
GO:0006631	0.00053656	fatty acid metabolic process	BP	The chemical reactions and pathways involving fatty acids, aliphatic monocarboxylic acids liberated from naturally occurring fats and oils by hydrolysis.
GO:0046914	0.000542189	transition metal ion binding	MF	Interacting selectively and non-covalently with a transition metal ions; a transition metal is an element whose atom has an incomplete d-subshell of extranuclear electrons, or which gives rise to a cation or cations with an incomplete d-subshell. Transition metals often have more than one valency state. Biologically relevant transition metals include vanadium, manganese, iron, copper, cobalt, nic…
GO:0006813	0.000561992	potassium ion transport	BP	The directed movement of potassium ions (K+) into, out of or within a cell, or between cells, by means of some agent such as a transporter or pore.
GO:0000325	0.000731364	plant-type vacuole	CC	A closed structure that is completely surrounded by a unit membrane, contains liquid, and retains the same shape regardless of cell cycle phase. An example of this structure is found in Arabidopsis thaliana.
GO:0048364	0.000783267	root development	BP	The process whose specific outcome is the progression of the root over time, from its formation to the mature structure. The root is the water- and mineral-absorbing part of a plant which is usually underground, does not bear leaves, tends to grow downwards and is typically derived from the radicle of the embryo.
GO:0006099	0.00080654	tricarboxylic acid cycle	BP	A nearly universal metabolic pathway in which the acetyl group of acetyl coenzyme A is effectively oxidized to two CO2 and four pairs of electrons are transferred to coenzymes. The acetyl group combines with oxaloacetate to form citrate, which undergoes successive transformations to isocitrate, 2-oxoglutarate, succinyl-CoA, succinate, fumarate, malate, and oxaloacetate again, thus completing the …
GO:0004952	0.00089599	dopamine receptor activity	MF	Combining with the neurotransmitter dopamine to initiate a change in cell activity.
GO:0006546	0.00090239	glycine catabolic process	BP	The chemical reactions and pathways resulting in the breakdown of glycine, aminoethanoic acid.
GO:0005774	0.000919654	vacuolar membrane	CC	The lipid bilayer surrounding the vacuole and separating its contents from the cytoplasm of the cell.
GO:0000287	0.000964626	magnesium ion binding	MF	Interacting selectively and non-covalently with magnesium (Mg) ions.
GO:0009628	0.00100591	response to abiotic stimulus	BP	Any process that results in a change in state or activity of a cell or an organism (in terms of movement, secretion, enzyme production, gene expression, etc.) as a result of an abiotic (non-living) stimulus.
GO:0006308	0.00101334	DNA catabolic process	BP	The cellular DNA metabolic process resulting in the breakdown of DNA, deoxyribonucleic acid, one of the two main types of nucleic acid, consisting of a long unbranched macromolecule formed from one or two strands of linked deoxyribonucleotides, the 3'-phosphate group of each constituent deoxyribonucleotide being joined in 3',5'-phosphodiester linkage to the 5'-hydroxyl group of the deoxyribose mo…
GO:0008483	0.00111419	transaminase activity	MF	Catalysis of the transfer of an amino group to an acceptor, usually a 2-oxo acid.
GO:0009116	0.00115554	nucleoside metabolic process	BP	The chemical reactions and pathways involving a nucleoside, a nucleobase linked to either beta-D-ribofuranose (a ribonucleoside) or 2-deoxy-beta-D-ribofuranose, (a deoxyribonucleoside), e.g. adenosine, guanosine, inosine, cytidine, uridine and deoxyadenosine, deoxyguanosine, deoxycytidine and thymidine (= deoxythymidine).
GO:0010304	0.00117807	PSII associated light-harvesting complex II catabolic process	BP	The chemical reactions and pathways resulting in the breakdown of one or more components of the light-harvesting complex of photosystem II.
GO:0000155	0.0012206	two-component sensor activity	MF	Catalysis of the phosphorylation of a histidine residue in response to detection of an extracellular signal such as a chemical ligand or change in environment, to initiate a change in cell state or activity. The two-component sensor is a histidine kinase that autophosphorylates a histidine residue in its active site. The phosphate is then transferred to an aspartate residue in a downstream respon…
GO:0050661	0.00138586	NADP binding	MF	Interacting selectively and non-covalently with nicotinamide-adenine dinucleotide phosphate, a coenzyme involved in many redox and biosynthetic reactions; binding may be to either the oxidized form, NADP+, or the reduced form, NADPH.
GO:0008233	0.00148887	peptidase activity	MF	Catalysis of the hydrolysis of a peptide bond. A peptide bond is a covalent bond formed when the carbon atom from the carboxyl group of one amino acid shares electrons with the nitrogen atom from the amino group of a second amino acid.
GO:0006011	0.00152054	UDP-glucose metabolic process	BP	The chemical reactions and pathways involving UDP-glucose, uridinediphosphoglucose, a substance composed of glucose in glycosidic linkage with uridine diphosphate.
GO:0005249	0.00155167	voltage-gated potassium channel activity	MF	Catalysis of the transmembrane transfer of a potassium ion by a voltage-gated channel. A voltage-gated channel is a channel whose open state is dependent on the voltage across the membrane in which it is embedded.
GO:0003676	0.00166596	nucleic acid binding	MF	Interacting selectively and non-covalently with any nucleic acid.
GO:0048544	0.00170736	recognition of pollen	BP	The process, involving the sharing and interaction of the single locus incompatibility haplotypes, involved in the recognition or rejection of the self pollen by cells in the stigma. This process ensures out-breeding in certain plant species.
GO:0006914	0.00182761	autophagy	BP	The process in which cells digest parts of their own cytoplasm; allows for both recycling of macromolecular constituents under conditions of cellular stress and remodeling the intracellular structure for cell differentiation.
GO:0009733	0.00187717	response to auxin stimulus	BP	Any process that results in a change in state or activity of a cell or an organism (in terms of movement, secretion, enzyme production, gene expression, etc.) as a result of an auxin stimulus.
GO:0006885	0.00196832	regulation of pH	BP	Any process involved in the maintenance of an internal equilibrium of hydrogen ions, thereby modulating the internal pH, within an organism or cell.
GO:0015385	0.00196832	sodium:hydrogen antiporter activity	MF	Catalysis of the transfer of a solute or solutes from one side of a membrane to the other according to the reaction: Na+(out) + H+(in) = Na+(in) + H+(out).
GO:0005727	0.00205456	extrachromosomal circular DNA	CC	Circular DNA structures that are not part of a chromosome.
GO:0006265	0.00209795	DNA topological change	BP	The process in which a transformation is induced in the topological structure of a double-stranded DNA helix, resulting in a change in linking number.
GO:0005887	0.00237016	integral to plasma membrane	CC	Penetrating at least one phospholipid bilayer of a plasma membrane. May also refer to the state of being buried in the bilayer with no exposure outside the bilayer.
GO:0016226	0.00258685	iron-sulfur cluster assembly	BP	The incorporation of iron and exogenous sulfur into a metallo-sulfur cluster.
GO:0010507	0.0026158	negative regulation of autophagy	BP	Any process that stops, prevents, or reduces the frequency, rate or extent of autophagy. Autophagy is the process in which cells digest parts of their own cytoplasm.

## Sheet: Loto_24hLeaf_NO_Eurosis_24hLeaf
GOID	pval	TERM	ONTOLOGY	DESCRIPTION
GO:0005727	7.19933e-06	extrachromosomal circular DNA	CC	Circular DNA structures that are not part of a chromosome.
GO:0006568	1.10052e-05	tryptophan metabolic process	BP	The chemical reactions and pathways involving tryptophan, the chiral amino acid 2-amino-3-(1H-indol-3-yl)propanoic acid.
GO:0016747	3.69651e-05	transferase activity, transferring acyl groups other than amino-acyl groups	MF	Catalysis of the transfer of an acyl group, other than amino-acyl, from one compound (donor) to another (acceptor).
GO:0051287	8.77473e-05	NAD binding	MF	Interacting selectively and non-covalently with nicotinamide adenine dinucleotide, a coenzyme involved in many redox and biosynthetic reactions; binding may be to either the oxidized form, NAD+, or the reduced form, NADH.
GO:0007155	0.000133186	cell adhesion	BP	The attachment of a cell, either to another cell or to an underlying substrate such as the extracellular matrix, via cell adhesion molecules.
GO:0009658	0.000162917	chloroplast organization	BP	A process that is carried out at the cellular level which results in the assembly, arrangement of constituent parts, or disassembly of the chloroplast.
GO:0009739	0.000169912	response to gibberellin stimulus	BP	Any process that results in a change in state or activity of a cell or an organism (in terms of movement, secretion, enzyme production, gene expression, etc.) as a result of a gibberellin stimulus.
GO:0005778	0.000189699	peroxisomal membrane	CC	The lipid bilayer surrounding a peroxisome.
GO:0005774	0.000201835	vacuolar membrane	CC	The lipid bilayer surrounding the vacuole and separating its contents from the cytoplasm of the cell.
GO:0015629	0.000235601	actin cytoskeleton	CC	The part of the cytoskeleton (the internal framework of a cell) composed of actin and associated proteins. Includes actin cytoskeleton-associated complexes.
GO:0006520	0.000272634	cellular amino acid metabolic process	BP	The chemical reactions and pathways involving amino acids, carboxylic acids containing one or more amino groups, as carried out by individual cells.
GO:0015297	0.000283338	antiporter activity	MF	Enables the active transport of a solute across a membrane by a mechanism whereby two or more species are transported in opposite directions in a tightly coupled process not directly linked to a form of energy other than chemiosmotic energy. The reaction is: solute A(out) + solute B(in) = solute A(in) + solute B(out).
GO:0044262	0.000348365	cellular carbohydrate metabolic process	BP	The chemical reactions and pathways involving carbohydrates, any of a group of organic compounds based of the general formula Cx(H2O)y, as carried out by individual cells.
GO:0007165	0.000364218	signal transduction	BP	The cellular process in which a signal is conveyed to trigger a change in the activity or state of a cell. Signal transduction begins with reception of a signal (e.g. a ligand binding to a receptor or receptor activation by a stimulus such as light), or for signal transduction in the absence of ligand, signal-withdrawal or the activity of a constitutively active receptor. Signal transduction ends…
GO:0009617	0.000408325	response to bacterium	BP	Any process that results in a change in state or activity of a cell or an organism (in terms of movement, secretion, enzyme production, gene expression, etc.) as a result of a stimulus from a bacterium.
GO:0005779	0.000472628	integral to peroxisomal membrane	CC	Penetrating at least one phospholipid bilayer of a peroxisomal membrane. May also refer to the state of being buried in the bilayer with no exposure outside the bilayer.
GO:0008233	0.000540328	peptidase activity	MF	Catalysis of the hydrolysis of a peptide bond. A peptide bond is a covalent bond formed when the carbon atom from the carboxyl group of one amino acid shares electrons with the nitrogen atom from the amino group of a second amino acid.
GO:0009638	0.000556061	phototropism	BP	The movement of an organism, or part of an organism, in response to a light stimulus, usually toward or away from it.
GO:0016851	0.000567526	magnesium chelatase activity	MF	Catalysis of the reaction: ATP + H(2)O + Mg(2+) + protoporphyrin IX = ADP + 2 H(+) + magnesium protoporphyrin IX + phosphate.
GO:0009826	0.000581627	unidimensional cell growth	BP	The process in which a cell irreversibly increases in size in one [spatial] dimension or along one axis, resulting in the morphogenesis of the cell.
GO:0030414	0.000629626	peptidase inhibitor activity	MF	Stops, prevents or reduces the activity of a peptidase, any enzyme that catalyzes the hydrolysis peptide bonds.
GO:0050897	0.000662592	cobalt ion binding	MF	Interacting selectively and non-covalently with a cobalt (Co) ion.
GO:0006099	0.000862715	tricarboxylic acid cycle	BP	A nearly universal metabolic pathway in which the acetyl group of acetyl coenzyme A is effectively oxidized to two CO2 and four pairs of electrons are transferred to coenzymes. The acetyl group combines with oxaloacetate to form citrate, which undergoes successive transformations to isocitrate, 2-oxoglutarate, succinyl-CoA, succinate, fumarate, malate, and oxaloacetate again, thus completing the …
GO:0009725	0.00093989	response to hormone stimulus	BP	Any process that results in a change in state or activity of a cell or an organism (in terms of movement, secretion, enzyme production, gene expression, etc.) as a result of a hormone stimulus.
GO:0022891	0.00101787	substrate-specific transmembrane transporter activity	MF	Enables the transfer of a specific substance or group of related substances from one side of a membrane to the other.
GO:0055085	0.00101787	transmembrane transport	BP	The process in which a solute is transported from one side of a membrane to the other.
GO:0016168	0.00105072	chlorophyll binding	MF	Interacting selectively and non-covalently with chlorophyll; any compound of magnesium complexed in a porphyrin (tetrapyrrole) ring and which functions as a photosynthetic pigment.
GO:0004425	0.00105742	indole-3-glycerol-phosphate synthase activity	MF	Catalysis of the reaction: 1-(2-carboxyphenylamino)-1-deoxy-D-ribulose 5-phosphate = 1-(indol-3-yl)glycerol 3-phosphate + CO2 + H2O.
GO:0016769	0.00106592	transferase activity, transferring nitrogenous groups	MF	Catalysis of the transfer of a nitrogenous group from one compound (donor) to another (acceptor).
GO:0030060	0.00107161	L-malate dehydrogenase activity	MF	Catalysis of the reaction: (S)-malate + NAD+ = oxaloacetate + NADH + H+.
GO:0010205	0.00110876	photoinhibition	BP	The mechanism by which high light intensity inhibits photosynthesis through inactivation of the D1 protein of photosystem II.
GO:0009785	0.00116808	blue light signaling pathway	BP	The series of molecular signals initiated upon sensing of blue light by photoreceptor molecule, at a wavelength between 400nm and 470nm.
GO:0016051	0.00116999	carbohydrate biosynthetic process	BP	The chemical reactions and pathways resulting in the formation of carbohydrates, any of a group of organic compounds based of the general formula Cx(H2O)y.
GO:0009902	0.00117515	chloroplast relocation	BP	The process in which chloroplasts in photosynthetic cells migrate toward illuminated sites to optimize photosynthesis and move away from excessively illuminated areas to protect the photosynthetic machinery.
GO:0010362	0.00117515	negative regulation of anion channel activity by blue light	BP	Any process in which blue light stops, prevents, or reduces the frequency, rate, or extent of the anion channel activity.
GO:0016847	0.00119299	1-aminocyclopropane-1-carboxylate synthase activity	MF	Catalysis of the reaction: S-adenosyl-L-methionine(1+) = 1-aminocyclopropane-1-carboxylate + S-methyl-5'-thioadenosine + H(+).
GO:0009295	0.00127653	nucleoid	CC	The region of a bacterial cell, mitochondrion or chloroplast to which the DNA is confined.
GO:0042631	0.00128054	cellular response to water deprivation	BP	Any process that results in a change in state or activity of a cell (in terms of movement, secretion, enzyme production, gene expression, etc.) as a result of deprivation of water.
GO:0009751	0.00135163	response to salicylic acid stimulus	BP	Any process that results in a change in state or activity of a cell or an organism (in terms of movement, secretion, enzyme production, gene expression, etc.) as a result of a salicylic acid stimulus.
GO:0001539	0.00143036	ciliary or flagellar motility	BP	Cell motility due to movement of cilia or flagella.
GO:0003993	0.00168394	acid phosphatase activity	MF	Catalysis of the reaction: an orthophosphoric monoester + H2O = an alcohol + phosphate, with an acid pH optimum.
GO:0046274	0.00172617	lignin catabolic process	BP	The chemical reactions and pathways resulting in the breakdown of lignins, a class of polymers of phenylpropanoid units.
GO:0042626	0.00199067	ATPase activity, coupled to transmembrane movement of substances	MF	Catalysis of the reaction: ATP + H2O = ADP + phosphate, to directly drive the active transport of a substance across a membrane.
GO:0009011	0.00208576	starch synthase activity	MF	Catalysis of the reaction: ADP-glucose + (1,4)-alpha-D-glucosyl(n) = ADP + (1,4)-alpha-D-glucosyl(n+1).
GO:0009250	0.00208576	glucan biosynthetic process	BP	The chemical reactions and pathways resulting in the formation of glucans, polysaccharides consisting only of glucose residues.
GO:0016559	0.0025426	peroxisome fission	BP	The division of a mature peroxisome within a cell to form two or more separate peroxisome compartments.
GO:0004806	0.00262601	triglyceride lipase activity	MF	Catalysis of the reaction: triacylglycerol + H2O = diacylglycerol + a fatty acid anion.
GO:0010039	0.00264509	response to iron ion	BP	Any process that results in a change in state or activity of a cell or an organism (in terms of movement, secretion, enzyme production, gene expression, etc.) as a result of an iron ion stimulus.
GO:0004177	0.00298473	aminopeptidase activity	MF	Catalysis of the hydrolysis of N-terminal amino acid residues from in a polypeptide chain.
GO:0015105	0.003039	arsenite transmembrane transporter activity	MF	Catalysis of the transfer of arsenite from one side of a membrane to the other.
GO:0010150	0.00305594	leaf senescence	BP	The process that occurs in a leaf near the end of its active life that is associated with the dismantling of cell components and membranes, loss of functional chloroplasts, and an overall decline in metabolism.
GO:0015171	0.00308652	amino acid transmembrane transporter activity	MF	Catalysis of the transfer of amino acids from one side of a membrane to the other. Amino acids are organic molecules that contain an amino group and a carboxyl group.
