# Supplementary material for: Comparative Leaf and Root Transcriptomic Analysis of two Rice Japonica Cultivars Reveals Major Differences in the Root Early Response to Osmotic Stress
Source: Rice (N Y). 2016 May 23;9:25. doi: 10.1186/s12284-016-0098-1 (PMC4877341; doi:10.1186/s12284-016-0098-1)
Supplement: Additional file 8: Table S8. — List of DEGs specifically modulated in 3 h-treated root samples of Eurosis or Loto. (XLSX 184 kb) [file 12284_2016_98_MOESM8_ESM.xlsx]

## Sheet: Only up-reg Eurosis 03hroots
Elements only in "Up_03REur":	log2FoldChange	Description
LOC_Os06g08490	1.5802	X0001, putative, expressed
LOC_Os07g23720	1.5814	B4-BTB4 - Bric-a-Brac, Tramtrack, Broad Complex BTB domain with B4 subfamily conserved sequence, expressed
LOC_Os10g30200	1.5814	SKP1-like protein 1B, putative
LOC_Os06g10130	1.5818	expressed protein
LOC_Os04g42280	1.5838	CorA-like magnesium transporter protein, putative, expressed
LOC_Os12g07280	1.5847	ZOS12-02 - C2H2 zinc finger protein, expressed
LOC_Os06g34970	1.5854	conserved hypothetical protein
LOC_Os07g47300	1.5879	spo0B-associated GTP-binding protein, putative, expressed
LOC_Os07g43510	1.5881	40S ribosomal protein S9, putative, expressed
LOC_Os12g01930	1.5886	lipase-related, putative, expressed
LOC_Os01g58220	1.5892	translation initiation factor SUI1, putative, expressed
LOC_Os01g60730	1.5893	RING-H2 finger protein, putative, expressed
LOC_Os06g33100	1.5902	peroxidase precursor, putative, expressed
LOC_Os03g02380	1.5908	major facilitator superfamily domain-containing protein 5, putative, expressed
LOC_Os05g04960	1.5916	phosphoglycerate mutase, putative, expressed
LOC_Os01g47270	1.5933	DUF1645 domain containing protein, putative, expressed
LOC_Os06g43660	1.5938	inorganic H+ pyrophosphatase, putative, expressed
LOC_Os03g18550	1.5953	mitochondrial carrier protein, putative, expressed
LOC_Os03g45194	1.5969	oxidoreductase, short chain dehydrogenase/reductase family domain containing protein, expressed
LOC_Os03g10140	1.5987	ZOS3-04 - C2H2 zinc finger protein, expressed
LOC_Os11g34460	1.5994	OsFBO10 - F-box and other domain containing protein, expressed
LOC_Os12g31370	1.5998	DNA repair protein Rad51, putative, expressed
LOC_Os03g48710	1.6014	expressed protein
LOC_Os01g39890	1.6015	transposon protein, putative, unclassified, expressed
LOC_Os06g19390	1.6035	expressed protein
LOC_Os02g05000	1.6054	expressed protein
LOC_Os05g46240	1.6057	green ripe-like, putative, expressed
LOC_Os10g25030	1.6082	red chlorophyll catabolite reductase, putative, expressed
LOC_Os01g17214	1.6086	major facilitator superfamily antiporter, putative, expressed
LOC_Os08g36170	1.6087	cytokinesis negative regulator RCP1, putative, expressed
LOC_Os11g37490	1.6096	expressed protein
LOC_Os02g58570	1.6104	PRLI-interacting factor A, putative, expressed
LOC_Os05g51590	1.6119	N-rich protein, putative, expressed
LOC_Os06g05890	1.6126	B-box zinc finger family protein, putative, expressed
LOC_Os03g22140	1.6134	tetratricopeptide repeat domain containing protein, expressed
LOC_Os06g47340	1.6149	glycosyltransferase family 43 protein, putative, expressed
LOC_Os01g44210	1.615	50S ribosomal protein L31, putative, expressed
LOC_Os09g36000	1.6158	conserved hypothetical protein
LOC_Os12g32760	1.619	transporter family protein, putative, expressed
LOC_Os02g01080	1.6207	expressed protein
LOC_Os06g04280	1.6209	3-phosphoshikimate 1-carboxyvinyltransferase, chloroplast precursor, putative, expressed
LOC_Os06g21530	1.6209	expressed protein
LOC_Os06g39912	1.6221	expressed protein
LOC_Os06g50050	1.625	AAA-type ATPase family protein, putative
LOC_Os04g18090	1.6254	histone H1, putative, expressed
LOC_Os07g45170	1.6254	protein phosphatase 2C, putative, expressed
LOC_Os05g46220	1.6258	mitochondrial carrier protein, putative, expressed
LOC_Os04g45340	1.6263	expressed protein
LOC_Os04g35680	1.6274	U-box domain containing protein, expressed
LOC_Os03g40000	1.6287	expressed protein
LOC_Os05g49630	1.631	expressed protein
LOC_Os04g55720	1.6316	D-3-phosphoglycerate dehydrogenase, chloroplast precursor, putative, expressed
LOC_Os09g20024	1.634	expressed protein
LOC_Os07g23900	1.635	OsFBX234 - F-box domain containing protein, expressed
LOC_Os07g44050	1.6394	expressed protein
LOC_Os04g27860	1.6406	40S ribosomal protein S27, putative
LOC_Os02g05330	1.6419	DEAD-box ATP-dependent RNA helicase, putative, expressed
LOC_Os07g40000	1.6421	DUF260 domain containing protein, putative, expressed
LOC_Os05g36360	1.6424	U-box domain containing protein, expressed
LOC_Os03g04400	1.6425	heat shock protein DnaJ, putative, expressed
LOC_Os05g49070	1.6426	dehydrogenase, putative, expressed
LOC_Os01g23710	1.643	no apical meristem protein, putative, expressed
LOC_Os05g33520	1.6436	expressed protein
LOC_Os02g44000	1.6464	amino acid kinase, putative
LOC_Os06g12150	1.6473	shikimate kinase, putative, expressed
LOC_Os03g50560	1.65	RNA recognition motif containing protein, putative, expressed
LOC_Os04g33220	1.6541	SAM domain family protein, expressed
LOC_Os02g41520	1.6544	glycosyl transferase 8 domain containing protein, putative, expressed
LOC_Os08g16930	1.6544	expressed protein
LOC_Os06g49890	1.6547	coiled-coil domain-containing protein 90A, mitochondrial precursor, putative, expressed
LOC_Os12g08260	1.6567	dehydrogenase E1 component domain containing protein, expressed
LOC_Os12g06180	1.6572	HVA22, putative, expressed
LOC_Os02g43170	1.6573	B-box zinc finger family protein, putative, expressed
LOC_Os03g27280	1.6586	CAMK_CAMK_like.19 - CAMK includes calcium/calmodulin depedent protein kinases, expressed
LOC_Os04g44790	1.6604	conserved hypothetical protein
LOC_Os08g13060	1.6615	MBTB22 - Bric-a-Brac, Tramtrack, Broad Complex BTB domain with Meprin and TRAF Homology MATH domain, expressed
LOC_Os07g44180	1.6621	OsRCI2-10 - Hydrophobic protein LTI6A, expressed
LOC_Os08g11450	1.6649	expressed protein
LOC_Os03g13040	1.6651	haemolysin-III, putative, expressed
LOC_Os04g52890	1.6653	ATBAG1, putative, expressed
LOC_Os02g47470	1.6664	cytochrome P450, putative, expressed
LOC_Os07g41694	1.6668	acidic leucine-rich nuclear phosphoprotein 32-related protein 1, putative, expressed
LOC_Os08g34010	1.6668	ZF-HD protein dimerisation region containing protein, expressed
LOC_Os05g41950	1.6671	protein kinase, putative, expressed
LOC_Os09g26144	1.6695	glutamate receptor, putative, expressed
LOC_Os03g57270	1.6697	ubiquitin carboxyl-terminal hydrolase, family 1, putative, expressed
LOC_Os06g33170	1.6701	exocyst complex component 6, putative, expressed
LOC_Os06g07760	1.6707	sulfiredoxin-1, putative, expressed
LOC_Os02g17250	1.6712	expressed protein
LOC_Os06g08564	1.6713	OsRCI2-8 - Putative low temperature and salt responsive protein, expressed
LOC_Os11g44920	1.6736	expressed protein
LOC_Os03g19010	1.6739	peroxisomal biogenesis factor 11, putative, expressed
LOC_Os04g59260	1.6742	peroxidase precursor, putative, expressed
LOC_Os07g49510	1.6767	expressed protein
LOC_Os03g04020	1.6768	expansin precursor, putative, expressed
LOC_Os04g52000	1.6784	protein phosphatase 2C, putative, expressed
LOC_Os05g19974	1.6791	endonuclease/exonuclease/phosphatase family protein, putative, expressed
LOC_Os05g08750	1.6808	UDP-glucoronosyl and UDP-glucosyl transferase domain containing protein, expressed
LOC_Os02g02900	1.6811	expressed protein
LOC_Os11g03130	1.6812	E2F-related protein, putative, expressed
LOC_Os03g24730	1.6817	expressed protein
LOC_Os07g11120	1.6817	hydrolase, NUDIX family, domain containing protein, expressed
LOC_Os03g45260	1.6821	vesicle transport v-SNARE protein, putative, expressed
LOC_Os01g14590	1.6826	pathogen-related protein, putative, expressed
LOC_Os04g42880	1.6836	WD domain, G-beta repeat domain containing protein, expressed
LOC_Os01g48000	1.6851	S-locus-like receptor protein kinase, putative, expressed
LOC_Os02g50470	1.6855	expressed protein
LOC_Os02g57260	1.6864	3-ketoacyl-CoA thiolase, peroxisomal precursor, putative, expressed
LOC_Os06g38294	1.689	peptide transporter PTR2, putative, expressed
LOC_Os02g33110	1.6901	glycosyl hydrolases, putative, expressed
LOC_Os06g30130	1.6904	cysteine-rich receptor-like protein kinase 10 precursor, putative, expressed
LOC_Os06g37660	1.6908	OsPP2Ac-1 - Phosphatase 2A isoform 1 belonging to family 1, expressed
LOC_Os01g21160	1.6914	2-oxo acid dehydrogenases acyltransferase domain containing protein, expressed
LOC_Os06g20900	1.6916	expressed protein
LOC_Os05g36190	1.6927	OsFBT7 - F-box and tubby domain containing protein, expressed
LOC_Os05g25640	1.6952	cytochrome P450, putative, expressed
LOC_Os01g68770	1.6966	selenium-binding protein, putative, expressed
LOC_Os05g39240	1.6968	ammonium transporter protein, putative, expressed
LOC_Os08g40150	1.6995	AT hook motif domain containing protein, expressed
LOC_Os07g39620	1.6996	C2 domain containing protein, putative, expressed
LOC_Os01g21420	1.7002	pre-mRNA-splicing factor SF2, putative, expressed
LOC_Os04g33310	1.7003	expressed protein
LOC_Os02g51150	1.7016	sphingolipid C4-hydroxylase SUR2, putative, expressed
LOC_Os03g15870	1.704	ribosomal protein L4, putative, expressed
LOC_Os07g38430	1.7046	WD domain, G-beta repeat domain containing protein, expressed
LOC_Os02g07010	1.7054	expressed protein
LOC_Os05g47810	1.7069	expressed protein
LOC_Os03g20560	1.7071	biotin--protein ligase, putative, expressed
LOC_Os02g06640	1.7077	ubiquitin family protein, putative, expressed
LOC_Os08g39890	1.7083	OsSPL14 - SBP-box gene family member, expressed
LOC_Os01g16220	1.7088	Sad1 / UNC-like C-terminal domain containing protein, putative, expressed
LOC_Os02g46830	1.7089	expressed protein
LOC_Os02g43010	1.709	vacuolar-processing enzyme precursor, putative, expressed
LOC_Os01g60770	1.7103	expansin precursor, putative, expressed
LOC_Os02g51890	1.711	RNA recognition motif containing protein, putative, expressed
LOC_Os08g42020	1.711	zinc ion binding protein, putative, expressed
LOC_Os08g41990	1.7112	aminotransferase, putative, expressed
LOC_Os06g07030	1.7117	AP2 domain containing protein, expressed
LOC_Os03g23010	1.7127	expressed protein
LOC_Os02g52430	1.7149	regulator of ribonuclease, putative, expressed
LOC_Os06g47590	1.7149	AP2 domain containing protein, expressed
LOC_Os08g06415	1.7156	expressed protein
LOC_Os05g10930	1.7167	OsGrx_C15 - glutaredoxin subgroup III, expressed
LOC_Os08g40180	1.7169	3-hydroxy-3-methylglutaryl-coenzyme A reductase, putative, expressed
LOC_Os11g38800	1.7169	zinc finger family protein, putative, expressed
LOC_Os02g42780	1.7176	lectin receptor-type protein kinase, putative, expressed
LOC_Os03g43570	1.718	UBX domain-containing protein 1, putative, expressed
LOC_Os06g34020	1.7192	glycosyl hydrolases family 17, putative, expressed
LOC_Os02g38220	1.7195	eukaryotic translation initiation factor 4B, putative, expressed
LOC_Os01g64110	1.7197	glycosyl hydrolase, putative, expressed
LOC_Os01g48830	1.7205	expressed protein
LOC_Os10g41120	1.7211	expressed protein
LOC_Os03g57450	1.7217	CAMK_CAMK_like.2 - CAMK includes calcium/calmodulin depedent protein kinases, expressed
LOC_Os07g36500	1.7224	Core histone H2A/H2B/H3/H4 domain containing protein, putative, expressed
LOC_Os08g01420	1.7257	PHD-finger domain containing protein, putative, expressed
LOC_Os09g26610	1.7257	OsSAUR38 - Auxin-responsive SAUR gene family member, expressed
LOC_Os02g41904	1.7276	DEF7 - Defensin and Defensin-like DEFL family
LOC_Os10g35850	1.7281	cytochrome b5-like Heme/Steroid binding domain containing protein, expressed
LOC_Os02g55134	1.7283	cytochrome c oxidase copper chaperone, putative, expressed
LOC_Os02g46473	1.7288	expressed protein
LOC_Os01g34060	1.7305	MYB family transcription factor, putative, expressed
LOC_Os04g51140	1.731	E2F-related protein, putative, expressed
LOC_Os04g01570	1.7315	invertase/pectin methylesterase inhibitor family protein, putative, expressed
LOC_Os01g48220	1.7317	protein of unknown function DUF1421 domain containing protein, expressed
LOC_Os07g39510	1.7317	yippee zinc-binding protein, putative, expressed
LOC_Os11g09640	1.7319	OsFBX408 - F-box domain containing protein, expressed
LOC_Os06g11135	1.732	gibberellin receptor GID1L2, putative, expressed
LOC_Os04g49670	1.7327	DUF581 domain containing protein
LOC_Os07g32560	1.7335	ATP-dependent protease, putative, expressed
LOC_Os02g13960	1.7352	spotted leaf 11, putative, expressed
LOC_Os03g62490	1.7356	prohibitin-2, putative, expressed
LOC_Os05g39670	1.7358	prenylated rab acceptor, putative, expressed
LOC_Os02g46440	1.7365	expressed protein
LOC_Os04g44980	1.7368	short-chain dehydrogenase/reductase, putative, expressed
LOC_Os03g18430	1.7369	protein kinase, putative, expressed
LOC_Os02g12750	1.7384	tetraspanin family protein, putative, expressed
LOC_Os01g10610	1.7395	BES1/BZR1 homolog protein, putative, expressed
LOC_Os06g48330	1.742	ATEXO70G1, putative, expressed
LOC_Os05g01950	1.7421	expressed protein
LOC_Os08g32980	1.7425	expressed protein
LOC_Os03g22960	1.7433	expressed protein
LOC_Os07g01810	1.7447	potassium channel protein, putative, expressed
LOC_Os09g38390	1.745	octicosapeptide/Phox/Bem1p, putative, expressed
LOC_Os09g38020	1.7452	Core histone H2A/H2B/H3/H4 domain containing protein, putative, expressed
LOC_Os10g41400	1.7453	peptide methionine sulfoxide reductase, putative, expressed
LOC_Os11g42790	1.7454	transporter, monovalent cation:proton antiporter-2 family, putative, expressed
LOC_Os06g48200	1.7473	glycosyl hydrolases family 16, putative, expressed
LOC_Os03g01990	1.7507	lysM domain containing protein, putative, expressed
LOC_Os01g71340	1.7515	glycosyl hydrolases family 17, putative, expressed
LOC_Os03g57690	1.7523	aldehyde oxidase, putative
LOC_Os08g01150	1.7533	DTA2, putative, expressed
LOC_Os05g48670	1.7538	OsFBT10 - F-box and tubby domain containing protein, expressed
LOC_Os07g14650	1.7538	expressed protein
LOC_Os11g01180	1.7547	ulp1 protease family protein, putative, expressed
LOC_Os04g45090	1.7557	cytochrome b561, putative, expressed
LOC_Os07g12890	1.7562	metal cation transporter, putative, expressed
LOC_Os07g35310	1.7564	TKL_IRAK_DUF26-lc.12 - DUF26 kinases have homology to DUF26 containing loci, expressed
LOC_Os02g45120	1.7568	expressed protein
LOC_Os12g42840	1.7568	expressed protein
LOC_Os07g32010	1.7587	UDP-glucoronosyl and UDP-glucosyl transferase domain containing protein, expressed
LOC_Os12g38620	1.7599	bromodomain associated family protein, expressed
LOC_Os04g53190	1.7607	CPuORF12 - conserved peptide uORF-containing transcript, expressed
LOC_Os07g07620	1.7613	pentatricopeptide, putative, expressed
LOC_Os05g29990	1.7621	NAD dependent epimerase/dehydratase family domain containing protein, expressed
LOC_Os05g43650	1.7624	expressed protein
LOC_Os04g58250	1.7628	protein kinase, putative, expressed
LOC_Os12g39090	1.7632	expressed protein
LOC_Os03g09870	1.7641	mitochondrial import inner membrane translocase subunit Tim17, putative, expressed
LOC_Os07g47510	1.7644	stress-related protein, putative, expressed
LOC_Os09g38550	1.7649	protein phosphatase 2C, putative, expressed
LOC_Os03g63390	1.7663	plastocyanin-like domain containing protein, putative, expressed
LOC_Os01g02920	1.7675	glycosyltransferase protein, putative, expressed
LOC_Os01g16960	1.7677	pyruvate kinase, putative, expressed
LOC_Os02g45000	1.7684	expressed protein
LOC_Os03g51670	1.7719	serine esterase family protein, putative, expressed
LOC_Os12g41980	1.7732	lipase class 3 family protein, putative
LOC_Os08g31940	1.7763	expressed protein
LOC_Os03g12879	1.7769	expressed protein
LOC_Os03g04000	1.7775	AMP-binding domain containing protein, expressed
LOC_Os10g38080	1.7784	OsSub61 - Putative Subtilisin homologue, expressed
LOC_Os11g41920	1.7786	expressed protein
LOC_Os08g29720	1.7793	mitochondrial carrier protein, putative, expressed
LOC_Os05g49650	1.7799	expressed protein
LOC_Os03g24040	1.783	seven in absentia protein family domain containing protein, expressed
LOC_Os03g12860	1.7834	homeobox associated leucine zipper, putative, expressed
LOC_Os06g46770	1.7839	ubiquitin family protein, putative, expressed
LOC_Os04g59140	1.7842	expressed protein
LOC_Os06g35030	1.7848	RNA recognition motif containing protein, putative, expressed
LOC_Os04g47320	1.7854	uncharacterized mscS family protein, putative, expressed
LOC_Os07g09010	1.7859	nodulin, putative, expressed
LOC_Os07g42370	1.7863	zinc-finger protein, putative, expressed
LOC_Os08g43090	1.787	bZIP family transcription factor, putative, expressed
LOC_Os05g34770	1.7872	cytochrome c, putative, expressed
LOC_Os03g20840	1.7876	disease resistance RPP13-like protein 1, putative, expressed
LOC_Os05g49170	1.7899	cold acclimation protein WCOR413, putative, expressed
LOC_Os03g01850	1.791	cyclin-dependent kinase A-1, putative, expressed
LOC_Os07g38130	1.7915	polygalacturonase inhibitor 1 precursor, putative, expressed
LOC_Os09g27450	1.792	homeobox associated leucine zipper, putative, expressed
LOC_Os10g30880	1.794	expressed protein
LOC_Os03g46660	1.7942	glucan endo-1,3-beta-glucosidase precursor, putative, expressed
LOC_Os11g08950	1.7943	protein kinase family protein, putative, expressed
LOC_Os02g32814	1.796	heavy metal-associated domain containing protein, expressed
LOC_Os09g39560	1.7968	genetic modifier, putative, expressed
LOC_Os12g06520	1.7969	bZIP transcription factor domain containing protein, expressed
LOC_Os06g49690	1.7973	expressed protein
LOC_Os02g38190	1.7984	expressed protein
LOC_Os02g15700	1.7992	expressed protein
LOC_Os03g05460	1.7998	expressed protein
LOC_Os10g33040	1.8006	receptor-like protein kinase precursor, putative, expressed
LOC_Os02g32580	1.8023	expressed protein
LOC_Os11g04210	1.8027	hydroxymethylglutaryl-CoA lyase, putative, expressed
LOC_Os05g08920	1.8046	late embryogenesis abundant protein, putative, expressed
LOC_Os04g50950	1.8057	peptide transporter PTR2, putative, expressed
LOC_Os06g39650	1.8059	pentatricopeptide, putative, expressed
LOC_Os05g14360	1.8077	expressed protein
LOC_Os02g44010	1.8086	expressed protein
LOC_Os03g45930	1.8093	expressed protein
LOC_Os03g55380	1.8112	oxidoreductase, putative, expressed
LOC_Os01g08950	1.8113	expressed protein
LOC_Os06g33880	1.8129	expressed protein
LOC_Os08g29660	1.813	OsWRKY69 - Superfamily of TFs having WRKY and zinc finger domains, expressed
LOC_Os11g47890	1.8134	GRAS family transcription factor domain containing protein, expressed
LOC_Os11g10130	1.8135	MYB family transcription factor, putative, expressed
LOC_Os09g05030	1.8144	armadillo/beta-catenin-like repeat family protein, expressed
LOC_Os01g08760	1.8154	choline/ethanolamine kinase, putative
LOC_Os07g37350	1.8156	armadillo/beta-catenin repeat family protein, putative, expressed
LOC_Os03g48270	1.8165	CAMK_CAMK_like.21 - CAMK includes calcium/calmodulin depedent protein kinases, expressed
LOC_Os03g25430	1.817	transcription regulator, putative, expressed
LOC_Os04g58920	1.8196	U-box domain-containing protein, putative, expressed
LOC_Os05g11120	1.8206	prenylated rab acceptor, putative, expressed
LOC_Os05g50930	1.8238	RNA polymerase sigma factor, putative, expressed
LOC_Os09g39230	1.824	prephenate dehydratase domain containing protein, expressed
LOC_Os05g42230	1.8249	universal stress protein domain containing protein, putative, expressed
LOC_Os12g38540	1.8257	expressed protein
LOC_Os02g44980	1.8268	transmembrane amino acid transporter protein, putative, expressed
LOC_Os02g12900	1.8279	cysteine synthase, putative, expressed
LOC_Os02g47810	1.8289	dof zinc finger domain containing protein, putative, expressed
LOC_Os02g38210	1.829	elongation factor Tu, putative, expressed
LOC_Os03g45390	1.829	glucan endo-1,3-beta-glucosidase precursor, putative, expressed
LOC_Os05g43840	1.8322	CAMK_KIN1/SNF1/Nim1_like.25 - CAMK includes calcium/calmodulin depedent protein kinases, expressed
LOC_Os09g23660	1.8353	ZIM motif family protein, expressed
LOC_Os10g38820	1.8355	bZIP family transcription factor, putative, expressed
LOC_Os12g16540	1.836	OsWAK124 - OsWAK receptor-like protein OsWAK-RLP, expressed
LOC_Os06g13080	1.8372	spotted leaf 11, putative, expressed
LOC_Os08g01880	1.8402	synaptobrevin-related family protein, putative, expressed
LOC_Os02g19804	1.8412	Zinc finger C-x8-C-x5-C-x3-H type domain containing protein, expressed
LOC_Os03g44290	1.843	expansin precursor, putative, expressed
LOC_Os08g36630	1.8452	bifunctional monodehydroascorbate reductase and carbonic anhydrasenectarin-3 precursor, putative, expressed
LOC_Os09g28180	1.8479	D-mannose binding lectin family protein, expressed
LOC_Os07g07350	1.8521	zinc finger A20 and AN1 domain-containing stress-associated protein, putative, expressed
LOC_Os02g07840	1.8533	bZIP transcription factor domain containing protein, expressed
LOC_Os04g57440	1.8545	oryzain beta chain precursor, putative, expressed
LOC_Os02g36360	1.8553	ZOS2-11 - C2H2 zinc finger protein, expressed
LOC_Os07g32020	1.8557	UDP-glucoronosyl and UDP-glucosyl transferase domain containing protein, expressed
LOC_Os08g01760	1.8569	dehydrogenase, putative, expressed
LOC_Os08g09060	1.8571	Cupin domain containing protein, expressed
LOC_Os03g21040	1.8584	stress responsive protein, putative, expressed
LOC_Os01g52630	1.8598	regulator of chromosome condensation, putative, expressed
LOC_Os12g18630	1.8605	expressed protein
LOC_Os07g44690	1.8629	HSF-type DNA-binding domain containing protein, expressed
LOC_Os03g48010	1.8654	exostosin, putative, expressed
LOC_Os04g43160	1.8655	expressed protein
LOC_Os01g13930	1.8663	expressed protein
LOC_Os01g69140	1.869	regulatory protein, putative, expressed
LOC_Os09g01640	1.87	CAX-interacting protein 4, putative, expressed
LOC_Os07g48280	1.8705	expressed protein
LOC_Os02g34600	1.8723	CAMK_CAMK_like.13 - CAMK includes calcium/calmodulin depedent protein kinases, expressed
LOC_Os09g26400	1.8727	zinc finger, C3HC4 type domain containing protein, expressed
LOC_Os01g32640	1.8733	OsFBX9 - F-box domain containing protein, expressed
LOC_Os06g23775	1.8747	expressed protein
LOC_Os08g33210	1.8754	expressed protein
LOC_Os08g06210	1.8761	expressed protein
LOC_Os08g01890	1.8771	DNA binding protein, putative, expressed
LOC_Os06g47970	1.8772	expressed protein
LOC_Os01g47350	1.8793	enoyl-CoA hydratase/isomerase family protein, putative, expressed
LOC_Os05g47750	1.8802	Ser/Thr protein kinase, putative, expressed
LOC_Os01g64930	1.882	expressed protein
LOC_Os01g49030	1.8821	expressed protein
LOC_Os08g03600	1.8833	expressed protein
LOC_Os07g07410	1.8834	oxidoreductase, 2OG-Fe oxygenase family protein, putative, expressed
LOC_Os07g42740	1.8835	DUF1645 domain containing protein, putative, expressed
LOC_Os03g53150	1.8843	OsIAA13 - Auxin-responsive Aux/IAA gene family member, expressed
LOC_Os06g43090	1.8872	MYB transcription factor TaMYB1, putative, expressed
LOC_Os05g50250	1.8876	cinnamoyl-CoA reductase-related, putative, expressed
LOC_Os05g02780	1.8878	glycine-rich protein A3, putative, expressed
LOC_Os09g15980	1.8878	expressed protein
LOC_Os11g34080	1.8894	expressed protein
LOC_Os10g37500	1.8901	AAA-type ATPase family protein, putative, expressed
LOC_Os03g16430	1.8908	RNA polymerase sigma factor, putative, expressed
LOC_Os12g01900	1.8915	retrotransposon protein, putative, unclassified, expressed
LOC_Os10g34940	1.8921	expressed protein
LOC_Os02g06170	1.8928	expressed protein
LOC_Os03g58250	1.8928	bZIP transcription factor domain containing protein, expressed
LOC_Os07g37620	1.8957	fiber expressed protein, putative, expressed
LOC_Os07g04180	1.8959	amino acid transporter, putative, expressed
LOC_Os02g37030	1.8961	protein binding protein, putative, expressed
LOC_Os01g11970	1.8975	expressed protein
LOC_Os04g19960	1.8989	retrotransposon protein, putative, unclassified, expressed
LOC_Os04g56500	1.8998	expressed protein
LOC_Os03g38230	1.9011	peptidase M50 family protein, putative, expressed
LOC_Os11g26900	1.9012	expressed protein
LOC_Os03g06390	1.9039	expressed protein
LOC_Os06g23114	1.9043	copper methylamine oxidase precursor, putative, expressed
LOC_Os01g65800	1.9064	powdery mildew resistant protein 5, putative, expressed
LOC_Os02g51410	1.9089	shikimate kinase, putative, expressed
LOC_Os08g01530	1.9104	expressed protein
LOC_Os03g43770	1.9127	OsFBX97 - F-box domain containing protein, expressed
LOC_Os08g22852	1.9175	expressed protein
LOC_Os07g38580	1.9177	zinc finger family protein, putative, expressed
LOC_Os03g06520	1.9192	sulfate transporter, putative, expressed
LOC_Os10g39000	1.9223	expressed protein
LOC_Os03g09060	1.9224	prenyltransferase, putative, expressed
LOC_Os06g05355	1.9224	expressed protein
LOC_Os05g34950	1.9228	cysteine-rich receptor-like protein kinase 6 precursor, putative, expressed
LOC_Os05g09500	1.923	hexokinase, putative, expressed
LOC_Os03g03500	1.9237	heavy metal-associated domain containing protein, expressed
LOC_Os01g27240	1.9255	12-oxophytodienoate reductase, putative, expressed
LOC_Os02g22820	1.9256	expressed protein
LOC_Os02g53040	1.9266	STE_MEKK_ste11_MAP3K.11 - STE kinases include homologs to sterile 7, sterile 11 and sterile 20 from yeast, expressed
LOC_Os05g06270	1.9282	zinc finger, C3HC4 type domain containing protein, expressed
LOC_Os05g44300	1.9285	plant-specific domain TIGR01615 family protein, expressed
LOC_Os01g42790	1.931	xylem cysteine proteinase 2 precursor, putative, expressed
LOC_Os10g13810	1.9337	glycosyltransferase family 43 protein, putative, expressed
LOC_Os12g08810	1.9342	VTC2, putative, expressed
LOC_Os02g08160	1.9344	OsFBD6 - F-box and FBD domain containing protein, expressed
LOC_Os03g07980	1.9361	expressed protein
LOC_Os05g11900	1.9368	expressed protein
LOC_Os01g08780	1.9379	endonuclease/exonuclease/phosphatase family domain containing protein, expressed
LOC_Os02g54600	1.9393	STE_MEK_ste7_MAP2K.5 - STE kinases include homologs to sterile 7, sterile 11 and sterile 20 from yeast, expressed
LOC_Os01g58500	1.9432	expressed protein
LOC_Os03g16670	1.9433	haloacid dehalogenase-like hydrolase family protein, putative, expressed
LOC_Os03g10650	1.9443	cyclin, putative, expressed
LOC_Os02g45810	1.9446	WD domain, G-beta repeat domain containing protein, expressed
LOC_Os07g39280	1.9452	transporter-related, putative, expressed
LOC_Os11g07600	1.9454	ABC-2 type transporter domain containing protein, expressed
LOC_Os08g43970	1.946	carrier, putative
LOC_Os05g38890	1.9471	transposon protein, putative, CACTA, En/Spm sub-class, expressed
LOC_Os01g62850	1.9478	membrane associated DUF588 domain containing protein, putative, expressed
LOC_Os03g55670	1.9485	expressed protein
LOC_Os12g38040	1.9486	metallothionein family protein, expressed
LOC_Os01g04020	1.9504	AP2 domain containing protein, expressed
LOC_Os02g47930	1.9511	expressed protein
LOC_Os05g11840	1.9511	expressed protein
LOC_Os02g57420	1.9524	protein kinase APK1A, chloroplast precursor, putative, expressed
LOC_Os05g45300	1.9545	enoyl-CoA hydratase/isomerase family protein, putative, expressed
LOC_Os07g43160	1.9545	uncharacterized glycosyl hydrolase Rv2006/MT2062, putative, expressed
LOC_Os05g34630	1.9551	hydrolase, alpha/beta fold family domain containing protein, expressed
LOC_Os03g50110	1.9552	transcription regulator, putative, expressed
LOC_Os02g30320	1.9563	drought-induced protein 1, putative, expressed
LOC_Os02g04510	1.9584	UOS1, putative, expressed
LOC_Os10g30890	1.9592	expressed protein
LOC_Os01g62300	1.9603	SLT1 protein, putative, expressed
LOC_Os09g37720	1.961	RNA recognition motif containing protein, expressed
LOC_Os03g55930	1.9626	ribosomal protein, putative, expressed
LOC_Os01g50370	1.9628	STE_MEKK_ste11_MAP3K.4 - STE kinases include homologs to sterile 7, sterile 11 and sterile 20 from yeast, expressed
LOC_Os09g36920	1.9639	la domain containing protein, putative, expressed
LOC_Os05g38140	1.964	basic helix-loop-helix DND-binding domain containing protein, expressed
LOC_Os01g06660	1.9646	thiamine pyrophosphate enzyme, C-terminal TPP binding domain containing protein, expressed
LOC_Os09g27580	1.9657	potassium transporter, putative, expressed
LOC_Os02g02600	1.9663	serine/threonine-protein kinase Cx32, chloroplast precursor, putative, expressed
LOC_Os09g39860	1.9668	protein kinase family protein, putative, expressed
LOC_Os02g50372	1.9671	expressed protein
LOC_Os05g13580	1.9679	OsCML18 - Calmodulin-related calcium sensor protein, expressed
LOC_Os02g02970	1.9685	expressed protein
LOC_Os01g48500	1.9688	expressed protein
LOC_Os02g48670	1.9695	slowmo homolog, putative, expressed
LOC_Os01g65370	1.9703	MYB family transcription factor, putative
LOC_Os01g43895	1.9715	expressed protein
LOC_Os01g45380	1.9753	protein kinase domain containing protein, expressed
LOC_Os04g59520	1.9799	anthranilate phosphoribosyltransferase, putative, expressed
LOC_Os04g51130	1.9807	expressed protein
LOC_Os03g59225	1.9808	expressed protein
LOC_Os04g58720	1.9813	anthranilate phosphoribosyltransferase, putative, expressed
LOC_Os06g13010	1.9814	retrotransposon protein, putative, unclassified, expressed
LOC_Os08g44850	1.9819	C2 domain containing protein, putative, expressed
LOC_Os11g35240	1.984	transposon protein, putative, unclassified
LOC_Os04g46160	1.9844	expressed protein
LOC_Os06g07020	1.9849	ZOS6-01 - C2H2 zinc finger protein, expressed
LOC_Os01g21410	1.9857	expressed protein
LOC_Os02g35090	1.9876	expressed protein
LOC_Os01g65992	1.9889	expressed protein
LOC_Os02g56750	1.9902	OsFBX65 - F-box domain containing protein, expressed
LOC_Os02g32370	1.9911	inositol hexaphosphate kinase, putative, expressed
LOC_Os05g44270	1.9921	VQ domain containing protein, putative, expressed
LOC_Os11g44380	1.9932	expressed protein
LOC_Os07g08340	1.9937	pyruvate kinase, putative, expressed
LOC_Os05g12481	1.9939	expressed protein
LOC_Os04g35390	1.9957	hypothetical protein
LOC_Os04g38920	1.9958	DUF593 domain containing protein, expressed
LOC_Os10g01100	1.996	receptor-like protein kinase, putative, expressed
LOC_Os09g35790	1.9961	HSF-type DNA-binding domain containing protein, expressed
LOC_Os01g54700	1.9993	retrotransposon protein, putative, unclassified, expressed
LOC_Os01g09230	1.9996	expressed protein
LOC_Os02g04340	2.0005	NIN-like protein 2, putative, expressed
LOC_Os01g66170	2.001	SNARE associated Golgi protein, putative, expressed
LOC_Os03g22270	2.001	auxin-repressed protein, putative, expressed
LOC_Os04g47620	2.0012	protein kinase APK1B, chloroplast precursor, putative, expressed
LOC_Os02g43670	2.0015	transferase family protein, putative, expressed
LOC_Os09g09320	2.0025	nuclear transport factor, putative, expressed
LOC_Os11g38650	2.0062	UDP-glucoronosyl/UDP-glucosyl transferase, putative, expressed
LOC_Os04g37480	2.0074	oxidoreductase, aldo/keto reductase family protein, putative, expressed
LOC_Os05g08640	2.0077	transferase family protein, putative, expressed
LOC_Os07g06990	2.008	expressed protein
LOC_Os02g54890	2.0128	UDP-glucuronate 4-epimerase, putative, expressed
LOC_Os04g53620	2.0133	ubiquitin family protein, putative, expressed
LOC_Os12g41720	2.0136	PLA IIIA/PLP7, putative, expressed
LOC_Os06g33330	2.0141	powdery mildew resistant protein 5, putative, expressed
LOC_Os07g07300	2.0152	expressed protein
LOC_Os07g06600	2.0155	glutaredoxin, putative, expressed
LOC_Os02g32540	2.0169	ubiquitin carboxyl-terminal hydrolase, family 1, putative, expressed
LOC_Os06g39270	2.0173	UDP-glucoronosyl and UDP-glucosyl transferase domain containing protein, expressed
LOC_Os05g03500	2.019	expressed protein
LOC_Os05g05060	2.0204	expressed protein
LOC_Os12g07120	2.0213	GATA zinc finger domain containing protein, expressed
LOC_Os05g40770	2.0218	leucine-rich repeat family protein, putative, expressed
LOC_Os09g23690	2.0246	UBX domain containing protein, expressed
LOC_Os11g02730	2.0257	harpin-induced protein 1 domain containing protein, expressed
LOC_Os02g53380	2.026	expressed protein
LOC_Os05g47830	2.0274	expressed protein
LOC_Os03g08600	2.0306	glycosyl transferase, putative, expressed
LOC_Os03g14300	2.0332	THION29 - Plant thionin family protein precursor, expressed
LOC_Os03g45420	2.0343	armadillo/beta-catenin repeat family protein, putative, expressed
LOC_Os01g53450	2.0353	aminotransferase, classes I and II, domain containing protein, expressed
LOC_Os12g43440	2.0358	thaumatin, putative, expressed
LOC_Os01g34100	2.0371	expressed protein
LOC_Os01g32770	2.0376	DUF260 domain containing protein, putative, expressed
LOC_Os03g19090	2.0381	expressed protein
LOC_Os03g60840	2.0406	BBTI13 - Bowman-Birk type bran trypsin inhibitor precursor, expressed
LOC_Os04g57850	2.0406	AMP-binding enzyme, putative, expressed
LOC_Os03g01570	2.0407	expressed protein
LOC_Os12g43890	2.0417	GNS1/SUR4 membrane family protein, putative, expressed
LOC_Os01g47540	2.0432	NLI interacting factor-like phosphatase, putative, expressed
LOC_Os05g36270	2.0438	fructose-1,6-bisphosphatase, putative, expressed
LOC_Os02g39884	2.0448	expressed protein
LOC_Os03g09070	2.0448	leucine rich repeat domain containing protein, putative, expressed
LOC_Os05g49410	2.0454	expressed protein
LOC_Os07g39590	2.0481	spotted leaf 11, putative, expressed
LOC_Os06g41600	2.0485	hypothetical protein
LOC_Os05g35594	2.0495	peptide transporter, putative, expressed
LOC_Os06g08060	2.0495	leucoanthocyanidin dioxygenase, putative, expressed
LOC_Os11g08100	2.0497	eukaryotic aspartyl protease domain containing protein, expressed
LOC_Os01g04010	2.0504	expressed protein
LOC_Os03g16860	2.0516	DnaK family protein, putative, expressed
LOC_Os06g08710	2.0521	receptor-like protein kinase precursor, putative
LOC_Os03g14730	2.0522	gibberellin receptor GID1L2, putative, expressed
LOC_Os09g28000	2.0522	OsSigP6 - Putative Type I Signal Peptidase homologue; employs a putative Ser/Lys catalytic dyad, expressed
LOC_Os01g52920	2.056	expressed protein
LOC_Os06g19590	2.0588	estradiol 17-beta-dehydrogenase 12, putative, expressed
LOC_Os06g07600	2.0613	uncharacterized glycosyltransferase, putative, expressed
LOC_Os08g33710	2.0641	ribonuclease T2 family domain containing protein, expressed
LOC_Os05g11560	2.0649	aquaporin protein, putative, expressed
LOC_Os08g01120	2.065	sulfate transporter, putative, expressed
LOC_Os12g35610	2.0657	respiratory burst oxidase, putative, expressed
LOC_Os02g51910	2.0672	cytokinin-O-glucosyltransferase 2, putative, expressed
LOC_Os02g45390	2.0677	RING-H2 finger protein, putative, expressed
LOC_Os01g13390	2.0689	expressed protein
LOC_Os04g58840	2.0689	Eukaryotic aspartyl protease domain containing protein, expressed
LOC_Os01g57730	2.0692	peroxidase precursor, putative, expressed
LOC_Os01g11390	2.0711	hypothetical protein
LOC_Os07g36140	2.0719	core histone H2A/H2B/H3/H4, putative, expressed
LOC_Os05g43460	2.072	DUF567 domain containing protein, putative, expressed
LOC_Os02g46620	2.0728	expressed protein
LOC_Os04g45980	2.0759	glycine-rich cell wall protein, putative
LOC_Os04g23820	2.0768	methionyl-tRNA synthetase, putative, expressed
LOC_Os01g20894	2.0787	expressed protein
LOC_Os04g44820	2.0835	zinc finger, C3HC4 type domain containing protein, expressed
LOC_Os12g32650	2.0836	expressed protein
LOC_Os09g31458	2.0841	expressed protein
LOC_Os04g45690	2.0847	B-box zinc finger family protein, putative, expressed
LOC_Os05g13804	2.0852	expressed protein
LOC_Os08g44870	2.0863	MATE efflux family protein, putative, expressed
LOC_Os05g04000	2.0901	expressed protein
LOC_Os04g52840	2.0904	tyrosine protein kinase domain containing protein, putative, expressed
LOC_Os03g49380	2.0917	lipoxygenase, putative, expressed
LOC_Os01g41530	2.0926	OsFBL2 - F-box domain and LRR containing protein, expressed
LOC_Os02g41820	2.0929	expressed protein
LOC_Os06g29844	2.0949	MATE efflux family protein, putative, expressed
LOC_Os03g63560	2.0952	pentatricopeptide, putative, expressed
LOC_Os10g33990	2.0958	DUF584 domain containing protein, putative, expressed
LOC_Os05g25860	2.0961	expressed protein
LOC_Os10g27350	2.0963	DUF584 domain containing protein, putative
LOC_Os09g31031	2.0966	ubiquitin family protein, putative, expressed
LOC_Os04g55700	2.0968	exonuclease, putative, expressed
LOC_Os11g37560	2.0978	expressed protein
LOC_Os01g56540	2.0979	histone-lysine N-methyltransferase SUVR3, putative, expressed
LOC_Os01g12810	2.0993	retrotransposon protein, putative, unclassified, expressed
LOC_Os08g44290	2.1008	RNA recognition motif containing protein, putative, expressed
LOC_Os09g34150	2.1025	NBS-LRR disease resistance protein, putative, expressed
LOC_Os01g37350	2.104	retrotransposon protein, putative, Ty3-gypsy subclass, expressed
LOC_Os10g41660	2.105	zinc finger, C3HC4 type domain containing protein, expressed
LOC_Os02g51414	2.1053	expressed protein
LOC_Os08g39300	2.1058	aminotransferase, putative, expressed
LOC_Os09g28060	2.1066	MORN repeat domain containing protein, expressed
LOC_Os02g41580	2.107	CAMK_CAMK_like.14 - CAMK includes calcium/calmodulin depedent protein kinases, expressed
LOC_Os08g31580	2.1077	ethylene-responsive transcription factor, putative, expressed
LOC_Os08g45030	2.1083	multidrug resistance protein, putative, expressed
LOC_Os07g34589	2.1101	translation initiation factor SUI1, putative, expressed
LOC_Os09g30200	2.1101	ATP binding protein, putative, expressed
LOC_Os01g18230	2.112	FAD-linked oxidoreductase protein, putative, expressed
LOC_Os01g11590	2.1124	uncharacterized protein HI0077, putative, expressed
LOC_Os03g56000	2.113	PHLOEM 2-LIKE A10, putative, expressed
LOC_Os03g64280	2.1133	1-aminocyclopropane-1-carboxylate oxidase homolog 1, putative, expressed
LOC_Os01g58970	2.1134	cytochrome P450, putative, expressed
LOC_Os03g53400	2.114	transmembrane BAX inhibitor motif-containing protein, putative, expressed
LOC_Os07g31884	2.1143	MATE efflux family protein, putative, expressed
LOC_Os01g18450	2.1151	expressed protein
LOC_Os03g50780	2.1151	PHD-finger domain containing protein, putative, expressed
LOC_Os01g46350	2.1164	proteins of unknown function domain containing protein, expressed
LOC_Os01g66160	2.117	pentatricopeptide, putative, expressed
LOC_Os02g06520	2.1174	OsFBLD1 - F-box, LRR and FBD domain containing protein, expressed
LOC_Os10g37980	2.1189	prephenate dehydratase domain containing protein, expressed
LOC_Os04g59610	2.12	expressed protein
LOC_Os05g47880	2.1218	hypro1, putative, expressed
LOC_Os04g53994	2.1221	kinase, putative, expressed
LOC_Os09g36940	2.1244	plastocyanin-like domain containing protein, putative, expressed
LOC_Os03g38950	2.1262	chloroplast post-illumination chlorophyll fluorescence increase protein, putative, expressed
LOC_Os07g39320	2.1282	homeobox domain containing protein, expressed
LOC_Os12g12115	2.1301	expressed protein
LOC_Os02g39360	2.1318	B-box zinc finger family protein, putative, expressed
LOC_Os03g40930	2.1318	expressed protein
LOC_Os03g55080	2.1321	OsWRKY3 - Superfamily of TFs having WRKY and zinc finger domains, expressed
LOC_Os06g09950	2.1332	hypothetical protein
LOC_Os03g53930	2.1346	expressed protein
LOC_Os01g63970	2.1354	sialyltransferase family domain containing protein, expressed
LOC_Os07g42610	2.1364	RING finger protein, putative, expressed
LOC_Os06g32990	2.1367	peroxidase precursor, putative, expressed
LOC_Os11g41140	2.1391	zinc finger, C3HC4 type domain containing protein, expressed
LOC_Os06g07040	2.1398	OsIAA20 - Auxin-responsive Aux/IAA gene family member, expressed
LOC_Os03g05160	2.1408	GATA zinc finger domain containing protein, expressed
LOC_Os07g42960	2.1415	phospho-2-dehydro-3-deoxyheptonate aldolase, chloroplast precursor, putative, expressed
LOC_Os06g35770	2.1477	expressed protein
LOC_Os06g08290	2.152	MYB family transcription factor, putative, expressed
LOC_Os01g38980	2.1521	calmodulin-binding protein, putative, expressed
LOC_Os02g39910	2.1552	B4-BTB1 - Bric-a-Brac, Tramtrack, Broad Complex BTB domain with B4 subfamily conserved sequence, expressed
LOC_Os09g32025	2.1563	uroporphyrinogen-III synthase, putative
LOC_Os08g01514	2.1578	expressed protein
LOC_Os01g49440	2.1593	expressed protein
LOC_Os05g39610	2.1593	exo70 exocyst complex subunit domain containing protein, expressed
LOC_Os01g63480	2.1596	transferase family protein, putative, expressed
LOC_Os06g45060	2.1625	expressed protein
LOC_Os05g37800	2.1636	DUF740 domain containing protein, expressed
LOC_Os11g25454	2.1641	cytokinin-N-glucosyltransferase 1, putative, expressed
LOC_Os04g48130	2.1656	OsRhmbd11 - Putative Rhomboid homologue, expressed
LOC_Os02g45200	2.1662	dof zinc finger domain containing protein, putative, expressed
LOC_Os03g18160	2.1684	mitochondrial carrier protein, putative, expressed
LOC_Os01g52570	2.1689	lachrymatory factor synthase, putative, expressed
LOC_Os09g28280	2.1691	gibberellin receptor GID1L2, putative, expressed
LOC_Os08g38580	2.1704	harpin-induced protein 1 domain containing protein, expressed
LOC_Os02g50210	2.1722	erwinia induced protein 2, putative, expressed
LOC_Os03g03334	2.173	expressed protein
LOC_Os01g24720	2.1736	hypothetical protein
LOC_Os01g59610	2.1737	KAZ1 - Kazal-type serine protease inhibitor precursor, expressed
LOC_Os03g02780	2.1753	Core histone H2A/H2B/H3/H4 domain containing protein, putative, expressed
LOC_Os04g11980	2.1775	expressed protein
LOC_Os12g42900	2.1776	lysine-rich arabinogalactan protein 19 precursor, putative, expressed
LOC_Os08g30820	2.1786	cleavage and polyadenylation specificity factor subunit 5, putative, expressed
LOC_Os09g08480	2.1789	expressed protein
LOC_Os03g53390	2.1791	expressed protein
LOC_Os07g48510	2.1795	thioredoxin, putative, expressed
LOC_Os03g55010	2.1796	UDP-glucoronosyl and UDP-glucosyl transferase domain containing protein, expressed
LOC_Os03g63270	2.1809	regulatory protein, putative, expressed
LOC_Os01g03980	2.1814	expressed protein
LOC_Os03g60380	2.1822	cinnamoyl CoA reductase, putative, expressed
LOC_Os10g05240	2.183	OsFBX369 - F-box domain containing protein, expressed
LOC_Os02g38320	2.1854	BTBZ3 - Bric-a-Brac, Tramtrack, Broad Complex BTB domain with TAZ zinc finger and Calmodulin-binding domains, expressed
LOC_Os11g10110	2.1884	expressed protein
LOC_Os06g04070	2.1891	pyridoxal-dependent decarboxylase protein, putative, expressed
LOC_Os01g74490	2.191	heavy metal-associated domain containing protein, expressed
LOC_Os03g10980	2.1911	conserved hypothetical protein
LOC_Os01g43350	2.1918	protein kinase family protein, putative, expressed
LOC_Os01g09080	2.1953	WRKY DNA-binding domain containing protein, expressed
LOC_Os01g10040	2.1955	cytochrome P450, putative, expressed
LOC_Os03g12020	2.1959	50S ribosomal protein L15, chloroplast precursor, putative, expressed
LOC_Os08g38220	2.199	dof zinc finger domain containing protein, putative, expressed
LOC_Os05g27000	2.1998	expressed protein
LOC_Os04g34140	2.2019	U-box protein CMPG1, putative, expressed
LOC_Os05g04490	2.2023	peroxidase precursor, putative, expressed
LOC_Os04g37550	2.2026	aspartic proteinase nepenthesin-2 precursor, putative, expressed
LOC_Os08g13270	2.2047	expressed protein
LOC_Os05g35580	2.2061	amidophosphoribosyltransferase, chloroplast precursor, putative, expressed
LOC_Os03g60500	2.2063	conserved hypothetical protein
LOC_Os12g44300	2.2068	CHX28, putative, expressed
LOC_Os12g03800	2.2096	expressed protein
LOC_Os03g14950	2.2099	PLA IIIA/PLP7, putative, expressed
LOC_Os01g57260	2.211	vacuolar protein sorting-associated protein 28 homolog 2, putative, expressed
LOC_Os05g31740	2.2117	cytochrome P450 86A2, putative, expressed
LOC_Os01g21310	2.2118	expressed protein
LOC_Os06g18000	2.2122	protein kinase domain containing protein, expressed
LOC_Os09g01470	2.2178	expressed protein
LOC_Os05g33300	2.221	tat pathway signal sequence family protein, expressed
LOC_Os03g17070	2.223	ATP synthase B chain, chloroplast precursor, putative, expressed
LOC_Os09g29660	2.2241	white-brown complex homolog protein 11, putative, expressed
LOC_Os09g24320	2.2269	2-oxo acid dehydrogenases acyltransferase domain containing protein, expressed
LOC_Os01g16930	2.2273	presenilin, putative, expressed
LOC_Os02g49830	2.2275	pentatricopeptide, putative
LOC_Os06g30710	2.2328	DGCR14, putative, expressed
LOC_Os02g40840	2.2345	alcohol oxidase, putative, expressed
LOC_Os03g55820	2.2347	thioredoxin, putative, expressed
LOC_Os12g02530	2.2364	BTBN22 - Bric-a-Brac, Tramtrack, Broad Complex BTB domain with non-phototropic hypocotyl 3 NPH3 and coiled-coil domains, expressed
LOC_Os03g53200	2.2377	OsCML4 - Calmodulin-related calcium sensor protein, expressed
LOC_Os12g38960	2.2382	ZOS12-07 - C2H2 zinc finger protein, expressed
LOC_Os09g09790	2.2383	Fe-S metabolism associated domain containing protein, expressed
LOC_Os03g19860	2.2385	expressed protein
LOC_Os05g08110	2.2407	early light-induced protein, chloroplast precursor, putative, expressed
LOC_Os08g31060	2.2475	phospholipase D alpha 1, putative, expressed
LOC_Os04g44420	2.2489	isochorismatase family protein, putative, expressed
LOC_Os01g61620	2.2492	protein kinase family protein, putative, expressed
LOC_Os03g55590	2.2514	MYB family transcription factor, putative, expressed
LOC_Os01g69040	2.2523	zinc finger, C3HC4 type domain containing protein, expressed
LOC_Os10g36550	2.2529	CRP3 - Cysteine-rich family protein precursor, expressed
LOC_Os08g37270	2.2544	heat shock protein DnaJ, putative, expressed
LOC_Os02g40110	2.2547	expressed protein
LOC_Os01g60430	2.2563	pentatricopeptide repeat-containing protein, putative, expressed
LOC_Os05g48570	2.2563	expressed protein
LOC_Os01g41810	2.2575	cytochrome P450 72A1, putative, expressed
LOC_Os10g28254	2.2577	expressed protein
LOC_Os03g04710	2.2599	expressed protein
LOC_Os08g41280	2.2602	membrane protein, putative, expressed
LOC_Os03g55530	2.2645	HLS, putative, expressed
LOC_Os12g21710	2.2666	nnrU, putative, expressed
LOC_Os02g38130	2.2667	no apical meristem protein, putative, expressed
LOC_Os01g71474	2.2693	glycosyl hydrolases family 17, putative, expressed
LOC_Os04g21840	2.2693	expressed protein
LOC_Os08g25030	2.2705	plant protein of unknown function domain containing protein
LOC_Os01g06460	2.2714	uncharacterized Cys-rich domain containing protein, putative, expressed
LOC_Os05g36260	2.2715	soluble inorganic pyrophosphatase, putative, expressed
LOC_Os10g41300	2.2726	expressed protein
LOC_Os07g19444	2.275	regulatory protein, putative, expressed
LOC_Os04g49950	2.277	OsFBX150 - F-box domain containing protein, expressed
LOC_Os06g44500	2.2791	OsFBK17 - F-box domain and kelch repeat containing protein, expressed
LOC_Os04g40630	2.2803	BTBZ4 - Bric-a-Brac, Tramtrack, Broad Complex BTB domain with TAZ zinc finger and Calmodulin-binding domains, expressed
LOC_Os07g13520	2.2806	expressed protein
LOC_Os08g14350	2.2813	conserved hypothetical protein
LOC_Os06g39520	2.2825	myristoyl-acyl carrier protein thioesterase, chloroplast precursor, putative, expressed
LOC_Os04g38320	2.2862	expressed protein
LOC_Os02g44490	2.2865	anthranilate phosphoribosyltransferase, putative, expressed
LOC_Os12g04240	2.2866	peflin, putative, expressed
LOC_Os01g54850	2.2915	OsFBX24 - F-box domain containing protein, expressed
LOC_Os06g49660	2.2915	transferase family protein, putative, expressed
LOC_Os03g41390	2.2922	ZOS3-15 - C2H2 zinc finger protein, expressed
LOC_Os05g27980	2.294	DUF260 domain containing protein, putative, expressed
LOC_Os08g27650	2.2943	retrotransposon protein, putative, unclassified
LOC_Os08g43750	2.2946	carrier, putative, expressed
LOC_Os07g48260	2.2951	OsWRKY47 - Superfamily of TFs having WRKY and zinc finger domains, expressed
LOC_Os10g03910	2.2966	OsFBX354 - F-box domain containing protein, expressed
LOC_Os01g46500	2.2994	OsFBX21 - F-box domain containing protein, expressed
LOC_Os03g07170	2.3017	lactose permease-related, putative, expressed
LOC_Os07g39310	2.302	ZOS7-06 - C2H2 zinc finger protein, expressed
LOC_Os03g53270	2.3024	stem-specific protein TSJT1, putative, expressed
LOC_Os07g44950	2.3067	bZIP transcription factor domain containing protein, expressed
LOC_Os07g42590	2.3078	OsFBX258 - F-box domain containing protein, expressed
LOC_Os01g19270	2.3107	expressed protein
LOC_Os03g43410	2.3149	OsIAA12 - Auxin-responsive Aux/IAA gene family member, expressed
LOC_Os06g36330	2.3153	MATE domain containing protein, expressed
LOC_Os07g35140	2.3174	receptor-like serine-threonine protein kinase, putative, expressed
LOC_Os10g25210	2.3175	OsFBX384 - F-box domain containing protein, expressed
LOC_Os11g28940	2.3251	expressed protein
LOC_Os06g48250	2.3255	ATPase, putative, expressed
LOC_Os02g45930	2.3278	expressed protein
LOC_Os01g61900	2.328	CCT motif family protein, expressed
LOC_Os03g50310	2.3308	CCT/B-box zinc finger protein, putative, expressed
LOC_Os01g45720	2.3314	expressed protein
LOC_Os11g34940	2.332	plastid-specific 50S ribosomal protein 6, chloroplast precursor, putative, expressed
LOC_Os01g09650	2.3329	conserved hypothetical protein
LOC_Os01g53990	2.3378	pectinesterase, putative, expressed
LOC_Os04g50120	2.3381	zinc-binding protein, putative, expressed
LOC_Os04g15840	2.34	expansin precursor, putative, expressed
LOC_Os10g42404	2.3402	conserved hypothetical protein
LOC_Os04g44900	2.3434	lectin-like receptor kinase, putative, expressed
LOC_Os01g67850	2.3436	zinc finger, RING-type, putative, expressed
LOC_Os07g29750	2.3444	glycosyl hydrolases family 16, putative, expressed
LOC_Os04g39080	2.348	OsFBX140 - F-box domain containing protein, expressed
LOC_Os02g39710	2.3505	CCT/B-box zinc finger protein, putative, expressed
LOC_Os07g01020	2.3516	SOR/SNZ family protein, putative, expressed
LOC_Os07g39680	2.3517	UV-induced protein uvi15, putative, expressed
LOC_Os01g52100	2.3522	DUF581 domain containing protein, expressed
LOC_Os06g10020	2.3523	expressed protein
LOC_Os09g07154	2.3567	hypothetical protein
LOC_Os03g01980	2.3586	KIP1, putative, expressed
LOC_Os01g54560	2.3592	trehalose synthase, putative, expressed
LOC_Os02g49860	2.3602	AWPM-19-like membrane family protein, putative, expressed
LOC_Os02g58740	2.3607	expressed protein
LOC_Os10g38630	2.3608	glutathione S-transferase, putative, expressed
LOC_Os01g08340	2.3614	zinc finger family protein, putative, expressed
LOC_Os03g30570	2.3621	protein of unknown function DUF1675 domain containing protein, expressed
LOC_Os04g37740	2.3627	zinc finger, C3HC4 type domain containing protein, expressed
LOC_Os06g18020	2.3627	hypothetical protein
LOC_Os01g68730	2.3637	RNA-binding protein FUS, putative, expressed
LOC_Os11g47680	2.3644	thaumatin family domain containing protein, expressed
LOC_Os05g47650	2.3658	B3 DNA binding domain containing protein, expressed
LOC_Os03g62630	2.3669	ribosomal protein S6, putative, expressed
LOC_Os11g31550	2.3675	BRASSINOSTEROID INSENSITIVE 1-associated receptor kinase 1 precursor, putative, expressed
LOC_Os01g67480	2.3697	helix-loop-helix DNA-binding domain containing protein, expressed
LOC_Os09g20650	2.3728	OsFBX323 - F-box domain containing protein, expressed
LOC_Os08g36820	2.3739	expressed protein
LOC_Os02g08150	2.3755	CCT/B-box zinc finger protein, putative, expressed
LOC_Os03g15960	2.3759	hsp20/alpha crystallin family protein, putative, expressed
LOC_Os01g04530	2.3763	expressed protein
LOC_Os01g47680	2.3764	60S ribosomal protein L18a-1, putative, expressed
LOC_Os04g56920	2.3771	glycosyl hydrolases, putative, expressed
LOC_Os12g41510	2.3786	cysteine-rich receptor-like protein kinase 31 precursor, putative
LOC_Os06g11280	2.3793	12-oxophytodienoate reductase, putative, expressed
LOC_Os11g33120	2.3797	respiratory burst oxidase, putative, expressed
LOC_Os07g13600	2.3812	expressed protein
LOC_Os06g06910	2.3819	expressed protein
LOC_Os10g07440	2.3825	expressed protein
LOC_Os04g33190	2.3827	AMP-binding enzyme, putative, expressed
LOC_Os02g45380	2.3832	MATE domain containing protein, expressed
LOC_Os01g48250	2.3868	OsFBDUF5 - F-box and DUF domain containing protein, expressed
LOC_Os01g17070	2.3871	OsDegp1 - Putative Deg protease homologue, expressed
LOC_Os02g58150	2.3875	expressed protein
LOC_Os07g44100	2.3887	conserved hypothetical protein
LOC_Os03g55100	2.3889	cyclic nucleotide-gated ion channel 2, putative, expressed
LOC_Os07g44130	2.3912	cytochrome P450 72A1, putative, expressed
LOC_Os05g25260	2.3922	AP2 domain containing protein, expressed
LOC_Os01g42234	2.3936	amino acid permease family protein, putative, expressed
LOC_Os06g38580	2.3945	hypothetical protein
LOC_Os01g09150	2.3955	expressed protein
LOC_Os01g72480	2.3957	zinc finger, C3HC4 type domain containing protein, expressed
LOC_Os11g05810	2.3964	expressed protein
LOC_Os03g36490	2.3974	retrotransposon protein, putative, Ty3-gypsy subclass, expressed
LOC_Os03g50160	2.3979	plastocyanin-like domain containing protein, putative, expressed
LOC_Os03g18560	2.4006	DUF538 domain containing protein, putative, expressed
LOC_Os05g39990	2.4045	expansin precursor, putative, expressed
LOC_Os07g37454	2.4075	urate anion exchanger, putative, expressed
LOC_Os08g30554	2.411	expressed protein
LOC_Os05g48010	2.4112	MYB family transcription factor, putative, expressed
LOC_Os08g09830	2.413	BTB and MATH domain containing protein, putative, expressed
LOC_Os01g56180	2.4141	expressed protein
LOC_Os08g40555	2.4154	ATPase, E1-E2 type, putative, expressed
LOC_Os07g05820	2.4201	hydroxyacid oxidase 1, putative, expressed
LOC_Os09g20090	2.4216	L-ascorbate oxidase precursor, putative, expressed
LOC_Os01g62880	2.4218	oxidoreductase, aldo/keto reductase family protein, putative, expressed
LOC_Os01g09620	2.4253	zinc finger/CCCH transcription factor, putative, expressed
LOC_Os01g49910	2.4261	expressed protein
LOC_Os08g42850	2.4278	peptidyl-prolyl cis-trans isomerase, FKBP-type, putative, expressed
LOC_Os04g23440	2.4303	helix-loop-helix DNA-binding domain containing protein, expressed
LOC_Os06g03610	2.4358	TKL_IRAK_CrRLK1L-1.13 - The CrRLK1L-1 subfamily has homology to the CrRLK1L homolog, expressed
LOC_Os05g05500	2.4371	OsFBX159 - F-box domain containing protein, expressed
LOC_Os02g33710	2.4391	decarboxylase, putative, expressed
LOC_Os01g54670	2.4419	coiled-coil domain-containing protein 25, putative, expressed
LOC_Os01g62070	2.4419	cation efflux family protein, putative, expressed
LOC_Os02g43820	2.4456	AP2 domain containing protein, expressed
LOC_Os05g34680	2.4473	expressed protein
LOC_Os03g09170	2.4474	ethylene-responsive transcription factor, putative, expressed
LOC_Os11g24120	2.4506	expressed protein
LOC_Os06g50980	2.4514	conserved hypothetical protein
LOC_Os04g19140	2.4551	expressed protein
LOC_Os07g02800	2.4563	MYB family transcription factor, putative, expressed
LOC_Os05g39770	2.4578	aminotransferase, putative, expressed
LOC_Os05g35266	2.4588	galactosyltransferase, putative, expressed
LOC_Os02g55610	2.4602	serine-rich protein, putative, expressed
LOC_Os05g42440	2.4603	conserved hypothetical protein
LOC_Os01g03750	2.4621	expressed protein
LOC_Os08g40919	2.4632	expressed protein
LOC_Os01g70110	2.4643	No apical meristem protein, putative, expressed
LOC_Os01g50310	2.4664	VIP1 protein, putative, expressed
LOC_Os06g06180	2.4666	transferase family protein, putative, expressed
LOC_Os08g24434	2.4673	expressed protein
LOC_Os12g07500	2.4678	csAtPR5, putative, expressed
LOC_Os07g37100	2.468	nucleoside transporter, putative, expressed
LOC_Os02g11020	2.4692	cytochrome P450 72A1, putative, expressed
LOC_Os05g30350	2.471	Os5bglu22 - beta-glucosidase homologue, similar to G. max isohydroxyurate hydrolase, expressed
LOC_Os01g65620	2.4721	expressed protein
LOC_Os01g15250	2.4733	expressed protein
LOC_Os01g45900	2.4776	OsFBX20 - F-box domain containing protein, expressed
LOC_Os02g44820	2.4788	rho-GTPase-activating protein-related, putative, expressed
LOC_Os02g06930	2.4823	protein kinase, putative, expressed
LOC_Os02g41980	2.4829	conserved hypothetical protein
LOC_Os10g23820	2.4844	transferase family protein, putative, expressed
LOC_Os08g05620	2.4855	cytochrome P450, putative, expressed
LOC_Os11g02389	2.486	protease inhibitor/seed storage/LTP family, putative, expressed
LOC_Os03g58350	2.4869	OsIAA14 - Auxin-responsive Aux/IAA gene family member, expressed
LOC_Os02g22020	2.487	MYB family transcription factor, putative, expressed
LOC_Os01g29640	2.4874	hypothetical protein
LOC_Os05g45680	2.4885	retrotransposon protein, putative, unclassified
LOC_Os07g40040	2.4895	expressed protein
LOC_Os02g38410	2.4896	ubiquitin family protein, putative, expressed
LOC_Os05g08860	2.4899	expressed protein
LOC_Os07g43810	2.4899	RNA recognition motif containing protein, putative, expressed
LOC_Os06g50940	2.4902	GDSL-like lipase/acylhydrolase, putative, expressed
LOC_Os04g21950	2.4928	OsWRKY51 - Superfamily of TFs having WRKY and zinc finger domains, expressed
LOC_Os10g42299	2.4938	mitochondrial carrier protein, putative, expressed
LOC_Os07g13634	2.4946	cytokinin-N-glucosyltransferase 1, putative, expressed
LOC_Os03g50210	2.4965	DUF292 domain containing protein, expressed
LOC_Os08g19210	2.4971	expressed protein
LOC_Os08g26894	2.4976	expressed protein
LOC_Os12g29330	2.4983	no apical meristem protein, putative, expressed
LOC_Os01g04290	2.5	glycosyl hydrolase family 10 protein, putative
LOC_Os01g05410	2.5008	hypothetical protein
LOC_Os08g44410	2.5008	harpin-induced protein 1 domain containing protein, expressed
LOC_Os11g32950	2.5014	conserved hypothetical protein
LOC_Os01g03340	2.5054	BBTI4 - Bowman-Birk type bran trypsin inhibitor precursor, expressed
LOC_Os02g01380	2.5061	expressed protein
LOC_Os06g20960	2.5097	SAM dependent carboxyl methyltransferase, putative
LOC_Os03g60760	2.5148	hypothetical protein
LOC_Os04g36600	2.5171	DUF538 domain containing protein, putative, expressed
LOC_Os08g22230	2.5191	transposon protein, putative, Pong sub-class
LOC_Os08g31569	2.5207	expressed protein
LOC_Os01g05120	2.5218	ubiquitin fusion degradation protein, putative
LOC_Os01g49830	2.5229	B3 DNA binding domain containing protein, expressed
LOC_Os11g06440	2.5237	expressed protein
LOC_Os03g61150	2.5241	expressed protein
LOC_Os03g36534	2.53	expressed protein
LOC_Os03g38359	2.5327	expressed protein
LOC_Os10g33240	2.5333	expressed protein
LOC_Os05g46840	2.5339	proline-rich protein, putative, expressed
LOC_Os06g51070	2.5342	no apical meristem protein, putative, expressed
LOC_Os06g49520	2.535	arogenate dehydrogenase 1, chloroplast precursor, putative, expressed
LOC_Os05g42250	2.5353	cyclic nucleotide-gated ion channel 2, putative, expressed
LOC_Os02g39850	2.536	transferase family protein, putative, expressed
LOC_Os03g04570	2.5425	peptide transporter PTR3-A, putative, expressed
LOC_Os05g03860	2.5468	CPuORF3 - conserved peptide uORF-containing transcript, expressed
LOC_Os05g36350	2.5486	pentatricopeptide, putative, expressed
LOC_Os07g34820	2.5567	ankyrin repeat domain-containing protein, putative
LOC_Os06g04790	2.5587	HAD superfamily phosphatase, putative, expressed
LOC_Os03g06750	2.561	expressed protein
LOC_Os09g33640	2.5637	expressed protein
LOC_Os11g09010	2.5663	lipase, putative, expressed
LOC_Os05g43640	2.5705	retrotransposon, putative, centromere-specific, expressed
LOC_Os01g04100	2.5707	expressed protein
LOC_Os02g47570	2.5759	phosphatase, putative, expressed
LOC_Os01g51770	2.5774	outer mitochondrial membrane porin, putative, expressed
LOC_Os08g35560	2.5783	expressed protein
LOC_Os07g01620	2.581	dirigent, putative, expressed
LOC_Os05g35290	2.5816	phenylalanine ammonia-lyase, putative, expressed
LOC_Os11g05070	2.5816	sodium/calcium exchanger protein, putative, expressed
LOC_Os07g32550	2.583	dimethyladenosine transferase, putative, expressed
LOC_Os03g24590	2.5856	mTERF domain containing protein, expressed
LOC_Os04g52670	2.5866	OsSAUR21 - Auxin-responsive SAUR gene family member, expressed
LOC_Os03g53070	2.5923	prenylated rab acceptor, putative, expressed
LOC_Os10g08474	2.5929	cytochrome P450, putative, expressed
LOC_Os05g38040	2.5938	expressed protein
LOC_Os11g47500	2.5942	glycosyl hydrolase, putative, expressed
LOC_Os10g39680	2.595	CHIT14 - Chitinase family protein precursor, expressed
LOC_Os02g55430	2.5964	alginate regulatory protein AlgP, putative, expressed
LOC_Os07g32406	2.5967	expressed protein
LOC_Os03g17230	2.5983	NAD dependent epimerase/dehydratase family domain containing protein, expressed
LOC_Os06g37840	2.6001	resistance protein, putative, expressed
LOC_Os02g57560	2.6007	tyrosine protein kinase domain containing protein, putative, expressed
LOC_Os02g50374	2.6031	expressed protein
LOC_Os10g07080	2.6044	expressed protein
LOC_Os03g25760	2.6051	calmodulin-binding protein, putative, expressed
LOC_Os03g31510	2.6055	cysteine proteinase inhibitor 8 precursor, putative, expressed
LOC_Os09g34340	2.6058	expressed protein
LOC_Os04g54310	2.6061	conserved hypothetical protein
LOC_Os01g45550	2.609	auxin efflux carrier component, putative, expressed
LOC_Os04g44470	2.6104	KUN1 - Kunitz-type trypsin inhibitor precursor, expressed
LOC_Os09g31446	2.6128	expressed protein
LOC_Os01g28650	2.6154	retrotransposon, putative, centromere-specific
LOC_Os06g11720	2.6174	cytokinin-O-glucosyltransferase 2, putative, expressed
LOC_Os02g10730	2.6175	expressed protein
LOC_Os09g32330	2.6196	expressed protein
LOC_Os08g44310	2.6206	expressed protein
LOC_Os05g48630	2.6239	expressed protein
LOC_Os02g21260	2.6272	OsFBL8 - F-box domain and LRR containing protein, expressed
LOC_Os03g45730	2.6287	DNA-binding protein-like, putative, expressed
LOC_Os05g07880	2.6294	phospholipase D, putative, expressed
LOC_Os06g50420	2.6303	plastocyanin-like domain containing protein, putative, expressed
LOC_Os01g11500	2.6341	zinc finger, C3HC4 type domain containing protein
LOC_Os01g52030	2.6357	zinc finger A20 and AN1 domain-containing stress-associated protein, putative, expressed
LOC_Os10g40360	2.6381	proline oxidase, mitochondrial precursor, putative, expressed
LOC_Os03g42130	2.6386	gibberellin 20 oxidase 2, putative, expressed
LOC_Os04g52950	2.6388	nitrate-induced NOI protein, expressed
LOC_Os09g38070	2.6396	expressed protein
LOC_Os03g04610	2.6408	expressed protein
LOC_Os11g25060	2.6423	flavonol synthase/flavanone 3-hydroxylase, putative
LOC_Os01g15220	2.6433	expressed protein
LOC_Os04g37820	2.6438	cytokinin-O-glucosyltransferase 2, putative, expressed
LOC_Os05g26020	2.6439	cyclin, putative, expressed
LOC_Os04g17740	2.6443	transposon protein, putative, unclassified
LOC_Os10g37710	2.6444	hydrolase, alpha/beta fold family protein, putative, expressed
LOC_Os01g40660	2.6446	methyltransferase, putative, expressed
LOC_Os03g47650	2.6458	ankyrin, putative, expressed
LOC_Os05g37650	2.6479	expressed protein
LOC_Os02g57760	2.6492	O-methyltransferase, putative, expressed
LOC_Os01g12190	2.6524	expressed protein
LOC_Os06g11840	2.6542	trehalose phosphatase, putative, expressed
LOC_Os01g10680	2.6561	GIL1, putative, expressed
LOC_Os07g27780	2.6584	aminotransferase, putative, expressed
LOC_Os05g45020	2.6601	zinc finger/CCCH transcription factor, putative, expressed
LOC_Os01g40310	2.6606	expressed protein
LOC_Os12g14140	2.6618	expressed protein
LOC_Os11g47820	2.6663	glucan endo-1,3-beta-glucosidase precursor, putative, expressed
LOC_Os05g04680	2.6692	expressed protein
LOC_Os06g14050	2.6705	membrane attack complex component/perforin/complement C9, putative, expressed
LOC_Os01g15270	2.672	expressed protein
LOC_Os09g31140	2.6726	ZOS9-16 - C2H2 zinc finger protein, expressed
LOC_Os03g47500	2.6727	zinc finger, C3HC4 type domain containing protein, expressed
LOC_Os04g42760	2.6732	sialyltransferase family domain containing protein, expressed
LOC_Os03g55550	2.6759	helix-loop-helix DNA-binding domain containing protein
LOC_Os06g50410	2.6789	DUF677 domain containing protein, putative
LOC_Os01g72120	2.681	glutathione S-transferase, putative, expressed
LOC_Os08g08084	2.6812	expressed protein
LOC_Os07g44890	2.6815	gibberellin receptor GID1L2, putative, expressed
LOC_Os05g51520	2.6828	expressed protein
LOC_Os03g06200	2.6832	aminotransferase, putative, expressed
LOC_Os07g39880	2.6836	retrotransposon, putative, centromere-specific, expressed
LOC_Os03g56600	2.6845	hypothetical protein
LOC_Os10g41480	2.6917	phospho-2-dehydro-3-deoxyheptonate aldolase, chloroplast precursor, putative, expressed
LOC_Os06g08540	2.693	formin-like protein 13, putative, expressed
LOC_Os07g46570	2.6935	glutaredoxin, putative, expressed
LOC_Os01g64180	2.6951	expressed protein
LOC_Os06g12190	2.6966	glutaredoxin, putative, expressed
LOC_Os07g46420	2.6982	expressed protein
LOC_Os10g36580	2.6997	UP-9A, putative
LOC_Os12g30320	2.7005	hypothetical protein
LOC_Os10g42610	2.703	expressed protein
LOC_Os12g03790	2.7034	rhamnogalacturonate lyase, putative, expressed
LOC_Os02g13800	2.7039	HSF-type DNA-binding domain containing protein, expressed
LOC_Os09g02770	2.7055	translation initiation factor IF-2, putative, expressed
LOC_Os03g25360	2.706	peroxidase precursor, putative, expressed
LOC_Os11g16924	2.7079	expressed protein
LOC_Os03g57545	2.7085	hypothetical protein
LOC_Os06g37010	2.7128	metal cation transporter, putative, expressed
LOC_Os01g43610	2.7149	DUF623 domain containing protein, expressed
LOC_Os08g37130	2.7174	oxidoreductase, short chain dehydrogenase/reductase family domain containing protein, expressed
LOC_Os04g54564	2.7177	expressed protein
LOC_Os10g40740	2.7211	helix-loop-helix DNA-binding domain containing protein, expressed
LOC_Os03g06230	2.7235	galactose mutarotase-like, putative, expressed
LOC_Os09g17120	2.7242	ankyrin repeat domain containing protein
LOC_Os03g04660	2.7267	cytochrome P450 86A1, putative, expressed
LOC_Os04g40590	2.7272	wax synthase isoform 1, putative, expressed
LOC_Os01g02580	2.7317	protein kinase domain containing protein
LOC_Os05g08420	2.7331	expressed protein
LOC_Os07g48610	2.735	hydrolase, alpha/beta fold family domain containing protein, expressed
LOC_Os06g11812	2.7358	wound/stress protein, putative, expressed
LOC_Os09g36850	2.7404	expressed protein
LOC_Os01g67600	2.7421	CXE carboxylesterase, putative, expressed
LOC_Os04g54560	2.7434	transferase family protein, putative, expressed
LOC_Os01g62630	2.7436	aspartic proteinase nepenthesin precursor, putative, expressed
LOC_Os04g40680	2.744	expressed protein
LOC_Os02g53050	2.7456	tetratricopeptide-like helical, putative, expressed
LOC_Os04g31630	2.7467	hypothetical protein
LOC_Os05g49640	2.7473	expressed protein
LOC_Os01g54340	2.7481	plant-specific domain TIGR01615 family protein, expressed
LOC_Os04g52504	2.7521	adhesive/proline-rich protein, putative, expressed
LOC_Os01g43320	2.7529	transmembrane amino acid transporter protein, putative, expressed
LOC_Os03g09220	2.753	stage II sporulation protein E, putative, expressed
LOC_Os04g31710	2.7535	expressed protein
LOC_Os11g47630	2.7556	ZOS11-10 - C2H2 zinc finger protein, expressed
LOC_Os08g13430	2.7558	expressed protein
LOC_Os10g34440	2.7617	expressed protein
LOC_Os06g10100	2.7624	expressed protein
LOC_Os03g05210	2.7628	WD domain, G-beta repeat domain containing protein, expressed
LOC_Os09g36320	2.7634	tyrosine protein kinase domain containing protein, putative, expressed
LOC_Os03g11550	2.7637	protein of unknown function DUF1675 domain containing protein, expressed
LOC_Os04g37700	2.7648	expressed protein
LOC_Os02g47390	2.7684	expressed protein
LOC_Os07g35680	2.7695	TKL_IRAK_DUF26-lc22 - DUF26 kinases have homology to DUF26 containing loci, expressed
LOC_Os03g19380	2.771	calvin cycle protein CP12, putative, expressed
LOC_Os01g03390	2.7728	BBTI7 - Bowman-Birk type bran trypsin inhibitor precursor, expressed
LOC_Os08g40120	2.7777	conserved hypothetical protein
LOC_Os05g04360	2.7791	protein phosphatase 2C, putative, expressed
LOC_Os12g39310	2.7824	cytochrome P450, putative, expressed
LOC_Os02g52010	2.7855	phosphate-induced protein 1 conserved region domain containing protein, expressed
LOC_Os07g34620	2.7908	expressed protein
LOC_Os09g06719	2.7921	expressed protein
LOC_Os09g24970	2.7922	expressed protein
LOC_Os08g28880	2.7938	patatin, putative, expressed
LOC_Os02g09480	2.7963	myb-like DNA-binding domain containing protein, putative, expressed
LOC_Os12g18930	2.7963	retrotransposon protein, putative, Ty3-gypsy subclass
LOC_Os03g29410	2.798	tyrosine protein kinase domain containing protein, putative, expressed
LOC_Os07g07450	2.7984	versicolorin reductase, putative, expressed
LOC_Os06g01960	2.7988	retrotransposon protein, putative, unclassified
LOC_Os08g33150	2.8024	MYB family transcription factor, putative, expressed
LOC_Os02g32980	2.8045	Cupin domain containing protein, expressed
LOC_Os02g09650	2.8052	AP2 domain containing protein, expressed
LOC_Os02g32450	2.8063	expressed protein
LOC_Os09g38910	2.8098	OsWAK92 - OsWAK receptor-like protein kinase, expressed
LOC_Os03g55720	2.811	cytochrome b6f complex subunit, putative, expressed
LOC_Os08g09080	2.812	Cupin domain containing protein, expressed
LOC_Os01g70080	2.8212	NB-ARC domain containing protein, expressed
LOC_Os01g11620	2.8219	GDSL-like lipase/acylhydrolase, putative, expressed
LOC_Os04g37590	2.8232	F-box protein FBW2, putative
LOC_Os08g05480	2.8233	OsFBX261 - F-box domain containing protein, expressed
LOC_Os03g60260	2.8244	ANT1, putative, expressed
LOC_Os05g10480	2.8248	expressed protein
LOC_Os02g47200	2.8301	transposon protein, putative, unclassified, expressed
LOC_Os01g72610	2.8305	glycosyltransferase, putative, expressed
LOC_Os01g03320	2.8335	BBTI2 - Bowman-Birk type bran trypsin inhibitor precursor, expressed
LOC_Os03g02390	2.8368	mitochondrial import inner membrane translocase subunit Tim17, putative, expressed
LOC_Os02g50570	2.8417	retrotransposon protein, putative, unclassified, expressed
LOC_Os04g02920	2.8479	leucine-rich repeat family protein, putative, expressed
LOC_Os02g30610	2.85	expressed protein
LOC_Os05g27780	2.8503	expressed protein
LOC_Os04g10750	2.8505	inorganic phosphate transporter, putative, expressed
LOC_Os05g15230	2.8521	plant protein of unknown function domain containing protein, expressed
LOC_Os04g52810	2.8522	no apical meristem protein, putative, expressed
LOC_Os12g05715	2.8523	expressed protein
LOC_Os03g55430	2.8548	expressed protein
LOC_Os02g46220	2.8557	expressed protein
LOC_Os07g12720	2.8562	conserved hypothetical protein
LOC_Os06g05440	2.8574	expressed protein
LOC_Os10g42620	2.8576	dihydroflavonol-4-reductase, putative, expressed
LOC_Os05g02770	2.8593	glycine-rich cell wall structural protein precursor, putative, expressed
LOC_Os04g56100	2.8597	one cut domain family member 3, putative, expressed
LOC_Os12g41890	2.8616	amino acid permease family protein, putative
LOC_Os01g41990	2.8639	OsCML12 - Calmodulin-related calcium sensor protein, expressed
LOC_Os03g50080	2.8762	peptidyl-prolyl cis-trans isomerase, FKBP-type, putative, expressed
LOC_Os09g25190	2.8792	protein binding protein, putative, expressed
LOC_Os02g11130	2.88	cytokinin-O-glucosyltransferase 3, putative, expressed
LOC_Os07g10139	2.8807	hypothetical protein
LOC_Os06g11300	2.8817	CRR4, putative, expressed
LOC_Os09g39730	2.8864	Core histone H2A/H2B/H3/H4 domain containing protein, putative, expressed
LOC_Os10g35810	2.8911	thylakoid lumenal protein, putative, expressed
LOC_Os05g26840	2.8914	permease domain containing protein, putative, expressed
LOC_Os06g20200	2.8933	gibberellin receptor GID1L2, putative, expressed
LOC_Os01g65680	2.8942	4,5-DOPA dioxygenase extradiol, putative, expressed
LOC_Os08g01670	2.8992	invertase/pectin methylesterase inhibitor family protein, putative, expressed
LOC_Os05g49670	2.9071	expressed protein
LOC_Os01g71090	2.9079	xylanase inhibitor, putative, expressed
LOC_Os07g13810	2.9086	cytokinin-N-glucosyltransferase 1, putative, expressed
LOC_Os05g03760	2.9159	zinc finger family protein, putative, expressed
LOC_Os11g05400	2.9195	Ser/Thr protein phosphatase family protein, putative, expressed
LOC_Os03g21030	2.9206	no apical meristem protein, putative, expressed
LOC_Os12g24490	2.9226	zinc finger, C3HC4 type domain containing protein, expressed
LOC_Os09g16760	2.9242	ankyrin repeat family protein, putative, expressed
LOC_Os01g47570	2.9259	expressed protein
LOC_Os04g43650	2.9261	L-allo-threonine aldolase, putative, expressed
LOC_Os01g19320	2.9287	hypothetical protein
LOC_Os03g62200	2.9289	ammonium transporter protein, putative, expressed
LOC_Os05g47770	2.9303	serine/threonine-protein kinase At1g18390 precursor, putative, expressed
LOC_Os01g61630	2.9307	expressed protein
LOC_Os01g69190	2.9336	regulatory protein, putative, expressed
LOC_Os04g29030	2.9345	dehydrogenase, putative, expressed
LOC_Os02g13260	2.935	F-box family protein, putative, expressed
LOC_Os05g49210	2.9355	OsWRKY43 - Superfamily of TFs having WRKY and zinc finger domains, expressed
LOC_Os07g09675	2.9366	expressed protein
LOC_Os04g50176	2.9395	expressed protein
LOC_Os06g36390	2.9398	expressed protein
LOC_Os01g02680	2.9442	protein kinase domain containing protein, expressed
LOC_Os03g19250	2.9442	AMP-binding enzyme, putative, expressed
LOC_Os06g32650	2.9472	hypothetical protein
LOC_Os01g48030	2.9499	expressed protein
LOC_Os03g04890	2.9509	zinc finger family protein, putative, expressed
LOC_Os11g07950	2.9543	expressed protein
LOC_Os03g40040	2.9572	expressed protein
LOC_Os09g02270	2.9576	cyclase family protein, putative, expressed
LOC_Os02g53750	2.9656	tyrosine protein kinase domain containing protein, putative, expressed
LOC_Os04g38790	2.9657	expressed protein
LOC_Os11g38260	2.971	PAP fibrillin family domain containing protein, expressed
LOC_Os02g05640	2.9712	homeobox associated leucine zipper, putative
LOC_Os02g50740	2.9735	WD domain, G-beta repeat domain containing protein, expressed
LOC_Os06g14670	2.9749	ODORANT1, putative, expressed
LOC_Os10g33810	2.977	myb-related protein Myb4, putative, expressed
LOC_Os07g07320	2.979	glutathione S-transferase, putative, expressed
LOC_Os07g30960	2.9828	monooxygenase, putative, expressed
LOC_Os05g23140	2.9853	retrotransposon protein, putative, LINE subclass, expressed
LOC_Os05g05940	2.9859	stress-related protein, putative, expressed
LOC_Os01g55160	2.9863	expressed protein
LOC_Os03g61290	2.9888	ATCHX, putative, expressed
LOC_Os05g50730	2.9914	expressed protein
LOC_Os01g04670	2.9938	expressed protein
LOC_Os02g38180	2.9938	expressed protein
LOC_Os03g18870	2.994	heat shock protein DnaJ, putative, expressed
LOC_Os09g10780	2.9947	expressed protein
LOC_Os02g33160	3.0024	transposon protein, putative, unclassified
LOC_Os01g72560	3.0037	expressed protein
LOC_Os01g03360	3.0055	BBTI5 - Bowman-Birk type bran trypsin inhibitor precursor, expressed
LOC_Os01g06060	3.0062	gibberellin receptor GID1L2, putative, expressed
LOC_Os02g13900	3.0076	BES1/BZR1 homolog protein, putative, expressed
LOC_Os01g63930	3.0117	cytochrome P450, putative, expressed
LOC_Os06g08610	3.0159	transferase family protein, putative, expressed
LOC_Os04g38970	3.0187	protein binding protein, putative, expressed
LOC_Os09g11970	3.0192	keratin, type II cytoskeletal 2 epidermal, putative
LOC_Os07g46610	3.0217	cis-zeatin O-glucosyltransferase, putative, expressed
LOC_Os04g58850	3.0218	harpin-induced protein 1 domain containing protein, expressed
LOC_Os04g41310	3.0219	STRUBBELIG-RECEPTOR FAMILY 8 precursor, putative, expressed
LOC_Os04g51660	3.0225	transferase family protein, putative, expressed
LOC_Os05g25390	3.0237	tyrosine protein kinase domain containing protein, putative, expressed
LOC_Os01g53220	3.0258	HSF-type DNA-binding domain containing protein, expressed
LOC_Os05g40630	3.0262	DUF567 domain containing protein, putative, expressed
LOC_Os05g37250	3.028	cytochrome P450, putative, expressed
LOC_Os03g46420	3.0288	expressed protein
LOC_Os02g38040	3.0297	leucine-rich repeat family protein, putative, expressed
LOC_Os01g62584	3.0308	peptidase aspartic family protein, putative, expressed
LOC_Os04g57490	3.035	cysteine protease, putative, expressed
LOC_Os01g59950	3.0357	pentatricopeptide repeat-containing protein, putative, expressed
LOC_Os10g37920	3.0399	MATE efflux family protein, putative, expressed
LOC_Os11g04830	3.0408	embryogenesis transmembrane protein, putative, expressed
LOC_Os01g08840	3.041	hypothetical protein
LOC_Os06g39880	3.042	cytochrome P450 72A1, putative
LOC_Os08g31880	3.0441	conserved hypothetical protein
LOC_Os06g50650	3.0467	plastocyanin-like domain containing protein, putative, expressed
LOC_Os08g44950	3.0518	zinc finger, C3HC4 type domain containing protein, expressed
LOC_Os05g31970	3.0525	expressed protein
LOC_Os01g36540	3.0539	pentatricopeptide, putative
LOC_Os09g28340	3.0542	expressed protein
LOC_Os09g33550	3.0572	CCT/B-box zinc finger protein, putative, expressed
LOC_Os06g17020	3.0607	anthocyanin 3-O-beta-glucosyltransferase, putative, expressed
LOC_Os07g30280	3.0648	csAtPR5, putative, expressed
LOC_Os03g55660	3.0666	nucleoporin, putative, expressed
LOC_Os06g41060	3.0671	helix-loop-helix DNA-binding, putative, expressed
LOC_Os11g02379	3.0688	LTPL6 - Protease inhibitor/seed storage/LTP family protein precursor, expressed
LOC_Os10g21540	3.0703	DUF677 domain containing protein, putative
LOC_Os09g21210	3.0708	beta-glucan-binding protein 4, putative, expressed
LOC_Os02g42430	3.0742	GEM, putative
LOC_Os03g02650	3.0762	ligA, putative, expressed
LOC_Os03g09900	3.0776	membrane protein, putative, expressed
LOC_Os02g37040	3.0803	peptide transporter PTR3-A, putative, expressed
LOC_Os06g38660	3.0814	expressed protein
LOC_Os05g35240	3.0826	expressed protein
LOC_Os10g28120	3.083	glycosyl hydrolase, putative, expressed
LOC_Os03g19700	3.0835	plant protein of unknown function domain containing protein, expressed
LOC_Os06g44450	3.0836	CCT/B-box zinc finger protein, putative, expressed
LOC_Os08g01830	3.0838	TKL_IRAK_CR4L.6 - The CR4L subfamily has homology with Crinkly4, expressed
LOC_Os01g52230	3.0851	phosphoethanolamine/phosphocholine phosphatase, putative, expressed
LOC_Os01g50000	3.0901	expressed protein
LOC_Os07g36430	3.0931	expressed protein
LOC_Os03g33090	3.1015	DUF260 domain containing protein, putative, expressed
LOC_Os07g02580	3.1015	ubiquinone oxidoreductase, putative, expressed
LOC_Os01g02160	3.1046	hydroxyproline-rich glycoprotein family protein, putative, expressed
LOC_Os07g42924	3.1059	dehydrogenase, putative, expressed
LOC_Os01g70540	3.108	retrotransposon protein, putative, unclassified, expressed
LOC_Os02g46910	3.1081	glycosyl hydrolases family 16, putative, expressed
LOC_Os04g58710	3.1108	AMP-binding domain containing protein, expressed
LOC_Os01g08380	3.1135	transferase family protein, putative, expressed
LOC_Os10g27360	3.1135	no apical meristem protein, putative, expressed
LOC_Os07g03120	3.1154	expressed protein
LOC_Os05g01380	3.1259	polygalacturonase inhibitor precursor, putative, expressed
LOC_Os06g09960	3.1282	expressed protein
LOC_Os10g01134	3.1322	OsSCP46 - Putative Serine Carboxypeptidase homologue, expressed
LOC_Os08g14600	3.1323	expressed protein
LOC_Os01g56235	3.1332	expressed protein
LOC_Os03g58764	3.1335	OsFBDUF18 - F-box and DUF domain containing protein, expressed
LOC_Os01g70770	3.14	glutathione S-transferase, putative, expressed
LOC_Os03g56500	3.1435	expressed protein
LOC_Os03g53640	3.1507	expressed protein
LOC_Os11g29290	3.1547	cytochrome P450, putative, expressed
LOC_Os08g14310	3.1551	conserved hypothetical protein
LOC_Os10g23050	3.1551	helix-loop-helix DNA-binding protein, putative, expressed
LOC_Os01g50149	3.1677	hypothetical protein
LOC_Os04g58220	3.1695	transporter family protein, putative
LOC_Os03g08900	3.171	MATE efflux family protein, putative, expressed
LOC_Os10g40640	3.1748	glycosyl transferase 8 domain containing protein, putative, expressed
LOC_Os04g29210	3.1779	FAD-binding and arabino-lactone oxidase domains containing protein, putative
LOC_Os05g37520	3.1798	expressed protein
LOC_Os01g60420	3.1825	expressed protein
LOC_Os08g38600	3.1861	copine, putative, expressed
LOC_Os06g40090	3.1867	VQ domain containing protein, putative, expressed
LOC_Os03g13180	3.1869	peroxidase precursor, putative, expressed
LOC_Os04g49870	3.1891	hypothetical protein
LOC_Os05g50450	3.1896	hypothetical protein
LOC_Os01g04430	3.1897	conserved hypothetical protein
LOC_Os03g21380	3.1924	OsCML27 - Calmodulin-related calcium sensor protein, expressed
LOC_Os01g72080	3.1943	calmodulin-like protein 1, putative, expressed
LOC_Os04g48830	3.1952	DUF623 domain containing protein, expressed
LOC_Os06g47520	3.1959	expressed protein
LOC_Os01g53470	3.2022	harpin-induced protein 1 domain containing protein, expressed
LOC_Os01g71860	3.2079	glycosyl hydrolases family 17, putative, expressed
LOC_Os07g04500	3.2101	expressed protein
LOC_Os02g48330	3.2144	3-hydroxy-3-methylglutaryl-coenzyme A reductase, putative, expressed
LOC_Os10g39090	3.2147	hydrolase, alpha/beta fold family protein, putative, expressed
LOC_Os01g02440	3.2152	Ser/Thr receptor-like kinase, putative, expressed
LOC_Os03g36650	3.2188	cysteine-rich repeat secretory protein 55 precursor, putative, expressed
LOC_Os09g32952	3.2213	L-ascorbate oxidase precursor, putative, expressed
LOC_Os07g36570	3.2244	KI domain interacting kinase 1, putative, expressed
LOC_Os05g33940	3.2282	alpha/beta hydrolase fold, putative, expressed
LOC_Os07g40240	3.2285	GASR9 - Gibberellin-regulated GASA/GAST/Snakin family protein precursor, expressed
LOC_Os12g40460	3.229	zinc finger, C3HC4 type domain containing protein, expressed
LOC_Os04g47450	3.2326	expressed protein
LOC_Os03g53780	3.2363	ammonium transporter 2, putative
LOC_Os01g58440	3.2443	ligA, putative, expressed
LOC_Os04g58190	3.2489	dof zinc finger domain containing protein, putative, expressed
LOC_Os03g14254	3.2495	expressed protein
LOC_Os04g54240	3.253	wound induced protein, putative, expressed
LOC_Os10g34170	3.2555	glutaredoxin domain containing protein, putative, expressed
LOC_Os02g02730	3.2573	expressed protein
LOC_Os05g41610	3.2581	glycosyl hydrolases family 17, putative, expressed
LOC_Os06g21550	3.2592	thioredoxin domain-containing protein 17, putative, expressed
LOC_Os09g30160	3.2617	zinc finger, C3HC4 type domain containing protein, expressed
LOC_Os09g13920	3.2636	expressed protein
LOC_Os04g48810	3.2649	hypothetical protein
LOC_Os02g51970	3.2651	phosphate-induced protein 1 conserved region domain containing protein, expressed
LOC_Os06g47530	3.2701	TKL_IRAK_DUF26-lh.6 - DUF26 kinases have homology to DUF26 containing loci, expressed
LOC_Os02g50060	3.2749	OsCML20 - Calmodulin-related calcium sensor protein, expressed
LOC_Os10g09110	3.2755	cytochrome P450, putative, expressed
LOC_Os04g57720	3.2786	OsRR6 type-A response regulator, expressed
LOC_Os04g39980	3.2831	gibberellin 20 oxidase 2, putative, expressed
LOC_Os04g28410	3.2849	expressed protein
LOC_Os07g35335	3.2849	expressed protein
LOC_Os05g37970	3.2862	universal stress protein domain containing protein, putative, expressed
LOC_Os03g22780	3.2887	DVR, putative, expressed
LOC_Os08g38460	3.2901	zinc finger, C3HC4 type domain containing protein, expressed
LOC_Os03g18530	3.2942	ECAGL1 - ECA1 gametogenesis related family protein precursor, expressed
LOC_Os10g35050	3.2953	aquaporin protein, putative, expressed
LOC_Os05g03840	3.2968	endoglucanase, putative
LOC_Os10g18480	3.3003	glucosyltransferase, putative
LOC_Os02g06330	3.3013	AP2 domain containing protein, expressed
LOC_Os11g29840	3.3047	expressed protein
LOC_Os07g03170	3.3058	expressed protein
LOC_Os06g10160	3.3071	tyrosine protein kinase domain containing protein, putative, expressed
LOC_Os06g39660	3.3142	FAD binding domain containing protein, expressed
LOC_Os03g45870	3.3143	expressed protein
LOC_Os09g26590	3.3154	OsSAUR37 - Auxin-responsive SAUR gene family member, expressed
LOC_Os06g45240	3.3226	inactive receptor kinase At2g26730 precursor, putative, expressed
LOC_Os07g03600	3.3245	SCP-like extracellular protein, expressed
LOC_Os06g43780	3.3281	expressed protein
LOC_Os05g10650	3.3287	6-phosphofructokinase, putative, expressed
LOC_Os03g50280	3.33	GLTP domain containing protein, putative, expressed
LOC_Os03g50050	3.3313	OsFBDUF16 - F-box and DUF domain containing protein, expressed
LOC_Os03g57520	3.3313	VQ domain containing protein, putative, expressed
LOC_Os01g58990	3.3319	cytochrome P450, putative
LOC_Os03g19260	3.335	expressed protein
LOC_Os10g03855	3.3372	expressed protein
LOC_Os03g03440	3.3374	expressed protein
LOC_Os05g02240	3.3418	ATCHX20, putative, expressed
LOC_Os11g29260	3.3421	conserved hypothetical protein
LOC_Os09g32570	3.3431	alcohol dehydrogenase GroES-like domain containing protein, expressed
LOC_Os07g17330	3.3442	B12D protein, putative, expressed
LOC_Os02g51600	3.3443	endonuclease/exonuclease/phosphatase family domain containing protein, expressed
LOC_Os02g08230	3.3453	WAX2, putative, expressed
LOC_Os11g48080	3.3471	SOR/SNZ family protein, putative, expressed
LOC_Os04g34180	3.3483	hypothetical protein
LOC_Os01g27360	3.3502	glutathione S-transferase, putative, expressed
LOC_Os02g53350	3.3532	expressed protein
LOC_Os06g21410	3.3571	arabinogalactan peptide 23 precursor, putative, expressed
LOC_Os04g37790	3.3574	expressed protein
LOC_Os08g37050	3.3602	gibberellin receptor GID1L2, putative, expressed
LOC_Os11g05660	3.3687	OsFBX396 - F-box domain containing protein, expressed
LOC_Os03g15080	3.3713	expressed protein
LOC_Os10g02300	3.3759	uncharacterized Cys-rich domain containing protein, putative, expressed
LOC_Os12g06780	3.3771	expressed protein
LOC_Os01g09010	3.3776	transferase family protein, putative, expressed
LOC_Os05g40060	3.3811	OsWRKY48 - Superfamily of TFs having WRKY and zinc finger domains, expressed
LOC_Os01g43890	3.3817	OsSCP4 - Putative Serine Carboxypeptidase homologue, expressed
LOC_Os12g13640	3.3855	glycosyltransferase, putative, expressed
LOC_Os05g50090	3.3861	oxidoreductase, 2OG-FeII oxygenase domain containing protein, putative, expressed
LOC_Os04g51460	3.3916	glycosyl hydrolases family 16, putative, expressed
LOC_Os06g06990	3.394	expressed protein
LOC_Os02g13870	3.3969	aquaporin protein, putative, expressed
LOC_Os01g62130	3.3975	ZOS1-14 - C2H2 zinc finger protein, expressed
LOC_Os11g04320	3.3979	phosphoglycerate mutase, putative, expressed
LOC_Os06g08350	3.4006	expressed protein
LOC_Os08g39450	3.4032	AN1-like zinc finger domain containing protein, expressed
LOC_Os02g42640	3.4041	CBS domain-containing protein, putative, expressed
LOC_Os01g49154	3.4052	expressed protein
LOC_Os12g04360	3.4055	calmodulin-like protein 1, putative, expressed
LOC_Os06g45890	3.4093	MYB family transcription factor, putative, expressed
LOC_Os03g64070	3.4113	uncharacterized protein PA4923, putative, expressed
LOC_Os08g39810	3.4113	retrotransposon protein, putative, unclassified, expressed
LOC_Os05g50580	3.4117	OsSCP30 - Putative Serine Carboxypeptidase homologue, expressed
LOC_Os07g41160	3.4123	protein of unknown function DUF1675 domain containing protein, expressed
LOC_Os03g10210	3.4138	homeobox domain containing protein, expressed
LOC_Os10g43030	3.4138	conserved hypothetical protein
LOC_Os05g08900	3.4161	expressed protein
LOC_Os12g44250	3.4166	vesicle-associated membrane protein, putative, expressed
LOC_Os01g02390	3.4219	protein kinase domain containing protein, expressed
LOC_Os05g45450	3.4227	DUF584 domain containing protein, putative, expressed
LOC_Os06g04030	3.4261	histone H3, putative, expressed
LOC_Os04g46220	3.4307	ethylene-responsive transcription factor, putative, expressed
LOC_Os08g30080	3.4308	1-aminocyclopropane-1-carboxylate oxidase homolog 4, putative, expressed
LOC_Os03g52660	3.4309	ATP synthase F1, delta subunit family protein, putative, expressed
LOC_Os03g55960	3.4317	EF hand family protein, putative, expressed
LOC_Os06g29250	3.4318	expressed protein
LOC_Os05g15150	3.4334	leucyl-tRNA synthetase, cytoplasmic, putative, expressed
LOC_Os05g15530	3.4348	aminotransferase domain containing protein, putative, expressed
LOC_Os04g48840	3.435	expressed protein
LOC_Os03g26910	3.4369	uncharacterized glycosyl hydrolase Rv2006/MT2062, putative, expressed
LOC_Os01g50200	3.4461	UDP-glucoronosyl and UDP-glucosyl transferase domain containing protein, expressed
LOC_Os08g37760	3.4583	zinc finger, C3HC4 type domain containing protein, expressed
LOC_Os08g41470	3.4587	proteophosphoglycan ppg4, putative, expressed
LOC_Os04g27096	3.4605	hypothetical protein
LOC_Os03g08360	3.4622	3-ketoacyl-CoA synthase 10, putative, expressed
LOC_Os08g24750	3.4622	xyloglucan fucosyltransferase, putative, expressed
LOC_Os04g49000	3.4723	zinc finger, C3HC4 type domain containing protein, expressed
LOC_Os01g71410	3.4729	glycosyl hydrolases family 17, putative, expressed
LOC_Os05g25040	3.4734	expressed protein
LOC_Os02g50460	3.4778	immediate-early fungal elicitor protein CMPG1, putative, expressed
LOC_Os06g36930	3.4781	HSF-type DNA-binding domain containing protein
LOC_Os03g30210	3.4822	retrotransposon, putative, centromere-specific
LOC_Os05g28740	3.4824	universal stress protein domain containing protein, putative, expressed
LOC_Os06g35650	3.4826	reticuline oxidase-like protein precursor, putative, expressed
LOC_Os01g47730	3.4848	ras-related protein, putative, expressed
LOC_Os04g55710	3.4855	transposon protein, putative, unclassified, expressed
LOC_Os11g47560	3.4938	glycosyl hydrolase, putative, expressed
LOC_Os02g26470	3.4958	expressed protein
LOC_Os05g38660	3.4959	expressed protein
LOC_Os07g34940	3.5075	aspartic proteinase nepenthesin-1 precursor, putative, expressed
LOC_Os01g60870	3.5149	hypothetical protein
LOC_Os05g49080	3.5194	expressed protein
LOC_Os01g60170	3.5197	DUF567 domain containing protein, putative, expressed
LOC_Os02g10100	3.5198	leucine-rich repeat receptor protein kinase EXS precursor, putative, expressed
LOC_Os02g10460	3.5224	hypothetical protein
LOC_Os05g37080	3.5235	No apical meristem protein, putative, expressed
LOC_Os02g50490	3.5251	endoglucanase, putative, expressed
LOC_Os02g48860	3.5253	aspartic proteinase nepenthesin-2 precursor, putative, expressed
LOC_Os09g37690	3.5291	flavin-containing monooxygenase family protein, putative
LOC_Os01g63690	3.5309	hs1, putative, expressed
LOC_Os04g50970	3.5345	seed specific protein Bn15D1B, putative, expressed
LOC_Os01g49360	3.5433	FAD-binding and arabino-lactone oxidase domains containing protein, putative, expressed
LOC_Os03g18740	3.5459	oxidoreductase, short chain dehydrogenase/reductase family, putative, expressed
LOC_Os06g39330	3.547	UDP-glucoronosyl and UDP-glucosyl transferase domain containing protein, expressed
LOC_Os01g43844	3.5476	cytochrome P450 72A1, putative, expressed
LOC_Os03g57490	3.5505	fasciclin domain containing protein, expressed
LOC_Os10g37670	3.5512	actin-depolymerizing factor, putative, expressed
LOC_Os05g50770	3.5527	C4-dicarboxylate transporter/malic acid transport protein, expressed
LOC_Os10g12290	3.5555	expressed protein
LOC_Os03g24820	3.5574	expressed protein
LOC_Os05g34960	3.5588	conserved hypothetical protein
LOC_Os11g32380	3.5644	expressed protein
LOC_Os10g35630	3.5672	cystathionin beta synthase protein, putative, expressed
LOC_Os03g03550	3.575	bZIP family transcription factor, putative, expressed
LOC_Os03g10250	3.5784	expressed protein
LOC_Os08g43220	3.5816	OsFBX305 - F-box domain containing protein
LOC_Os09g36950	3.5835	hypothetical protein
LOC_Os02g15500	3.5841	plant protein of unknown function domain containing protein, expressed
LOC_Os01g62200	3.5855	domain of unknown function DUF966 domain containing protein, expressed
LOC_Os10g14011	3.5896	expressed protein
LOC_Os04g56950	3.5919	jasmonate O-methyltransferase, putative, expressed
LOC_Os07g37820	3.5934	expressed protein
LOC_Os02g42560	3.5948	expressed protein
LOC_Os02g50940	3.6017	NHL repeat-containing protein, putative, expressed
LOC_Os08g24630	3.6026	protein kinase domain containing protein, expressed
LOC_Os02g10710	3.6042	hsp20/alpha crystallin family protein, putative, expressed
LOC_Os10g07450	3.6042	expressed protein
LOC_Os06g11450	3.613	zinc finger, C3HC4 type domain containing protein, expressed
LOC_Os06g08690	3.6131	leucine-rich repeat receptor protein kinase EXS precursor, putative, expressed
LOC_Os03g51740	3.6154	aminotransferase, classes I and II, domain containing protein, expressed
LOC_Os05g10625	3.6168	expressed protein
LOC_Os08g43670	3.6176	RING-H2 finger protein ATL2B, putative, expressed
LOC_Os06g19200	3.6183	hypothetical protein
LOC_Os11g07690	3.6192	dirigent, putative
LOC_Os02g32060	3.6247	hydrolase, NUDIX family, domain containing protein, expressed
LOC_Os10g21590	3.6302	transporter family protein, putative, expressed
LOC_Os06g10610	3.6325	hypothetical protein
LOC_Os02g31867	3.6338	expressed protein
LOC_Os03g45790	3.6339	hypothetical protein
LOC_Os02g46360	3.6348	invertase/pectin methylesterase inhibitor family protein, putative
LOC_Os02g16909	3.6381	dynein light chain type 1 domain containing protein, expressed
LOC_Os03g21820	3.6447	expansin precursor, putative, expressed
LOC_Os03g55800	3.6474	cytochrome P450, putative, expressed
LOC_Os07g48320	3.6495	HAD superfamily phosphatase, putative, expressed
LOC_Os10g41420	3.6528	hypothetical protein
LOC_Os10g41100	3.6566	CCT motif family protein, expressed
LOC_Os08g34240	3.6601	CAMK_KIN1/SNF1/Nim1_like.33 - CAMK includes calcium/calmodulin depedent protein kinases, expressed
LOC_Os03g21660	3.6606	transposon protein, putative, unclassified, expressed
LOC_Os06g50390	3.6732	eukaryotic aspartyl protease domain containing protein, expressed
LOC_Os10g17940	3.675	OsFBX382 - F-box domain containing protein, expressed
LOC_Os07g04970	3.6783	transferase family protein, putative, expressed
LOC_Os08g38910	3.6783	caffeoyl-CoA O-methyltransferase, putative, expressed
LOC_Os02g32620	3.6831	PAN domain-containing protein At5g03700 precursor, putative, expressed
LOC_Os05g33960	3.6839	peptide transporter PTR2, putative, expressed
LOC_Os08g02700	3.6839	fructose-bisphospate aldolase isozyme, putative, expressed
LOC_Os03g44740	3.6844	cytochrome P450, putative, expressed
LOC_Os06g41940	3.689	expressed protein
LOC_Os02g44230	3.6926	CPuORF22 - conserved peptide uORF-containing transcript, expressed
LOC_Os07g13834	3.6978	expressed protein
LOC_Os11g36610	3.6997	OsFBDUF51 - F-box and DUF domain containing protein, expressed
LOC_Os02g51320	3.7112	helix-loop-helix DNA-binding domain containing protein, expressed
LOC_Os06g01350	3.7174	transferase family protein, putative, expressed
LOC_Os04g52110	3.7262	late embryogenesis abundant protein, group 3, putative, expressed
LOC_Os02g33120	3.732	conserved hypothetical protein
LOC_Os02g07160	3.7331	glyoxalase family protein, putative, expressed
LOC_Os01g21144	3.738	expressed protein
LOC_Os01g49880	3.738	expressed protein
LOC_Os12g42530	3.7384	conserved hypothetical protein
LOC_Os01g68650	3.7396	plant-specific domain TIGR01615 family protein, expressed
LOC_Os03g61740	3.7397	sex determination protein tasselseed-2, putative, expressed
LOC_Os02g45760	3.7529	chitin-inducible gibberellin-responsive protein 2, putative, expressed
LOC_Os02g36550	3.7545	phosphopantothenate--cysteine ligase, putative, expressed
LOC_Os01g70820	3.7597	lumenal PsbP, putative, expressed
LOC_Os04g49370	3.7621	expressed protein
LOC_Os04g33610	3.7677	expressed protein
LOC_Os02g06605	3.7726	expressed protein
LOC_Os11g02010	3.7733	transposon protein, putative, CACTA, En/Spm sub-class, expressed
LOC_Os02g48710	3.7788	expressed protein
LOC_Os01g05710	3.7796	expressed protein
LOC_Os08g43180	3.7824	expressed protein
LOC_Os05g46300	3.7848	OsFBX172 - F-box domain containing protein
LOC_Os02g52380	3.7944	DUF1645 domain containing protein, putative, expressed
LOC_Os10g37510	3.8	expressed protein
LOC_Os03g06360	3.8024	late embryogenesis abundant protein D-34, putative, expressed
LOC_Os06g28950	3.8114	expressed protein
LOC_Os07g43740	3.8158	zinc finger, C3HC4 type domain containing protein, expressed
LOC_Os01g12790	3.8178	receptor protein kinase, putative
LOC_Os05g34150	3.8185	glutathione S-transferase, putative, expressed
LOC_Os10g05020	3.826	cytochrome P450, putative, expressed
LOC_Os12g02700	3.8264	harpin-induced protein 1 domain containing protein, expressed
LOC_Os07g35840	3.8272	transposon protein, putative, CACTA, En/Spm sub-class
LOC_Os02g46370	3.8305	hypothetical protein
LOC_Os09g20480	3.8342	transporter, putative, expressed
LOC_Os10g41224	3.8366	expressed protein
LOC_Os10g03320	3.8404	UDP-glucoronosyl and UDP-glucosyl transferase domain containing protein, expressed
LOC_Os01g65950	3.8409	thioesterase family protein, putative, expressed
LOC_Os07g09710	3.8416	OsFBX220 - F-box domain containing protein, expressed
LOC_Os01g07970	3.8426	expressed protein
LOC_Os03g20870	3.8481	zinc finger, C3HC4 type domain containing protein, expressed
LOC_Os01g66710	3.8492	polygalacturonase, putative
LOC_Os03g61360	3.8492	hydrolase, alpha/beta fold family domain containing protein, expressed
LOC_Os03g33240	3.8512	retrotransposon protein, putative, unclassified
LOC_Os03g03200	3.8576	hydrolase, alpha/beta fold family protein, putative, expressed
LOC_Os09g25090	3.8597	CAMK_KIN1/SNF1/Nim1_like.34 - CAMK includes calcium/calmodulin depedent protein kinases, expressed
LOC_Os03g57600	3.8613	expressed protein
LOC_Os03g44440	3.8738	cyclic nucleotide-gated ion channel, putative, expressed
LOC_Os07g34830	3.8764	ankyrin repeat family protein, putative, expressed
LOC_Os08g31090	3.8806	expressed protein
LOC_Os06g05430	3.881	expressed protein
LOC_Os08g39000	3.8852	expressed protein
LOC_Os02g40700	3.8893	enzyme of the cupin superfamily protein, putative, expressed
LOC_Os02g49986	3.8915	MYB family transcription factor, putative, expressed
LOC_Os09g39930	3.8974	tyrosine protein kinase domain containing protein, putative, expressed
LOC_Os02g32990	3.8975	expressed protein
LOC_Os12g44110	3.9	ligA, putative, expressed
LOC_Os05g50720	3.9063	harpin-induced protein 1 domain containing protein, expressed
LOC_Os09g06740	3.9071	zinc finger, C3HC4 type domain containing protein, expressed
LOC_Os03g53900	3.9085	universal stress protein domain containing protein, putative, expressed
LOC_Os04g23610	3.9091	expressed protein
LOC_Os07g35200	3.9091	hypothetical protein
LOC_Os01g50890	3.9137	hypothetical protein
LOC_Os12g16870	3.917	hypothetical protein
LOC_Os06g51050	3.9268	CHIT7 - Chitinase family protein precursor, expressed
LOC_Os09g25945	3.9284	expressed protein
LOC_Os11g04290	3.9321	cytochrome P450, putative, expressed
LOC_Os02g47100	3.9357	hypothetical protein
LOC_Os03g04370	3.9361	protein-methionine-S-oxide reductase, putative, expressed
LOC_Os04g58280	3.9387	stem-specific protein TSJT1, putative, expressed
LOC_Os09g28560	3.9414	protein phosphotase protein, putative, expressed
LOC_Os03g16290	3.9462	fringe-related protein, putative, expressed
LOC_Os09g29120	3.9467	GRAM domain containing protein, expressed
LOC_Os09g28530	3.949	hypothetical protein
LOC_Os11g25510	3.9535	protein kinase domain containing protein, expressed
LOC_Os08g39290	3.9596	EF hand family protein, expressed
LOC_Os10g22600	3.9661	ethylene-responsive transcription factor, putative, expressed
LOC_Os01g49410	3.9709	expressed protein
LOC_Os06g04900	3.9858	transporter family protein, putative, expressed
LOC_Os05g50180	3.9873	OsCML14 - Calmodulin-related calcium sensor protein, expressed
LOC_Os08g19670	3.9884	expressed protein
LOC_Os06g16630	3.9897	hypothetical protein
LOC_Os10g34930	3.9919	secretory protein, putative, expressed
LOC_Os01g48320	3.9932	transcription factor like protein, putative, expressed
LOC_Os01g57840	3.9996	expressed protein
LOC_Os06g11030	4.0006	EF hand family protein, putative, expressed
LOC_Os11g23210	4.0017	hypothetical protein
LOC_Os06g43030	4.0049	protein kinase domain containing protein, expressed
LOC_Os01g15100	4.008	hypothetical protein
LOC_Os02g27350	4.0165	expressed protein
LOC_Os05g48690	4.0233	transcription factor like protein, putative, expressed
LOC_Os02g30110	4.0236	cytochrome P450, putative, expressed
LOC_Os04g51260	4.0253	conserved hypothetical protein
LOC_Os02g07700	4.0307	expressed protein
LOC_Os05g03620	4.0326	TKL_IRAK_CR4L.4 - The CR4L subfamily has homology with Crinkly4, expressed
LOC_Os02g44130	4.0361	ZOS2-14 - C2H2 zinc finger protein, expressed
LOC_Os10g33670	4.0381	expressed protein
LOC_Os03g12210	4.0387	expressed protein
LOC_Os01g47760	4.0438	OsGrx_I1 - glutaredoxin subgroup III, expressed
LOC_Os01g47130	4.0474	expressed protein
LOC_Os04g52164	4.0587	transferase family protein, putative, expressed
LOC_Os07g04040	4.0594	expressed protein
LOC_Os10g38780	4.0639	glutathione S-transferase, putative, expressed
LOC_Os01g59110	4.0656	indole-3-acetate beta-glucosyltransferase, putative, expressed
LOC_Os05g45510	4.0678	expressed protein
LOC_Os02g46210	4.0691	DUF581 domain containing protein, expressed
LOC_Os01g52060	4.0747	expressed protein
LOC_Os05g47960	4.0764	expressed protein
LOC_Os02g30100	4.083	cytochrome P450, putative, expressed
LOC_Os05g13490	4.0863	BURP domain containing protein
LOC_Os01g28790	4.0926	PRAS-rich protein, putative, expressed
LOC_Os06g45610	4.0952	expressed protein
LOC_Os09g30510	4.0954	glucosyl transferase, putative, expressed
LOC_Os02g46100	4.103	RING-H2 finger protein, putative, expressed
LOC_Os09g38840	4.103	OsWAK90 - OsWAK receptor-like protein kinase, expressed
LOC_Os01g58950	4.1047	cytochrome P450, putative, expressed
LOC_Os01g46760	4.1149	protein phosphatase 2C, putative, expressed
LOC_Os11g04560	4.1155	calmodulin-like protein 1, putative, expressed
LOC_Os07g23450	4.1169	ZOS7-04 - C2H2 zinc finger protein
LOC_Os12g41640	4.1174	expressed protein
LOC_Os02g34410	4.1211	U-box domain-containing protein, putative, expressed
LOC_Os03g12890	4.1303	aminotransferase domain containing protein, putative, expressed
LOC_Os01g04620	4.1345	transposon protein, putative, unclassified, expressed
LOC_Os07g42970	4.1356	UDP-glucoronosyl and UDP-glucosyl transferase domain containing protein
LOC_Os12g20280	4.1414	hypothetical protein
LOC_Os08g30540	4.1434	expressed protein
LOC_Os01g05150	4.1492	expressed protein
LOC_Os04g44500	4.1565	GEM, putative, expressed
LOC_Os08g37345	4.1565	DNA binding protein, putative, expressed
LOC_Os04g56000	4.1566	AGAP001055-PA, putative, expressed
LOC_Os12g04450	4.1655	zinc finger, C3HC4 type domain containing protein, expressed
LOC_Os03g07180	4.167	embryonic protein DC-8, putative, expressed
LOC_Os01g40760	4.1699	expressed protein
LOC_Os05g12080	4.1833	hypothetical protein
LOC_Os05g40950	4.1844	pentatricopeptide repeat-containing protein, putative, expressed
LOC_Os08g30100	4.1876	1-aminocyclopropane-1-carboxylate oxidase homolog 1, putative, expressed
LOC_Os08g14390	4.1919	conserved hypothetical protein
LOC_Os06g05730	4.2012	expressed protein
LOC_Os05g37920	4.2015	hypothetical protein
LOC_Os04g03920	4.2122	expressed protein
LOC_Os07g35620	4.2136	conserved hypothetical protein
LOC_Os04g23130	4.2219	hypothetical protein
LOC_Os07g34410	4.2261	retrotransposon protein, putative, unclassified, expressed
LOC_Os01g50900	4.2302	Cupin domain containing protein, expressed
LOC_Os03g50130	4.2341	microsomal glutathione S-transferase 3, putative, expressed
LOC_Os03g26620	4.2366	3-ketoacyl-CoA synthase, putative, expressed
LOC_Os01g04580	4.2392	Ser/Thr protein kinase, putative, expressed
LOC_Os03g16350	4.2472	DNA binding protein, putative, expressed
LOC_Os09g29300	4.2518	clathrin assembly protein, putative, expressed
LOC_Os03g38350	4.2521	expressed protein
LOC_Os02g10880	4.2558	UDP-glucoronosyl and UDP-glucosyl transferase domain containing protein, expressed
LOC_Os01g71070	4.258	xylanase inhibitor, putative, expressed
LOC_Os03g51920	4.2627	peptidase, M50 family, putative, expressed
LOC_Os04g49460	4.2718	protein kinase domain containing protein, expressed
LOC_Os03g33490	4.2776	hypothetical protein
LOC_Os07g42250	4.2788	strictosidine synthase, putative, expressed
LOC_Os01g50400	4.2832	STE_MEKK_ste11_MAP3K.5 - STE kinases include homologs to sterile 7, sterile 11 and sterile 20 from yeast, expressed
LOC_Os02g33600	4.2855	VQ domain containing protein, putative
LOC_Os02g57350	4.2956	expressed protein
LOC_Os03g14050	4.2958	thaumatin-like protein 1 precursor, putative, expressed
LOC_Os07g03009	4.2998	hypothetical protein
LOC_Os08g36410	4.3011	ANTH domain containing protein
LOC_Os11g35080	4.3071	expressed protein
LOC_Os02g36000	4.3081	zinc finger protein, putative
LOC_Os06g44170	4.3114	NAD dependent epimerase/dehydratase family protein, putative, expressed
LOC_Os08g35580	4.3125	expressed protein
LOC_Os04g27950	4.3127	expressed protein
LOC_Os05g50700	4.3163	WRKY DNA-binding domain containing protein, expressed
LOC_Os05g33400	4.3281	basic 7S globulin precursor, putative, expressed
LOC_Os12g35480	4.3346	expressed protein
LOC_Os01g62060	4.3376	plant-specific domain TIGR01589 family protein, expressed
LOC_Os01g56810	4.3428	cytokinin dehydrogenase precursor, putative, expressed
LOC_Os01g60520	4.3471	WRKY DNA-binding domain containing protein
LOC_Os01g67820	4.3484	exo70 exocyst complex subunit domain containing protein, expressed
LOC_Os04g44250	4.3501	cytokinin-O-glucosyltransferase 3, putative, expressed
LOC_Os03g47034	4.3604	expressed protein
LOC_Os03g12220	4.3607	retrotransposon protein, putative, Ty3-gypsy subclass
LOC_Os06g10000	4.3608	expressed protein
LOC_Os08g03880	4.3677	retrotransposon protein, putative, unclassified, expressed
LOC_Os07g45260	4.3721	glycosyl transferase 8 domain containing protein, putative, expressed
LOC_Os09g22460	4.377	OsFBX328 - F-box domain containing protein
LOC_Os01g46820	4.3793	hypothetical protein
LOC_Os01g14410	4.3915	early light-induced protein, chloroplast precursor, putative, expressed
LOC_Os07g35640	4.3929	conserved hypothetical protein
LOC_Os04g52740	4.3957	expressed protein
LOC_Os03g08580	4.3981	expressed protein
LOC_Os03g51390	4.4014	expressed protein
LOC_Os04g59120	4.4068	auxin-induced protein 5NG4, putative, expressed
LOC_Os12g09320	4.4068	amino acid transporter, putative
LOC_Os01g11670	4.4107	OsSCP2 - Putative Serine Carboxypeptidase homologue, expressed
LOC_Os09g31019	4.4113	ubiquitin fusion protein, putative
LOC_Os11g42360	4.4189	conserved hypothetical protein
LOC_Os01g69020	4.4321	retrotransposon protein, putative, unclassified, expressed
LOC_Os10g09990	4.4359	cytokinin-O-glucosyltransferase 3, putative, expressed
LOC_Os06g05020	4.4375	early nodulin 93 ENOD93 protein, putative, expressed
LOC_Os03g03890	4.4397	protein kinase family protein, putative, expressed
LOC_Os01g56220	4.4457	expressed protein
LOC_Os02g13220	4.4482	F-box family protein, putative, expressed
LOC_Os03g57310	4.451	syntaxin, putative, expressed
LOC_Os02g57850	4.4539	hypothetical protein
LOC_Os06g14240	4.4576	hsp20/alpha crystallin family protein, putative, expressed
LOC_Os08g04970	4.4618	retrotransposon protein, putative, Ty1-copia subclass
LOC_Os07g47620	4.4627	universal stress protein domain containing protein, putative, expressed
LOC_Os12g04200	4.4642	GRAS family transcription factor containing protein
LOC_Os05g02760	4.4705	expressed protein
LOC_Os01g72130	4.4791	glutathione S-transferase, putative, expressed
LOC_Os03g14370	4.481	ACT domain containing protein, expressed
LOC_Os11g21890	4.4819	transposon protein, putative, CACTA, En/Spm sub-class
LOC_Os08g07040	4.4844	plant protein of unknown function domain containing protein, expressed
LOC_Os03g24430	4.4879	cytokinin-O-glucosyltransferase 3, putative
LOC_Os10g41230	4.4917	homeobox associated leucine zipper, putative, expressed
LOC_Os12g05990	4.4942	No apical meristem protein, putative, expressed
LOC_Os05g48650	4.5004	transcription factor HBP-1b, putative, expressed
LOC_Os06g32980	4.5049	peroxidase precursor, putative, expressed
LOC_Os08g08070	4.5071	transporter family protein, putative, expressed
LOC_Os06g39590	4.5131	OsIAA23 - Auxin-responsive Aux/IAA gene family member, expressed
LOC_Os07g37330	4.5187	hypothetical protein
LOC_Os03g12690	4.5391	hypothetical protein
LOC_Os03g53340	4.5446	HSF-type DNA-binding domain containing protein, expressed
LOC_Os05g45070	4.5463	harpin-induced protein 1 domain containing protein, expressed
LOC_Os10g32930	4.5591	hypothetical protein
LOC_Os07g43440	4.5655	expressed protein
LOC_Os03g61490	4.5659	expressed protein
LOC_Os11g45210	4.5687	hypothetical protein
LOC_Os06g33080	4.5768	peroxidase precursor, putative, expressed
LOC_Os07g27970	4.5854	O-methyltransferase, putative, expressed
LOC_Os01g72160	4.5866	glutathione S-transferase, putative, expressed
LOC_Os02g39590	4.6019	GDSL-like lipase/acylhydrolase, putative
LOC_Os02g43770	4.6024	DUF630/DUF632 domains containing protein, putative, expressed
LOC_Os03g51990	4.6032	ACT domain containing protein, expressed
LOC_Os09g25070	4.6033	OsWRKY62 - Superfamily of TFs having WRKY and zinc finger domains, expressed
LOC_Os09g25060	4.6053	OsWRKY76 - Superfamily of TFs having WRKY and zinc finger domains, expressed
LOC_Os01g54890	4.6114	ethylene-responsive transcription factor 2, putative, expressed
LOC_Os06g06130	4.6161	glutamate receptor, putative
LOC_Os03g04010	4.618	hypothetical protein
LOC_Os09g10620	4.6187	seed maturation protein LEA 4, putative
LOC_Os07g42580	4.6279	hypothetical protein
LOC_Os06g39970	4.6283	CESA11 - cellulose synthase
LOC_Os04g14810	4.6308	3-5 exonuclease domain-containing protein, putative, expressed
LOC_Os01g58420	4.6316	AP2 domain containing protein, expressed
LOC_Os01g34560	4.6338	3-ketoacyl-CoA synthase, putative, expressed
LOC_Os03g15330	4.6456	conserved hypothetical protein
LOC_Os06g34830	4.654	amino acid permease family protein, putative, expressed
LOC_Os08g13570	4.6578	exo70 exocyst complex subunit family protein, putative, expressed
LOC_Os06g23030	4.6741	ZF-HD protein dimerisation region containing protein, expressed
LOC_Os05g40180	4.6812	serine/threonine-protein kinase stt7, chloroplast precursor, putative, expressed
LOC_Os04g40410	4.6824	high affinity nitrate transporter, putative, expressed
LOC_Os12g40350	4.6852	hypothetical protein
LOC_Os06g30920	4.6924	hypothetical protein
LOC_Os08g33940	4.693	MYB family transcription factor, putative, expressed
LOC_Os04g48880	4.6932	fatty acid hydroxylase, putative, expressed
LOC_Os07g37045	4.6941	conserved hypothetical protein
LOC_Os02g19450	4.6968	ATPase, AAA family protein, expressed
LOC_Os01g64860	4.699	OsSub11 - Putative Subtilisin homologue, expressed
LOC_Os06g14260	4.7069	lectin-like receptor kinase, putative
LOC_Os02g36300	4.7087	zinc finger, C3HC4 type domain containing protein, expressed
LOC_Os05g09580	4.7137	hypothetical protein
LOC_Os01g19130	4.719	protein phosphatase 2C, putative, expressed
LOC_Os02g09510	4.7194	limonoid UDP-glucosyltransferase, putative, expressed
LOC_Os04g48320	4.7489	conserved hypothetical protein
LOC_Os09g26710	4.7516	major ampullate spidroin 2, putative
LOC_Os02g54140	4.7651	hsp20/alpha crystallin family protein, putative, expressed
LOC_Os04g51680	4.7669	hypothetical protein
LOC_Os06g44250	4.7715	haemolysin-III, putative, expressed
LOC_Os08g40690	4.7824	glycosyl hydrolase, putative, expressed
LOC_Os04g46600	4.7832	zinc finger protein, putative, expressed
LOC_Os01g09900	4.7941	helix-loop-helix DNA-binding domain containing protein, expressed
LOC_Os01g41160	4.7994	FAD dependent oxidoreductase domain containing protein, expressed
LOC_Os10g38140	4.7999	glutathione S-transferase, putative, expressed
LOC_Os03g60220	4.8057	DUF567 domain containing protein, putative, expressed
LOC_Os06g13180	4.816	metalloendoproteinase 1 precursor, putative, expressed
LOC_Os06g34560	4.827	zinc finger, C3HC4 type domain containing protein
LOC_Os07g32570	4.8305	OsAPRL1 adenosine 5'-phosphosulfate reductase-like OsAPRL1, expressed
LOC_Os02g41850	4.8341	conserved hypothetical protein
LOC_Os09g35030	4.8341	dehydration-responsive element-binding protein, putative, expressed
LOC_Os01g61680	4.8431	expressed protein
LOC_Os09g23894	4.8434	expressed protein
LOC_Os06g49340	4.8437	OsFBDUF35 - F-box and DUF domain containing protein, expressed
LOC_Os05g50830	4.8525	protein kinase family protein, putative, expressed
LOC_Os02g17400	4.8608	leucine rich repeat protein, putative
LOC_Os06g42130	4.8641	leucoanthocyanidin dioxygenase, putative, expressed
LOC_Os01g60450	4.8646	cytochrome P450, putative
LOC_Os10g39640	4.8648	expansin precursor, putative, expressed
LOC_Os04g53080	4.8673	hypothetical protein
LOC_Os12g41490	4.8677	cysteine-rich receptor-like protein kinase 8 precursor, putative, expressed
LOC_Os04g17100	4.8743	heavy metal-associated domain containing protein, expressed
LOC_Os01g08990	4.8748	conserved hypothetical protein
LOC_Os02g50730	4.8749	metalloendoproteinase 1 precursor, putative, expressed
LOC_Os08g36910	4.8866	alpha-amylase precursor, putative, expressed
LOC_Os08g07620	4.8887	hypothetical protein
LOC_Os01g17396	4.89	expressed protein
LOC_Os07g40320	4.8905	vesicle transport protein GOT1B, putative, expressed
LOC_Os07g02880	4.8918	DUF538 domain containing protein, putative, expressed
LOC_Os04g01950	4.902	legume lectins beta domain containing protein, putative, expressed
LOC_Os06g11270	4.903	anthocyanidin 3-O-glucosyltransferase, putative, expressed
LOC_Os06g13200	4.9112	proton-dependent oligopeptide transport, putative
LOC_Os06g04210	4.9185	expressed protein
LOC_Os03g19290	4.9367	mitochondrial import inner membrane translocase subunit Tim17, putative, expressed
LOC_Os05g36100	4.9391	AP2 domain containing protein, expressed
LOC_Os10g38940	4.9512	fatty acid hydroxylase, putative, expressed
LOC_Os05g10780	4.954	aminotransferase, classes I and II, domain containing protein, expressed
LOC_Os09g35870	4.9657	OsIAA26 - Auxin-responsive Aux/IAA gene family member, expressed
LOC_Os07g10590	4.9678	transporter family protein, putative, expressed
LOC_Os07g24000	4.9692	AWPM-19-like membrane family protein, putative, expressed
LOC_Os02g49720	4.977	aldehyde dehydrogenase, putative, expressed
LOC_Os01g19880	4.9845	expressed protein
LOC_Os12g07790	4.9902	no apical meristem protein, putative
LOC_Os06g39370	5.003	OsFBK16 - F-box domain and kelch repeat containing protein, expressed
LOC_Os04g56030	5.0115	glycine-rich cell wall structural protein precursor, putative, expressed
LOC_Os02g15704	5.0235	expressed protein
LOC_Os03g08840	5.0347	zinc finger protein, putative, expressed
LOC_Os03g03840	5.0393	hypothetical protein
LOC_Os02g52150	5.0395	heat shock 22 kDa protein, mitochondrial precursor, putative, expressed
LOC_Os06g11150	5.0498	DUF1645 domain containing protein, putative, expressed
LOC_Os06g08460	5.0509	exo70 exocyst complex subunit, putative
LOC_Os06g34880	5.0528	zinc finger, C3HC4 type domain containing protein
LOC_Os01g50840	5.0569	expressed protein
LOC_Os08g42040	5.0716	LTPL80 - Protease inhibitor/seed storage/LTP family protein precursor, expressed
LOC_Os10g02220	5.0741	peptide transporter PTR2, putative, expressed
LOC_Os03g13050	5.0921	E2F-related protein, putative, expressed
LOC_Os04g49260	5.0922	heavy metal-associated domain containing protein, expressed
LOC_Os11g05530	5.101	expressed protein
LOC_Os02g36880	5.1016	No apical meristem protein, putative, expressed
LOC_Os07g38170	5.1036	remorin, putative, expressed
LOC_Os06g07060	5.1119	hypothetical protein
LOC_Os06g09560	5.1129	heat shock protein DnaJ, putative, expressed
LOC_Os04g50212	5.1269	conserved hypothetical protein
LOC_Os07g14610	5.1357	IAA-amino acid hydrolase ILR1-like 6 precursor, putative, expressed
LOC_Os02g07690	5.1458	VQ domain containing protein, putative, expressed
LOC_Os09g39920	5.1466	retrotransposon protein, putative, unclassified, expressed
LOC_Os03g44170	5.1503	glutathione S-transferase, putative, expressed
LOC_Os01g46460	5.1647	hypothetical protein
LOC_Os04g33140	5.1774	hypothetical protein
LOC_Os06g04990	5.1826	early nodulin 93 ENOD93 protein, putative, expressed
LOC_Os10g32840	5.1926	enzyme of the cupin superfamily protein, putative, expressed
LOC_Os05g29810	5.2111	AP2 domain containing protein, expressed
LOC_Os03g02300	5.213	expressed protein
LOC_Os03g44636	5.2245	zinc finger, C3HC4 type domain containing protein, expressed
LOC_Os04g46980	5.2462	cis-zeatin O-glucosyltransferase, putative, expressed
LOC_Os10g07616	5.2498	chalcone synthase, putative
LOC_Os11g47520	5.2589	glycosyl hydrolase, putative, expressed
LOC_Os10g38640	5.2635	glutathione S-transferase, putative
LOC_Os11g09020	5.2669	amino acid transporter, putative, expressed
LOC_Os04g41160	5.2807	protein kinase, putative, expressed
LOC_Os05g16300	5.2878	expressed protein
LOC_Os01g02430	5.2941	TAK14, putative, expressed
LOC_Os03g61070	5.2965	expressed protein
LOC_Os12g04100	5.303	cytochrome P450, putative, expressed
LOC_Os11g39120	5.3047	expressed protein
LOC_Os01g07300	5.3103	uncharacterized 50.6 kDa protein in the 5region of gyrA and gyrB, putative, expressed
LOC_Os03g08880	5.3117	purine permease, putative, expressed
LOC_Os06g14180	5.3233	expressed protein
LOC_Os01g64540	5.3235	anthocyanidin 3-O-glucosyltransferase, putative, expressed
LOC_Os05g49620	5.3291	OsWRKY19 - Superfamily of TFs having WRKY and zinc finger domains, expressed
LOC_Os02g44090	5.3388	zinc finger protein, putative, expressed
LOC_Os02g44990	5.368	OsFBDUF13 - F-box and DUF domain containing protein, expressed
LOC_Os04g30750	5.3754	expressed protein
LOC_Os08g41750	5.3831	OsFBX303 - F-box domain containing protein, expressed
LOC_Os06g29594	5.3843	expressed protein
LOC_Os10g40859	5.392	matrixin family protein
LOC_Os01g09100	5.3931	OsWRKY10 - Superfamily of TFs having WRKY and zinc finger domains, expressed
LOC_Os05g39600	5.3947	ATCHX15, putative, expressed
LOC_Os02g41540	5.3965	retrotransposon protein, putative, unclassified
LOC_Os05g37660	5.4132	transferase family protein, putative, expressed
LOC_Os07g20170	5.4168	actin-depolymerizing factor, putative
LOC_Os12g05840	5.4174	Cupin domain containing protein, expressed
LOC_Os02g37180	5.4201	expressed protein
LOC_Os05g35160	5.4338	clathrin assembly protein, putative, expressed
LOC_Os02g53130	5.4428	nitrate reductase, putative, expressed
LOC_Os12g05030	5.4444	hypothetical protein
LOC_Os01g58960	5.4623	cytochrome P450, putative, expressed
LOC_Os10g36660	5.4669	conserved hypothetical protein
LOC_Os06g43000	5.4726	nitrate-induced NOI protein, expressed
LOC_Os03g25680	5.4863	expressed protein
LOC_Os01g62760	5.4954	protein phosphatase 2C, putative, expressed
LOC_Os06g34530	5.4961	zinc finger, C3HC4 type domain containing protein, expressed
LOC_Os08g37290	5.4973	basic helix-loop-helix, putative, expressed
LOC_Os03g44630	5.5023	plastocyanin-like domain containing protein, putative, expressed
LOC_Os01g52594	5.5132	expressed protein
LOC_Os10g37570	5.5222	OsFBDUF49 - F-box and DUF domain containing protein, expressed
LOC_Os03g56010	5.5239	bZIP transcription factor domain containing protein, expressed
LOC_Os10g38600	5.5356	glutathione S-transferase GSTU6, putative, expressed
LOC_Os08g07630	5.5495	expressed protein
LOC_Os01g56160	5.5522	hypothetical protein
LOC_Os05g12450	5.5653	hydroquinone glucosyltransferase, putative, expressed
LOC_Os01g50259	5.5723	hypothetical protein
LOC_Os02g15280	5.5756	VQ domain containing protein, putative, expressed
LOC_Os08g03270	5.5776	zinc finger family protein, putative
LOC_Os08g40910	5.5979	expressed protein
LOC_Os08g31170	5.6007	DC1 domain-containing protein, putative
LOC_Os02g47370	5.6059	transcription factor TF2, putative, expressed
LOC_Os10g32760	5.6114	zinc finger family protein, putative, expressed
LOC_Os03g17670	5.6187	hypothetical protein
LOC_Os05g34730	5.6236	ethylene-responsive transcription factor ERF020, putative, expressed
LOC_Os02g03710	5.6244	UP-9A, putative, expressed
LOC_Os07g47670	5.6337	hypoxia-responsive family protein, putative, expressed
LOC_Os11g01240	5.6421	IBR domain containing protein
LOC_Os10g38540	5.6498	glutathione S-transferase, putative, expressed
LOC_Os07g39520	5.6555	STE_PAK_Ste20_Slob_Wnk.5 - STE kinases include homologs to sterile 7, sterile 11 and sterile 20 from yeast, expressed
LOC_Os01g63210	5.6556	SOUL heme-binding protein, putative, expressed
LOC_Os01g21120	5.6748	AP2 domain containing protein, expressed
LOC_Os05g41030	5.6846	LTPL67 - Protease inhibitor/seed storage/LTP family protein precursor, expressed
LOC_Os02g46180	5.6968	DUF581 domain containing protein, expressed
LOC_Os01g58170	5.7074	hypothetical protein
LOC_Os06g03810	5.7118	expressed protein
LOC_Os04g45700	5.7147	COBRA, putative, expressed
LOC_Os01g56210	5.7258	hypothetical protein
LOC_Os01g38520	5.7382	expressed protein
LOC_Os03g30150	5.7412	conserved hypothetical protein
LOC_Os03g16390	5.7436	avr9/Cf-9 rapidly elicited protein, putative, expressed
LOC_Os01g72150	5.746	glutathione S-transferase, putative, expressed
LOC_Os08g32060	5.7617	spotted leaf 11, putative, expressed
LOC_Os11g42370	5.7694	transferase family protein, putative, expressed
LOC_Os09g20170	5.7798	expressed protein
LOC_Os03g49190	5.7905	oleosin, putative, expressed
LOC_Os12g26470	5.8294	aspartic proteinase nepenthesin-1 precursor, putative, expressed
LOC_Os01g72600	5.8339	spotted leaf 11, putative, expressed
LOC_Os01g06560	5.8545	transcription factor HBP-1b, putative, expressed
LOC_Os08g10100	5.86	expressed protein
LOC_Os01g07530	5.8696	uncharacterized glycosyltransferase, putative, expressed
LOC_Os04g37880	5.8712	expressed protein
LOC_Os01g50940	5.8783	helix-loop-helix DNA-binding domain containing protein, expressed
LOC_Os08g37890	5.8805	expressed protein
LOC_Os10g01760	5.8954	peroxidase precursor, putative
LOC_Os11g26790	5.9019	dehydrin, putative, expressed
LOC_Os03g57200	5.9098	glutathione S-transferase, putative, expressed
LOC_Os09g34330	5.9176	helix-loop-helix DNA-binding domain containing protein
LOC_Os03g32220	5.9354	ZOS3-11 - C2H2 zinc finger protein, expressed
LOC_Os03g47530	5.9402	glycosyl transferase 8 domain containing protein, putative, expressed
LOC_Os01g60690	5.9482	hypothetical protein
LOC_Os01g61940	5.9508	white-brown complex homolog protein, putative, expressed
LOC_Os05g41760	5.9709	AP2 domain containing protein, expressed
LOC_Os10g18490	5.9717	cytokinin-O-glucosyltransferase 2, putative, expressed
LOC_Os10g05660	5.9755	thaumatin, putative, expressed
LOC_Os11g02290	5.9772	expressed protein
LOC_Os04g45590	5.9801	glyoxalase family protein, putative, expressed
LOC_Os01g67010	5.9852	expressed protein
LOC_Os07g09620	5.9866	acanthoscurrin-1 precursor, putative, expressed
LOC_Os04g50940	5.9895	peptide transporter PTR2, putative, expressed
LOC_Os01g09870	6.0022	expressed protein
LOC_Os01g48260	6.0047	hypothetical protein
LOC_Os06g24990	6.0053	xylanase inhibitor protein 1 precursor, putative, expressed
LOC_Os04g35250	6.0346	MONOCULM 1, putative
LOC_Os01g66530	6.0427	ARGOS, putative, expressed
LOC_Os09g35010	6.0458	dehydration-responsive element-binding protein, putative, expressed
LOC_Os06g14220	6.0582	STF-1, putative, expressed
LOC_Os01g41420	6.066	transmembrane amino acid transporter protein, putative, expressed
LOC_Os01g16200	6.0866	serpin domain containing protein, putative
LOC_Os07g04810	6.0892	protein kinase domain containing protein, expressed
LOC_Os01g37810	6.0898	expressed protein
LOC_Os02g45225	6.1309	expressed protein
LOC_Os07g28810	6.1335	expressed protein
LOC_Os02g39330	6.1482	CHIT1 - Chitinase family protein precursor, expressed
LOC_Os06g34610	6.1486	expressed protein
LOC_Os11g47950	6.1594	cyclin, putative
LOC_Os06g50950	6.1615	GDSL-like lipase/acylhydrolase, putative, expressed
LOC_Os12g40180	6.1719	expressed protein
LOC_Os03g20600	6.1774	expressed protein
LOC_Os07g37060	6.188	hypothetical protein
LOC_Os02g48850	6.2011	plant-specific domain TIGR01615 family protein
LOC_Os01g04340	6.2179	hsp20/alpha crystallin family protein, putative, expressed
LOC_Os02g22010	6.2184	hypothetical protein
LOC_Os09g15680	6.232	caltractin, putative
LOC_Os06g10470	6.2332	ZOS6-02 - C2H2 zinc finger protein
LOC_Os05g36370	6.2335	conserved hypothetical protein
LOC_Os02g53250	6.2416	expressed protein
LOC_Os02g56120	6.2445	OsIAA9 - Auxin-responsive Aux/IAA gene family member, expressed
LOC_Os07g02330	6.2593	protein phosphatase 2C, putative, expressed
LOC_Os03g52420	6.2713	expressed protein
LOC_Os01g32380	6.2894	expressed protein
LOC_Os03g51495	6.2895	hypothetical protein
LOC_Os02g47080	6.2935	hypothetical protein
LOC_Os11g07960	6.2977	transferase family protein, putative, expressed
LOC_Os02g37320	6.2986	heavy metal associated domain containing protein, expressed
LOC_Os01g06410	6.3056	hypothetical protein
LOC_Os11g44440	6.3085	transposon protein, putative, CACTA, En/Spm sub-class
LOC_Os01g43940	6.3185	oligopeptide transporter, putative
LOC_Os03g51490	6.3192	expressed protein
LOC_Os05g05510	6.3264	expressed protein
LOC_Os06g06620	6.3404	hypothetical protein
LOC_Os02g56860	6.3589	3-ketoacyl-CoA synthase, putative, expressed
LOC_Os03g50710	6.3705	hypothetical protein
LOC_Os08g26940	6.3891	hypothetical protein
LOC_Os03g06210	6.4168	conserved hypothetical protein
LOC_Os02g38940	6.4182	cytochrome P450, putative, expressed
LOC_Os03g22020	6.4245	peroxidase precursor, putative, expressed
LOC_Os05g43880	6.4291	gibberellin 2-beta-dioxygenase, putative
LOC_Os10g32940	6.4312	expressed protein
LOC_Os03g23940	6.4365	hypothetical protein
LOC_Os02g52170	6.446	expressed protein
LOC_Os01g62180	6.4584	conserved hypothetical protein
LOC_Os04g52280	6.4587	dehydrogenase, putative, expressed
LOC_Os06g01590	6.4589	lactate/malate dehydrogenase, putative, expressed
LOC_Os03g30160	6.48	OsFBK13 - F-box domain and kelch repeat containing protein
LOC_Os01g06220	6.4967	gibberellin receptor GID1L2, putative, expressed
LOC_Os01g56570	6.5156	xylosyltransferase, putative, expressed
LOC_Os04g10690	6.5698	inorganic phosphate transporter, putative, expressed
LOC_Os01g33360	6.5851	DnaK family protein, putative, expressed
LOC_Os10g21790	6.5851	dehydration stress-induced protein, putative, expressed
LOC_Os07g33270	6.5953	DUF584 domain containing protein, putative, expressed
LOC_Os01g64480	6.5956	harpin-induced protein 1 domain containing protein, expressed
LOC_Os03g08834	6.596	expressed protein
LOC_Os05g08830	6.6403	expressed protein
LOC_Os07g22680	6.6451	SKP1-like protein 1B, putative, expressed
LOC_Os06g34870	6.6508	Zinc finger, C3HC4 type domain containing protein
LOC_Os10g34450	6.6527	hypothetical protein
LOC_Os09g38239	6.6588	sulfotransferase domain containing protein, expressed
LOC_Os07g44410	6.6987	WD40-like Beta Propeller Repeat family protein, expressed
LOC_Os03g05910	6.7133	expressed protein
LOC_Os05g39590	6.7248	AP2 domain containing protein, expressed
LOC_Os12g14540	6.7265	expressed protein
LOC_Os04g42940	6.7313	expressed protein
LOC_Os06g30640	6.7715	cytochrome P450, putative
LOC_Os01g29104	6.7915	expressed protein
LOC_Os02g44040	6.792	expressed protein
LOC_Os10g39700	6.8008	CHIT15 - Chitinase family protein precursor, putative, expressed
LOC_Os03g19270	6.8019	universal stress protein domain containing protein, putative, expressed
LOC_Os01g27210	6.8022	glutathione S-transferase, putative, expressed
LOC_Os03g16940	6.8153	glyoxalase family protein, putative, expressed
LOC_Os12g05870	6.8444	Cupin domain containing protein
LOC_Os04g46270	6.8498	conserved hypothetical protein
LOC_Os10g31780	6.8816	oxidoreductase, short chain dehydrogenase/reductase family domain containing protein, expressed
LOC_Os01g44069	6.8932	glycerol-3-phosphate acyltransferase, putative, expressed
LOC_Os10g22070	6.9199	glutathione S-transferase, putative, expressed
LOC_Os08g04370	6.9326	plastocyanin-like domain containing protein, putative, expressed
LOC_Os08g08090	6.9371	wound induced protein, putative, expressed
LOC_Os07g39210	6.9505	expressed protein
LOC_Os05g11600	6.9599	hypothetical protein
LOC_Os02g28970	6.9621	expressed protein
LOC_Os06g08340	6.9661	AP2 domain containing protein
LOC_Os08g04360	6.9671	plastocyanin-like domain containing protein, putative, expressed
LOC_Os02g25630	6.9836	conserved hypothetical protein
LOC_Os04g38400	6.9981	ethylene-insensitive 3, putative, expressed
LOC_Os08g31950	7.0074	hypothetical protein
LOC_Os01g51310	7.0205	expressed protein
LOC_Os02g01880	7.0322	U5 small nuclear ribonucleoprotein 200 kDa helicase, putative
LOC_Os06g44020	7.0402	hypothetical protein
LOC_Os01g51690	7.0446	OsWRKY59 - Superfamily of TFs having WRKY and zinc finger domains, expressed
LOC_Os05g25700	7.0479	OsWRKY75 - Superfamily of TFs having WRKY and zinc finger domains
LOC_Os02g54810	7.0707	hypothetical protein
LOC_Os12g23700	7.0709	cyclin-dependent kinase G-2, putative, expressed
LOC_Os03g24100	7.0786	expressed protein
LOC_Os05g02480	7.1854	expressed protein
LOC_Os09g31025	7.1967	EF hand family protein, expressed
LOC_Os10g38350	7.2086	glutathione S-transferase, putative, expressed
LOC_Os03g58010	7.2181	acetyltransferase, GNAT family, putative, expressed
LOC_Os02g41840	7.235	DUF584 domain containing protein, putative, expressed
LOC_Os11g19290	7.2381	lipase, putative
LOC_Os01g52730	7.2661	DUF584 domain containing protein, putative, expressed
LOC_Os05g37050	7.2907	MYB family transcription factor, putative, expressed
LOC_Os04g12678	7.2998	indole-3-acetate beta-glucosyltransferase, putative
LOC_Os05g35930	7.3068	expressed protein
LOC_Os04g32790	7.3198	AP2 domain containing protein, expressed
LOC_Os07g38250	7.3655	expressed protein
LOC_Os04g56130	7.4111	protein kinase domain containing protein
LOC_Os02g37540	7.4228	expressed protein
LOC_Os03g64260	7.4282	AP2 domain containing protein, expressed
LOC_Os02g36320	7.4354	RING-H2 finger protein ATL3B precursor, putative
LOC_Os02g41954	7.4466	gibberellin 2-beta-dioxygenase 7, putative, expressed
LOC_Os03g19720	7.4468	EF hand family protein, putative, expressed
LOC_Os08g08279	7.4587	hypothetical protein
LOC_Os12g05860	7.5047	Cupin domain containing protein, expressed
LOC_Os06g10050	7.5091	expressed protein
LOC_Os04g45520	7.5245	integral membrane protein, putative, expressed
LOC_Os07g03220	7.5687	bZIP transcription factor domain containing protein, expressed
LOC_Os04g28360	7.5777	expressed protein
LOC_Os09g27410	7.582	conserved hypothetical protein
LOC_Os07g41460	7.5851	sulfotransferase domain containing protein, expressed
LOC_Os09g15560	7.638	OsFBX314 - F-box domain containing protein, expressed
LOC_Os02g33840	7.6584	OsFBX52 - F-box domain containing protein, expressed
LOC_Os04g58090	7.6748	harpin-induced protein 1 domain containing protein, expressed
LOC_Os02g36510	7.7113	ethylene-insensitive 3, putative, expressed
LOC_Os01g45260	7.7114	hypothetical protein
LOC_Os05g37060	7.7439	MYB family transcription factor, putative, expressed
LOC_Os02g46170	7.7533	hypothetical protein
LOC_Os02g21300	7.7647	transposon protein, putative, unclassified, expressed
LOC_Os08g31250	7.798	C1-like domain containing protein, expressed
LOC_Os10g38489	7.8026	glutathione S-transferase GSTU6, putative, expressed
LOC_Os02g16310	7.8125	retrotransposon, putative, centromere-specific
LOC_Os05g51390	7.8423	uncharacterized protein PA4923, putative, expressed
LOC_Os03g52410	7.8429	expressed protein
LOC_Os01g66900	7.8864	expressed protein
LOC_Os01g44120	7.8869	expressed protein
LOC_Os01g19330	7.903	MYB family transcription factor, putative, expressed
LOC_Os09g39754	7.9107	expressed protein
LOC_Os08g14400	7.919	homeobox domain containing protein, expressed
LOC_Os01g46440	7.9256	VQ domain containing protein, putative, expressed
LOC_Os08g31280	7.9603	DC1, putative, expressed
LOC_Os10g24690	7.9998	expressed protein
LOC_Os01g27340	8.0913	glutathione S-transferase, putative, expressed
LOC_Os01g58850	8.1286	circadian clock coupling factor-related, putative, expressed
LOC_Os03g25660	8.13	expressed protein
LOC_Os10g38189	8.1383	glutathione S-transferase, putative, expressed
LOC_Os09g23560	8.1582	dehydrogenase, putative, expressed
LOC_Os09g17530	8.1805	OsFBX321 - F-box domain containing protein
LOC_Os10g38720	8.1833	glutathione S-transferase, putative, expressed
LOC_Os09g17540	8.1894	OsFBX322 - F-box domain containing protein, expressed
LOC_Os01g08080	8.1983	UDP-glucoronosyl and UDP-glucosyl transferase domain containing protein, expressed
LOC_Os09g30490	8.233	EF hand family protein, expressed
LOC_Os06g48240	8.2633	AAA ATPase, putative, expressed
LOC_Os03g10050	8.3357	serine acetyltransferase protein, putative, expressed
LOC_Os06g47270	8.3826	zinc finger, C3HC4 type domain containing protein, expressed
LOC_Os04g42830	8.4061	transferase family protein, putative
LOC_Os02g33590	8.4071	U-box domain-containing protein, putative, expressed
LOC_Os09g17190	8.4676	OsFBX320 - F-box domain containing protein, expressed
LOC_Os05g05290	8.6253	expressed protein
LOC_Os09g15550	8.703	OsFBX313 - F-box domain containing protein, expressed
LOC_Os02g52670	8.821	AP2 domain containing protein, expressed
LOC_Os12g05510	8.8287	conserved hypothetical protein
LOC_Os04g56560	9.0427	proton-dependent oligopeptide transport, putative, expressed
LOC_Os01g43080	9.05	exonuclease, putative, expressed
[truncated: 121 more rows]

## Sheet: Only down-reg Eurosis 03hroots
Elements only in "Down_03REur":	log2FoldChange	Description
LOC_Os01g19210	-11	transposon protein, putative, unclassified
LOC_Os04g07250	-11	conserved hypothetical protein
LOC_Os09g04380	-11	retrotransposon protein, putative, unclassified
LOC_Os11g30040	-11	esterase PIR7, putative
LOC_Os11g35260	-11	OsWAK118 - OsWAK receptor-like cytoplasmic kinase OsWAK-RLCK
LOC_Os11g47310	-11	receptor kinase-like protein, identical, putative, expressed
LOC_Os12g03860	-11	major facilitator superfamily antiporter, putative, expressed
LOC_Os10g04570	-6.5345	conserved hypothetical protein
LOC_Os01g31020	-6.3517	retrotransposon protein, putative, unclassified
LOC_Os11g29000	-5.7166	pollen signalling protein with adenylyl cyclase activity, putative, expressed
LOC_Os02g34150	-5.6996	hypothetical protein
LOC_Os11g29720	-5.4546	cytochrome P450, putative, expressed
LOC_Os03g31750	-5.2821	pyruvate, phosphate dikinase, chloroplast precursor, putative, expressed
LOC_Os11g47290	-5.2093	receptor kinase, putative
LOC_Os07g41340	-5.1405	B12D protein, putative, expressed
LOC_Os03g56430	-5.1337	expressed protein
LOC_Os06g21570	-5.1279	Os6bglu24 - beta-glucosidase homologue, similar to G. max isohydroxyurate hydrolase, expressed
LOC_Os10g04560	-5.1277	hypothetical protein
LOC_Os01g33810	-5.1092	disease resistance protein RPM1, putative, expressed
LOC_Os11g40400	-5.0955	protein kinase, putative, expressed
LOC_Os12g41810	-5.0771	expressed protein
LOC_Os08g41890	-5.0476	microtubule associated protein, putative, expressed
LOC_Os01g20950	-5.0122	sulfotransferase domain containing protein, expressed
LOC_Os08g40420	-4.9006	ternary complex factor MIP1, putative, expressed
LOC_Os11g29014	-4.803	retrotransposon protein, putative, unclassified
LOC_Os03g31714	-4.7926	hypothetical protein
LOC_Os11g30010	-4.7546	NB-ARC domain containing protein
LOC_Os12g13350	-4.7473	retrotransposon protein, putative, Ty1-copia subclass
LOC_Os01g26280	-4.7451	OsWAK8 - OsWAK receptor-like protein kinase, expressed
LOC_Os12g28040	-4.7276	NBS-LRR disease resistance protein, putative
LOC_Os02g15400	-4.7225	retrotransposon protein, putative, unclassified, expressed
LOC_Os01g46810	-4.6704	viral A-type inclusion protein repeat containing protein, expressed
LOC_Os02g03840	-4.6603	expressed protein
LOC_Os07g29460	-4.6409	retrotransposon protein, putative, Ty1-copia subclass
LOC_Os11g45130	-4.6121	pollen signalling protein with adenylyl cyclase activity, putative, expressed
LOC_Os11g39530	-4.5952	jacalin-like lectin domain containing protein, expressed
LOC_Os04g49900	-4.5532	ABC transporter family protein, putative, expressed
LOC_Os11g35210	-4.5466	NB-ARC domain containing protein
LOC_Os02g15380	-4.5424	transposon protein, putative, Ac/Ds sub-class
LOC_Os04g30660	-4.5353	NBS type disease resistance protein, putative, expressed
LOC_Os04g34320	-4.5189	S-domain receptor-like protein kinase, putative
LOC_Os02g15390	-4.4891	BED zinc finger family protein
LOC_Os01g56660	-4.4695	expressed protein
LOC_Os01g16880	-4.425	expressed protein
LOC_Os04g14220	-4.4208	disease resistance protein RPM1, putative, expressed
LOC_Os06g38590	-4.4089	receptor-like protein kinase precursor, putative, expressed
LOC_Os08g07380	-4.4028	retrotransposon protein, putative, unclassified, expressed
LOC_Os07g01130	-4.3796	pentatricopeptide containing protein, putative, expressed
LOC_Os01g05620	-4.3648	NBS-LRR disease resistance protein, putative
LOC_Os03g43684	-4.3632	KIP1, putative, expressed
LOC_Os04g28860	-4.3224	conserved hypothetical protein
LOC_Os06g02520	-4.3196	interacting protein of DMI3, putative, expressed
LOC_Os10g28610	-4.3083	KIP1, putative, expressed
LOC_Os01g31010	-4.288	retrotransposon, putative, centromere-specific
LOC_Os06g21710	-4.2833	retrotransposon protein, putative, Ty3-gypsy subclass, expressed
LOC_Os05g30010	-4.2785	WD domain, G-beta repeat domain containing protein, expressed
LOC_Os01g14880	-4.2335	hypothetical protein
LOC_Os12g36590	-4.2013	retrotransposon protein, putative, unclassified
LOC_Os10g07548	-4.1969	wall-associated receptor kinase-like 4 precursor, putative, expressed
LOC_Os10g21950	-4.1722	retrotransposon protein, putative, Ty1-copia subclass
LOC_Os06g50600	-4.1406	bZIP transcription factor domain containing protein, expressed
LOC_Os08g28570	-4.1342	resistance protein, putative, expressed
LOC_Os04g30540	-4.1294	Leucine Rich Repeat family protein
LOC_Os11g25090	-4.1132	hypothetical protein
LOC_Os02g07830	-4.1067	OsHKT1;3 - Na+ transporter, expressed
LOC_Os11g44970	-4.0913	NBS-LRR disease resistance protein, putative
LOC_Os10g07480	-4.0843	plant protein of unknown function DUF869 domain containing protein, expressed
LOC_Os09g29210	-4.0837	purine permease, putative, expressed
LOC_Os02g02640	-4.0723	NBS-LRR disease resistance protein, putative
LOC_Os02g02650	-4.0647	THION21 - Plant thionin family protein precursor, putative
LOC_Os09g13650	-4.056	microtubule-associated protein, putative, expressed
LOC_Os11g40410	-4.0439	expressed protein
LOC_Os04g55230	-4.0198	tetratricopeptide repeat domain containing protein, putative, expressed
LOC_Os03g57110	-4.0169	expressed protein
LOC_Os01g60340	-4.0157	NTMC2Type1.1 protein, putative
LOC_Os12g13340	-4.008	expressed protein
LOC_Os08g09800	-3.9883	transposon protein, putative, unclassified
LOC_Os02g39220	-3.9661	transposon protein, putative, unclassified
LOC_Os04g05470	-3.948	protein kinase, putative
LOC_Os06g18850	-3.9349	cadmium tolerance factor, putative, expressed
LOC_Os11g35200	-3.9085	retrotransposon protein, putative, unclassified
LOC_Os03g01580	-3.8984	expressed protein
LOC_Os12g03080	-3.8882	rp3 protein, putative, expressed
LOC_Os03g20900	-3.8701	Myb transcription factor, putative, expressed
LOC_Os02g37120	-3.847	expressed protein
LOC_Os05g35360	-3.8461	beta-galactosidase 7 precursor, putative, expressed
LOC_Os07g04020	-3.8427	expressed protein
LOC_Os07g42700	-3.838	paramyosin, putative, expressed
LOC_Os01g25720	-3.8225	disease resistance protein RGA4, putative, expressed
LOC_Os04g54370	-3.8088	expressed protein
LOC_Os10g04450	-3.7527	expressed protein
LOC_Os03g22050	-3.7472	CAMK_KIN1/SNF1/Nim1_like.16 - CAMK includes calcium/calmodulin depedent protein kinases, expressed
LOC_Os10g04540	-3.7441	conserved hypothetical protein
LOC_Os02g24270	-3.7431	retrotransposon protein, putative, unclassified, expressed
LOC_Os05g39870	-3.7426	CAMK_KIN1/SNF1/Nim1_like.24 - CAMK includes calcium/calmodulin depedent protein kinases
LOC_Os01g45290	-3.7416	retrotransposon protein, putative, unclassified, expressed
LOC_Os09g14440	-3.7406	transposon protein, putative, CACTA, En/Spm sub-class
LOC_Os04g12540	-3.7341	receptor-like protein kinase, putative, expressed
LOC_Os01g36640	-3.7337	disease resistance protein RPM1, putative, expressed
LOC_Os05g16430	-3.7254	SHR5-receptor-like kinase, putative, expressed
LOC_Os11g03640	-3.7151	conserved hypothetical protein
LOC_Os01g20720	-3.7119	CC-NBS-LRR, putative
LOC_Os03g58870	-3.7081	expressed protein
LOC_Os04g02030	-3.6994	rp1, putative
LOC_Os05g22880	-3.6976	expressed protein
LOC_Os11g07120	-3.6925	receptor kinase-like protein, identical, putative, expressed
LOC_Os09g29560	-3.6821	OsWAK83 - OsWAK pseudogene
LOC_Os09g10054	-3.6758	disease resistance protein RPS2, putative, expressed
LOC_Os03g31730	-3.6617	expressed protein
LOC_Os11g36150	-3.6571	receptor-like protein kinase 2 precursor, putative, expressed
LOC_Os10g03220	-3.6501	transposon protein, putative, unclassified, expressed
LOC_Os02g55890	-3.6477	inorganic H+ pyrophosphatase, putative, expressed
LOC_Os07g45480	-3.6352	conserved hypothetical protein
LOC_Os01g61980	-3.6273	expressed protein
LOC_Os10g07310	-3.6214	retrotransposon protein, putative, unclassified
LOC_Os02g39620	-3.6074	ATOZI1, putative, expressed
LOC_Os07g45490	-3.6036	conserved hypothetical protein
LOC_Os01g36590	-3.5959	nodulin, putative
LOC_Os01g72680	-3.5898	disease resistance protein RPS2, putative
LOC_Os05g47790	-3.5871	expressed protein
LOC_Os05g30490	-3.5754	harpin-induced protein 1 domain containing protein
LOC_Os05g19050	-3.5688	retrotransposon protein, putative, unclassified
LOC_Os04g30690	-3.5651	NBS type disease resistance protein, putative
LOC_Os08g33300	-3.561	cytochrome P450 72A1, putative, expressed
LOC_Os05g11980	-3.5507	timeless protein, expressed
LOC_Os01g65130	-3.5502	peptide transporter, putative, expressed
LOC_Os08g10320	-3.5497	SHR5-receptor-like kinase, putative, expressed
LOC_Os01g33869	-3.5461	expressed protein
LOC_Os03g11300	-3.5438	expressed protein
LOC_Os06g45130	-3.5411	hypothetical protein
LOC_Os11g44960	-3.5363	NBS-LRR disease resistance protein, putative, expressed
LOC_Os09g24180	-3.5356	retrotransposon protein, putative, unclassified
LOC_Os07g08220	-3.5345	expressed protein
LOC_Os11g39370	-3.525	BRASSINOSTEROID INSENSITIVE 1-associated receptor kinase 1 precursor, putative, expressed
LOC_Os02g06820	-3.5212	transposon protein, putative, unclassified
LOC_Os12g39980	-3.5188	kinesin motor domain containing protein, putative, expressed
LOC_Os02g14900	-3.5177	1,3-beta-glucan synthase component domain containing protein, expressed
LOC_Os06g21740	-3.5035	retrotransposon protein, putative, Ty3-gypsy subclass
LOC_Os02g43594	-3.4753	MSP domain containing protein, putative, expressed
LOC_Os09g37620	-3.4711	flavin-containing monooxygenase family protein, putative, expressed
LOC_Os08g40990	-3.4473	receptor-like protein kinase 1, putative, expressed
LOC_Os05g27350	-3.4268	hypothetical protein
LOC_Os10g36060	-3.4261	protein transport protein-related, putative, expressed
LOC_Os12g07160	-3.4162	plant protein of unknown function DUF869 domain containing protein, expressed
LOC_Os01g50080	-3.416	MDR-like ABC transporter, putative, expressed
LOC_Os02g20630	-3.4051	retrotransposon protein, putative, unclassified
LOC_Os11g27570	-3.4033	transposon protein, putative, CACTA, En/Spm sub-class
LOC_Os01g60060	-3.4023	leucine-rich repeat family protein, putative, expressed
LOC_Os01g44310	-3.3973	dnaJ domain containing protein, expressed
LOC_Os01g57030	-3.3956	expressed protein
LOC_Os03g14250	-3.395	plant protein of unknown function DUF869 domain containing protein, expressed
LOC_Os12g13730	-3.3805	pleiotropic drug resistance protein 2, putative, expressed
LOC_Os06g41480	-3.3714	vrga1, putative, expressed
LOC_Os06g38760	-3.3662	retrotransposon protein, putative, unclassified
LOC_Os11g44580	-3.3608	go35 NBS-LRR, putative, expressed
LOC_Os05g40960	-3.3555	Myb transcription factor, putative, expressed
LOC_Os03g37470	-3.3515	MATE efflux family protein, putative, expressed
LOC_Os09g32910	-3.3494	OsFBX337 - F-box domain containing protein, expressed
LOC_Os06g47800	-3.349	disease resistance protein RGA3, putative, expressed
LOC_Os10g02990	-3.3468	leucine-rich repeat receptor-like protein kinase 1, putative
LOC_Os01g67770	-3.3426	two-component response regulator, putative, expressed
LOC_Os01g49470	-3.3421	E3 ubiquitin ligase, putative, expressed
LOC_Os03g08270	-3.3415	ataxin-2 C-terminal region family protein, expressed
LOC_Os07g08500	-3.334	C-5 cytosine-specific DNA methylase, putative, expressed
LOC_Os05g35200	-3.3303	glycosyl transferase, putative, expressed
LOC_Os02g49160	-3.322	OsIAA8 - Auxin-responsive Aux/IAA gene family member, expressed
LOC_Os01g02310	-3.3218	expressed protein
LOC_Os03g18980	-3.3213	kinesin motor domain containing protein, expressed
LOC_Os08g10250	-3.3211	SHR5-receptor-like kinase, putative, expressed
LOC_Os09g02650	-3.3177	kinesin motor domain containing protein, putative, expressed
LOC_Os09g25980	-3.3166	glutamate receptor 2.6 precursor, putative
LOC_Os03g03610	-3.3074	1,3-beta-glucan synthase component domain containing protein, expressed
LOC_Os08g39040	-3.2991	expressed protein
LOC_Os03g26930	-3.2955	OsSCP13 - Putative Serine Carboxypeptidase homologue, expressed
LOC_Os01g37110	-3.2946	ABIL2, putative, expressed
LOC_Os01g40250	-3.2925	down-regulated in metastasis family protein, expressed
LOC_Os12g16480	-3.2841	conserved hypothetical protein
LOC_Os11g32170	-3.2719	stripe rust resistance protein Yr10, putative
LOC_Os08g34650	-3.271	receptor-like protein kinase precursor, putative, expressed
LOC_Os02g39280	-3.2657	C2 domain containing protein, putative
LOC_Os08g08020	-3.2622	expressed protein
LOC_Os01g11130	-3.2554	RNA recognition motif containing protein, putative, expressed
LOC_Os10g40250	-3.2498	expressed protein
LOC_Os03g28300	-3.2464	protein kinase domain containing protein, expressed
LOC_Os05g02820	-3.2324	protein transport protein-related, putative, expressed
LOC_Os11g37870	-3.2302	stripe rust resistance protein Yr10, putative, expressed
LOC_Os11g15180	-3.2294	SAM dependent carboxyl methyltransferase, putative
LOC_Os09g09330	-3.2263	expressed protein
LOC_Os06g47650	-3.2248	phytosulfokine receptor precursor, putative, expressed
LOC_Os09g04420	-3.224	retrotransposon protein, putative, Ty3-gypsy subclass
LOC_Os09g25420	-3.2236	ZOS9-06 - C2H2 zinc finger protein, expressed
LOC_Os09g29540	-3.2011	OsWAK82 - OsWAK receptor-like cytoplasmic kinase OsWAK-RLCK, expressed
LOC_Os10g40934	-3.1996	flavonol synthase/flavanone 3-hydroxylase, putative, expressed
LOC_Os07g43130	-3.1927	conserved hypothetical protein
LOC_Os04g30610	-3.1865	disease resistance protein RGA2, putative
LOC_Os02g58360	-3.1817	expressed protein
LOC_Os01g02600	-3.1795	Ser/Thr receptor-like kinase, putative, expressed
LOC_Os06g13030	-3.1722	OsLIM - LIM domain protein, putative actin-binding protein and transcription factor, expressed
LOC_Os08g02020	-3.172	transferase family protein, putative
LOC_Os07g48370	-3.171	glycosyl transferase, family 8, putative, expressed
LOC_Os04g06700	-3.1658	conserved hypothetical protein
LOC_Os07g01860	-3.1657	expressed protein
LOC_Os11g27450	-3.1598	Leucine Rich Repeat family protein
LOC_Os11g30030	-3.1596	esterase PIR7A, putative
LOC_Os10g39950	-3.1577	viral A-type inclusion protein repeat containing protein, expressed
LOC_Os10g05560	-3.1572	conserved hypothetical protein
LOC_Os09g17630	-3.1554	receptor-like protein kinase 2, putative, expressed
LOC_Os05g40150	-3.14	RGH2B, putative, expressed
LOC_Os01g61200	-3.1399	GDSL-like lipase/acylhydrolase, putative, expressed
LOC_Os12g19180	-3.1377	ATP binding protein, putative, expressed
LOC_Os04g21890	-3.1364	disease resistance protein RPM1, putative, expressed
LOC_Os06g10480	-3.1226	expressed protein
LOC_Os08g10330	-3.1201	SHR5-receptor-like kinase, putative, expressed
LOC_Os08g02354	-3.1161	expressed protein
LOC_Os06g05359	-3.111	NBS-LRR disease resistance protein, putative, expressed
LOC_Os08g24380	-3.1079	NB-ARC domain containing protein, expressed
LOC_Os08g33660	-3.1041	MYB family transcription factor, putative, expressed
LOC_Os10g40000	-3.1037	retinol dehydrogenase 12, putative, expressed
LOC_Os06g20050	-3.1017	NBS type disease resistance protein, putative
LOC_Os12g36680	-3.1002	expressed protein
LOC_Os11g45950	-3.0901	NAC domain-containing protein 90, putative, expressed
LOC_Os11g15670	-3.0821	NBS-LRR disease resistance protein, putative, expressed
LOC_Os09g04360	-3.0815	hypothetical protein
LOC_Os11g12260	-3.0776	non-TIR-NBS-LRR type resistance protein, putative
LOC_Os05g40270	-3.076	expressed protein
LOC_Os09g32180	-3.0756	conserved hypothetical protein
LOC_Os11g45160	-3.073	disease resistance protein, putative
LOC_Os05g31530	-3.0667	disease resistance protein RGA4, putative, expressed
LOC_Os06g51330	-3.0593	expressed protein
LOC_Os01g15540	-3.0568	kinesin motor domain containing protein, putative, expressed
LOC_Os08g10244	-3.0527	retrotransposon protein, putative, unclassified
LOC_Os03g01710	-3.0521	expressed protein
LOC_Os05g37880	-3.0472	growth regulator related protein, putative, expressed
LOC_Os04g13630	-3.0421	transposon protein, putative, CACTA, En/Spm sub-class
LOC_Os03g60240	-3.0376	SCAR-like protein 1, putative, expressed
LOC_Os05g50750	-3.036	AAA family ATPase, putative, expressed
LOC_Os12g36100	-3.0354	kinesin-4, putative, expressed
LOC_Os08g13800	-3.0313	NB-ARC domain containing protein
LOC_Os09g32270	-3.0297	expressed protein
LOC_Os01g67100	-3.0295	expressed protein
LOC_Os01g69910	-3.0275	calmodulin-binding transcription activator, putative, expressed
LOC_Os07g23990	-3.0253	tetratricopeptide repeat domain containing protein, putative, expressed
LOC_Os06g01440	-3.0239	integral membrane protein, putative, expressed
LOC_Os01g72230	-3.0236	stromal membrane-associated protein, putative, expressed
LOC_Os02g03670	-3.0059	expressed protein
LOC_Os03g28140	-3.0054	1-phosphatidylinositol-4-phosphate 5-kinase/ zinc ion binding protein, putative, expressed
LOC_Os12g01830	-3.0001	staphylococcal nuclease homologue, putative, expressed
LOC_Os07g46820	-2.9917	CUG-BP- and ETR-3-like factor 5, putative, expressed
LOC_Os11g32820	-2.9887	expressed protein
LOC_Os11g47447	-2.9881	stripe rust resistance protein Yr10, putative, expressed
LOC_Os10g03230	-2.987	hypothetical protein
LOC_Os07g08400	-2.9854	GTP binding protein, putative, expressed
LOC_Os10g39990	-2.9842	short-chain dehydrogenase/reductase SDR, putative
LOC_Os03g38050	-2.9838	galactosyltransferase, putative, expressed
LOC_Os09g28550	-2.9788	hypothetical protein
LOC_Os08g20486	-2.9728	transposon protein, putative, unclassified, expressed
LOC_Os06g03520	-2.9719	DUF581 domain containing protein, expressed
LOC_Os11g07840	-2.964	expressed protein
LOC_Os02g57120	-2.9616	HEAT repeat family protein, putative, expressed
LOC_Os07g44960	-2.9566	nodulation protein-related, putative, expressed
LOC_Os07g49140	-2.9562	expressed protein
LOC_Os01g30956	-2.9547	retrotransposon protein, putative, unclassified, expressed
LOC_Os05g01590	-2.9522	heat shock protein DnaJ, putative, expressed
LOC_Os06g14406	-2.949	SYD, putative, expressed
LOC_Os03g48100	-2.9486	expressed protein
LOC_Os06g17880	-2.9468	NBS-LRR disease resistance protein, putative, expressed
LOC_Os11g29710	-2.9464	OsFBO4 - F-box and other domain containing protein, expressed
LOC_Os08g41090	-2.9419	peroxidase precursor, putative, expressed
LOC_Os09g19136	-2.9274	conserved hypothetical protein
LOC_Os04g56740	-2.9263	IQ calmodulin-binding motif family protein, putative, expressed
LOC_Os11g28210	-2.9201	retrotransposon protein, putative, unclassified
LOC_Os12g16240	-2.9144	nmrA-like family domain containing protein
LOC_Os05g50370	-2.9109	dnaJ domain containing protein, expressed
LOC_Os08g17820	-2.9107	retrotransposon protein, putative, unclassified, expressed
LOC_Os12g02910	-2.9065	glycosyl transferase, family 8, putative, expressed
LOC_Os11g35840	-2.9031	conserved hypothetical protein
LOC_Os06g03500	-2.893	NBS-LRR disease resistance protein, putative
LOC_Os01g64490	-2.8916	protein kinase domain containing protein, expressed
LOC_Os03g27800	-2.8914	paramyosin, putative, expressed
LOC_Os02g13580	-2.8811	kinesin motor domain containing protein, expressed
LOC_Os08g02350	-2.8797	expressed protein
LOC_Os02g17350	-2.8795	VHS and GAT domain containing protein, expressed
LOC_Os11g32210	-2.8793	jacalin-like lectin domain containing protein
LOC_Os11g13940	-2.8713	NBS-LRR disease resistance protein, putative, expressed
LOC_Os06g14412	-2.8676	expressed protein
LOC_Os11g37850	-2.866	stripe rust resistance protein Yr10, putative, expressed
LOC_Os01g64330	-2.8646	retrotransposon protein, putative, unclassified, expressed
LOC_Os12g06490	-2.8628	STE_PAK_Ste20_Slob_Wnk.6 - STE kinases include homologs to sterile 7, sterile 11 and sterile 20 from yeast, expressed
LOC_Os06g44410	-2.8615	histidine kinase, putative, expressed
LOC_Os08g40900	-2.8595	auxin response factor, putative, expressed
LOC_Os06g13110	-2.8589	retrotransposon protein, putative, unclassified
LOC_Os01g11900	-2.8541	hhH-GPD superfamily base excision DNA repair protein, expressed
LOC_Os07g41380	-2.8516	retrotransposon protein, putative, unclassified
LOC_Os03g46090	-2.851	endonuclease/exonuclease/phosphatase family domain containing protein, expressed
LOC_Os06g12882	-2.8502	S phase cyclin A-associated protein in the ER, putative, expressed
LOC_Os09g18620	-2.8493	serine/threonine-protein kinase, putative, expressed
LOC_Os09g15850	-2.8472	Leucine Rich Repeat family protein, expressed
LOC_Os02g48450	-2.844	xylem cysteine proteinase 2 precursor, putative, expressed
LOC_Os09g04504	-2.844	expressed protein
LOC_Os02g22590	-2.8433	expressed protein
LOC_Os10g31856	-2.8416	midasin-related, putative, expressed
LOC_Os10g27020	-2.8357	transposon protein, putative, Pong sub-class
LOC_Os12g32620	-2.8346	OsWLIM1 - LIM domain protein, putative actin-binding protein and transcription factor, expressed
LOC_Os03g01720	-2.8322	protein binding protein, putative
LOC_Os09g25720	-2.8317	glycine-rich cell wall structural protein 2 precursor, putative, expressed
LOC_Os10g21910	-2.8305	acetyl-CoA carboxylase, putative, expressed
LOC_Os12g39220	-2.8276	ZOS12-08 - C2H2 zinc finger protein, expressed
LOC_Os02g49840	-2.8273	OsMADS57 - MADS-box family gene with MIKCc type-box, expressed
LOC_Os05g45720	-2.8269	starch synthase, putative, expressed
LOC_Os03g12260	-2.8251	cytochrome P450 protein, putative, expressed
LOC_Os10g01650	-2.8244	transferase family protein, putative, expressed
LOC_Os11g41540	-2.8227	disease resistance RPP8-like protein 3, putative, expressed
LOC_Os10g17630	-2.8114	B3 DNA binding domain containing protein, expressed
LOC_Os02g15660	-2.8068	tetratricopeptide repeat, putative, expressed
LOC_Os02g29464	-2.8035	RecF/RecN/SMC N terminal domain containing protein, expressed
LOC_Os08g33200	-2.8014	1-phosphatidylinositol-4-phosphate 5-kinase/ zinc ion binding protein, putative, expressed
LOC_Os01g71040	-2.8013	expressed protein
LOC_Os03g01520	-2.7948	hypothetical protein
LOC_Os05g45900	-2.7894	endonuclease/exonuclease/phosphatase family domain containing protein, expressed
LOC_Os01g12680	-2.7883	C4-dicarboxylate transporter/malic acid transport protein, expressed
LOC_Os11g37774	-2.7883	stripe rust resistance protein Yr10, putative, expressed
LOC_Os02g14500	-2.7877	expressed protein
LOC_Os12g29290	-2.7843	disease resistance protein RGA3, putative, expressed
LOC_Os09g29600	-2.7819	OsWAK85 - OsWAK receptor-like cytoplasmic kinase OsWAK-RLCK
LOC_Os06g41880	-2.7802	OsSub51 - Putative Subtilisin homologue, expressed
LOC_Os04g51430	-2.7801	retrotransposon protein, putative, unclassified, expressed
LOC_Os10g31864	-2.7792	conserved hypothetical protein
LOC_Os09g14450	-2.7757	pollen signalling protein with adenylyl cyclase activity, putative, expressed
LOC_Os10g22050	-2.7751	expressed protein
LOC_Os11g08090	-2.7743	expressed protein
LOC_Os05g37410	-2.7741	hhH-GPD superfamily base excision DNA repair protein, expressed
LOC_Os10g41590	-2.7733	zinc finger, C3HC4 type domain containing protein, expressed
LOC_Os01g46200	-2.7712	expressed protein
LOC_Os03g40670	-2.7704	glycerophosphoryl diester phosphodiesterase family protein, putative, expressed
LOC_Os07g37810	-2.7634	STRUBBELIG-RECEPTOR FAMILY 1 precursor, putative, expressed
LOC_Os02g06830	-2.7606	expressed protein
LOC_Os06g43670	-2.7606	Leucine Rich Repeat family protein, expressed
LOC_Os05g13300	-2.7565	helicase, putative, expressed
LOC_Os01g34890	-2.755	GLUCAN SYNTHASE-LIKE protein, putative
LOC_Os10g40460	-2.7547	LTPL141 - Protease inhibitor/seed storage/LTP family protein precursor, expressed
LOC_Os11g17440	-2.7542	enoyl-CoA hydratase/isomerase family protein
LOC_Os12g03410	-2.7515	expressed protein
LOC_Os02g02910	-2.7485	expressed protein
LOC_Os02g56950	-2.7477	expressed protein
LOC_Os07g43316	-2.7453	SAP domain-containing protein, putative, expressed
LOC_Os06g21730	-2.7424	retrotransposon protein, putative, Ty3-gypsy subclass
LOC_Os06g49390	-2.7413	NBS-LRR disease resistance protein, putative, expressed
LOC_Os10g33440	-2.7412	NB-ARC domain containing protein, expressed
LOC_Os12g16290	-2.7393	isoflavone reductase, putative, expressed
LOC_Os09g25650	-2.7388	GEX2, putative, expressed
LOC_Os06g17900	-2.7376	disease resistance protein RPM1, putative
LOC_Os06g05740	-2.7365	expressed protein
LOC_Os02g05490	-2.7343	expressed protein
LOC_Os01g01689	-2.7334	phosphatidylinositol 3- and 4-kinase family protein, expressed
LOC_Os12g32680	-2.731	NB-ARC domain containing protein
LOC_Os09g39020	-2.7299	N-rich protein, putative, expressed
LOC_Os02g22580	-2.7246	conserved hypothetical protein
LOC_Os06g40950	-2.7243	DNA-directed RNA polymerase I subunit RPA1, putative, expressed
LOC_Os04g52940	-2.7199	SIT4 phosphatase-associated protein domain containing protein, expressed
LOC_Os02g21750	-2.7188	MDR-like ABC transporter, putative, expressed
LOC_Os12g27440	-2.7154	expressed protein
LOC_Os05g01780	-2.7138	STE_PAK_Ste20++TranslationKinase_Slob_Wnk.1 - STE kinases include homologs to sterile 7, sterile 11 and sterile 20 from yeast, expressed
LOC_Os12g32360	-2.7078	expressed protein
LOC_Os09g04384	-2.7018	expressed protein
LOC_Os01g47110	-2.7011	expressed protein
LOC_Os07g49300	-2.6957	expressed protein
LOC_Os07g37130	-2.6944	FUR1, putative, expressed
LOC_Os12g08180	-2.6922	receptor-like protein kinase 2 precursor, putative, expressed
LOC_Os07g43140	-2.6874	VQ domain containing protein, putative
LOC_Os01g48620	-2.6861	expressed protein
LOC_Os11g24050	-2.681	expressed protein
LOC_Os01g29230	-2.677	expressed protein
LOC_Os05g37350	-2.6741	hhH-GPD superfamily base excision DNA repair protein
LOC_Os03g53280	-2.6688	WD domain containing protein, putative, expressed
LOC_Os08g01780	-2.6688	OsIAA25 - Auxin-responsive Aux/IAA gene family member, expressed
LOC_Os03g52830	-2.6667	FATC domain containing protein
LOC_Os05g46030	-2.6661	myosin head family protein, expressed
LOC_Os11g32369	-2.664	expressed protein
LOC_Os11g17600	-2.6623	roothairless 1, putative, expressed
LOC_Os10g10360	-2.6598	NBS-LRR disease resistance protein, putative, expressed
LOC_Os01g33040	-2.6593	kinesin motor domain containing protein, expressed
LOC_Os11g18570	-2.6587	cytochrome P450, putative, expressed
LOC_Os09g07300	-2.6581	BIG, putative, expressed
LOC_Os08g22004	-2.6576	retrotransposon protein, putative, unclassified
LOC_Os11g45540	-2.6551	TKL_IRAK_DUF26-lh.11 - DUF26 kinases have homology to DUF26 containing loci, expressed
LOC_Os10g19860	-2.655	XI-I, putative, expressed
LOC_Os04g53380	-2.6543	expressed protein
LOC_Os11g39710	-2.6522	retrotransposon protein, putative, Ty3-gypsy subclass
LOC_Os11g16310	-2.6519	expressed protein
LOC_Os09g38268	-2.6488	RNA polymerase IV largest subunit, putative, expressed
LOC_Os08g32890	-2.6474	disease resistance protein RPM1, putative
LOC_Os06g34330	-2.646	expressed protein
LOC_Os06g49360	-2.6456	NBS-LRR disease resistance protein, putative, expressed
LOC_Os06g47250	-2.645	DUF292 domain containing protein, expressed
LOC_Os02g17970	-2.6435	AGC_PKA/PKG_like.1 - ACG kinases include homologs to PKA, PKG and PKC, expressed
LOC_Os06g51160	-2.6417	glycosyl transferase family 8, putative
LOC_Os07g17230	-2.6399	disease resistance protein, putative, expressed
LOC_Os06g08560	-2.639	multidrug resistance-associated protein 11, putative, expressed
LOC_Os11g44990	-2.6363	NB-ARC domain containing protein, expressed
LOC_Os12g41200	-2.6334	KIP1, putative, expressed
LOC_Os11g29790	-2.6328	receptor kinase, putative
LOC_Os12g30590	-2.6304	disease resistance protein RGA2, putative, expressed
LOC_Os11g05480	-2.626	transcription factor, putative, expressed
LOC_Os08g09810	-2.6258	transposon protein, putative, unclassified
LOC_Os06g38930	-2.6252	leucine-rich repeat receptor protein kinase EXS precursor, putative, expressed
LOC_Os02g32320	-2.6234	expressed protein
LOC_Os07g05470	-2.6203	AIR9 protein, putative, expressed
LOC_Os02g07770	-2.6194	Myb transcription factor, putative
LOC_Os11g01200	-2.6159	senescence-induced receptor-like serine/threonine-protein kinase precursor, putative, expressed
LOC_Os08g20000	-2.6135	NB-ARC domain containing protein, expressed
LOC_Os11g12350	-2.6135	disease resistance protein, putative, expressed
LOC_Os01g18950	-2.6119	peroxidase precursor, putative
LOC_Os03g42100	-2.6118	helix-loop-helix DNA-binding domain containing protein
LOC_Os05g01170	-2.6104	retrotransposon protein, putative, unclassified
LOC_Os04g38000	-2.6102	conserved hypothetical protein
LOC_Os06g29350	-2.6097	myosin, putative, expressed
LOC_Os07g26440	-2.608	expressed protein
LOC_Os04g07890	-2.6075	AGAP002737-PA, putative, expressed
LOC_Os05g16930	-2.6003	protein kinase domain containing protein, expressed
LOC_Os01g42330	-2.5957	retrotransposon protein, putative, unclassified
LOC_Os06g32580	-2.5924	transposon protein, putative, CACTA, En/Spm sub-class
LOC_Os03g55760	-2.5912	MYB family transcription factor, putative, expressed
LOC_Os11g11900	-2.5892	hypothetical protein
LOC_Os03g06460	-2.5874	type I inositol-1,4,5-trisphosphate 5-phosphatase, putative
LOC_Os02g50790	-2.5836	nuclear-pore anchor, putative, expressed
LOC_Os02g36619	-2.5833	exo70 exocyst complex subunit, putative, expressed
LOC_Os09g19280	-2.581	retrotransposon protein, putative, unclassified
LOC_Os02g03220	-2.5727	protein binding protein, putative, expressed
LOC_Os01g01170	-2.5726	expressed protein
LOC_Os02g53520	-2.5714	kinesin motor domain containing protein, putative, expressed
LOC_Os01g71100	-2.5656	expressed protein
LOC_Os10g40100	-2.5614	protein kinase, putative, expressed
LOC_Os04g43840	-2.5551	possible lysine decarboxylase domain containing protein, expressed
LOC_Os03g40010	-2.5524	DEK C terminal domain containing protein, expressed
LOC_Os10g41060	-2.5411	expressed protein
LOC_Os12g42070	-2.5398	OsWAK129b - OsWAK receptor-like protein kinase, expressed
LOC_Os03g55130	-2.5383	expressed protein
LOC_Os03g35849	-2.5357	expressed protein
LOC_Os04g52200	-2.5351	RNA recognition motif containing protein, putative, expressed
LOC_Os01g15020	-2.5348	lissencephaly type-1-like homology motif, putative, expressed
LOC_Os02g56940	-2.5337	expressed protein
LOC_Os01g56790	-2.5316	expressed protein
LOC_Os03g27740	-2.5309	expressed protein
LOC_Os11g10640	-2.5294	protein kinase domain containing protein, expressed
LOC_Os07g33420	-2.5274	hydroxylase, putative, expressed
LOC_Os08g03560	-2.5269	chloroplast unusual positioning protein, putative, expressed
LOC_Os08g11470	-2.526	transposon protein, putative, CACTA, En/Spm sub-class, expressed
LOC_Os05g51790	-2.5255	RecF/RecN/SMC N terminal domain containing protein, expressed
LOC_Os06g16980	-2.5239	DNA topoisomerase I family protein, expressed
LOC_Os11g06140	-2.5226	serine/threonine-protein kinase WNK4, putative, expressed
LOC_Os10g31570	-2.5219	retrotransposon protein, putative, unclassified
LOC_Os08g16610	-2.5202	Rad21 / Rec8 like protein, putative, expressed
LOC_Os11g41410	-2.5158	expressed protein
LOC_Os02g49560	-2.5151	bZIP transcription factor domain containing protein, expressed
LOC_Os02g31890	-2.5144	ZOS2-08 - C2H2 zinc finger protein
LOC_Os04g08180	-2.5109	expressed protein
LOC_Os03g10600	-2.5087	expressed protein
LOC_Os04g52380	-2.5073	methyl-CpG binding domain containing protein, putative, expressed
LOC_Os10g07572	-2.5054	retrotransposon protein, putative, unclassified
LOC_Os11g07060	-2.505	receptor protein kinase CLAVATA1 precursor, putative, expressed
LOC_Os06g29380	-2.504	phospholipid-transporting ATPase, putative, expressed
LOC_Os02g32230	-2.4999	retrotransposon protein, putative, unclassified, expressed
LOC_Os06g51200	-2.4996	lysine ketoglutarate reductase trans-splicing related 1, putative, expressed
LOC_Os04g52820	-2.498	hypothetical protein
LOC_Os10g25487	-2.4969	NBS-LRR disease resistance protein, putative, expressed
LOC_Os01g60350	-2.4963	hypothetical protein
LOC_Os07g46080	-2.4963	conserved hypothetical protein
LOC_Os05g44940	-2.4957	protein kinase domain containing protein
LOC_Os05g14590	-2.4941	MCM6 - Putative minichromosome maintenance MCM complex subunit 6, expressed
LOC_Os07g28210	-2.4925	retrotransposon protein, putative, unclassified
LOC_Os02g49480	-2.4838	helix-loop-helix DNA-binding domain containing protein, expressed
LOC_Os01g68120	-2.4829	DCL3, putative, expressed
LOC_Os01g71200	-2.4811	RNA recognition motif containing protein, putative, expressed
LOC_Os12g38910	-2.4803	expressed protein
LOC_Os08g10760	-2.4765	hypothetical protein
LOC_Os06g21140	-2.475	glycine-rich cell wall structural protein precursor, putative, expressed
LOC_Os02g04040	-2.4731	RecF/RecN/SMC N terminal domain containing protein, expressed
LOC_Os06g46366	-2.4715	zinc finger, C3HC4 type, domain containing protein, expressed
LOC_Os12g09710	-2.4696	NBS-LRR disease resistance protein, putative
LOC_Os12g28100	-2.4694	NBS-LRR disease resistance protein, putative, expressed
LOC_Os02g18670	-2.4687	ABC transporter family protein, putative, expressed
LOC_Os11g18366	-2.4644	cycloartenol synthase, putative, expressed
LOC_Os06g15760	-2.4639	eukaryotic aspartyl protease domain containing protein, expressed
LOC_Os01g20880	-2.4618	OsWAK3 - OsWAK receptor-like cytoplasmic kinase OsWAK-RLCK
LOC_Os03g48104	-2.4595	expressed protein
LOC_Os02g50799	-2.4569	nuclear-pore anchor, putative, expressed
LOC_Os03g38330	-2.453	disease resistance RPP13-like protein 1, putative, expressed
LOC_Os02g44270	-2.4501	expressed protein
LOC_Os12g37580	-2.448	ABC transporter, ATP-binding protein, putative
LOC_Os01g02570	-2.4437	protein kinase domain containing protein, expressed
LOC_Os08g30930	-2.443	expressed protein
LOC_Os10g07534	-2.4382	disease resistance protein RPM1, putative, expressed
LOC_Os10g31970	-2.436	SNF2 family N-terminal domain containing protein, expressed
LOC_Os11g10090	-2.4315	transposon protein, putative, CACTA, En/Spm sub-class, expressed
LOC_Os01g53779	-2.4304	expressed protein
LOC_Os08g14880	-2.4296	transposon protein, putative, unclassified, expressed
LOC_Os04g58734	-2.4287	expressed protein
LOC_Os02g54930	-2.4273	hypothetical protein
LOC_Os05g47780	-2.4256	E3 ubiquitin ligase, putative, expressed
LOC_Os05g20660	-2.424	hypothetical protein
LOC_Os12g38870	-2.4236	expressed protein
LOC_Os03g18264	-2.4209	expressed protein
LOC_Os07g41980	-2.4184	C1-like domain containing protein
LOC_Os06g41660	-2.4136	CC-NBS-LRR protein, putative, expressed
LOC_Os02g02050	-2.4035	SNF2 family N-terminal domain containing protein, expressed
LOC_Os11g36160	-2.3999	receptor-like protein kinase 2 precursor, putative, expressed
LOC_Os11g35220	-2.3986	OsWAK117 - OsWAK receptor-like cytoplasmic kinase OsWAK-RLCK, expressed
LOC_Os04g57870	-2.3985	expressed protein
LOC_Os09g37930	-2.3975	expressed protein
LOC_Os12g43950	-2.394	homeobox domain containing protein, expressed
LOC_Os09g37330	-2.3936	OsSAUR39 - Auxin-responsive SAUR gene family member, expressed
LOC_Os03g56070	-2.3929	expressed protein
LOC_Os01g56980	-2.3921	histidine acid phosphatase, putative, expressed
LOC_Os10g30670	-2.392	transposon protein, putative, CACTA, En/Spm sub-class, expressed
LOC_Os11g29380	-2.3917	MCM2 - Putative minichromosome maintenance MCM complex subunit 2, expressed
LOC_Os04g51030	-2.391	wall-associated kinase 1, putative, expressed
LOC_Os12g18150	-2.3907	ZOS12-04 - C2H2 zinc finger protein, expressed
LOC_Os11g34920	-2.3857	stripe rust resistance protein Yr10, putative, expressed
LOC_Os02g07340	-2.3843	HEAT repeat family protein, putative, expressed
LOC_Os12g10180	-2.384	NBS-LRR type disease resistance protein Rps1-k-2, putative, expressed
LOC_Os01g07330	-2.3833	expressed protein
LOC_Os07g34510	-2.3812	retrotransposon protein, putative, unclassified
LOC_Os05g02670	-2.3788	kinesin motor domain containing protein, putative, expressed
LOC_Os08g21690	-2.377	retrotransposon protein, putative, unclassified
LOC_Os11g39209	-2.377	expressed protein
LOC_Os02g05940	-2.3732	phytosulfokine receptor precursor, putative, expressed
LOC_Os06g23370	-2.3729	expressed protein
LOC_Os02g09340	-2.3673	expressed protein
LOC_Os07g15440	-2.3671	alanyl-tRNA synthetase family protein, expressed
LOC_Os10g35490	-2.3671	hydrolase, alpha/beta fold family domain containing protein, expressed
LOC_Os01g03820	-2.3647	C2 domain containing protein, putative, expressed
LOC_Os05g44560	-2.3621	kinesin motor domain containing protein, expressed
LOC_Os07g42900	-2.3607	helicase domain-containing protein, putative, expressed
LOC_Os12g32814	-2.3596	pleiotropic drug resistance protein 3, putative, expressed
LOC_Os05g11260	-2.356	expressed protein
LOC_Os01g16130	-2.3551	retrotransposon protein, putative, unclassified, expressed
LOC_Os11g07230	-2.353	receptor kinase, putative, expressed
LOC_Os04g34190	-2.3509	retrotransposon protein, putative, unclassified
LOC_Os05g05780	-2.3464	chromatin-remodeling complex ATPase chain, putative, expressed
LOC_Os02g56100	-2.3463	ribonucleoside-diphosphate reductase large subunit, putative, expressed
LOC_Os10g04120	-2.3457	powdery mildew resistance protein PM3b, putative
LOC_Os01g38180	-2.3443	peptidyl-prolyl isomerase, putative, expressed
LOC_Os05g29790	-2.3395	pectinesterase, putative, expressed
LOC_Os07g43120	-2.339	transposon protein, putative, unclassified, expressed
LOC_Os01g25760	-2.3386	powdery mildew resistance protein PM3F, putative, expressed
LOC_Os06g41640	-2.3382	CC-NBS-LRR protein, putative, expressed
LOC_Os06g49130	-2.338	TAZ zinc finger family protein, expressed
LOC_Os03g58720	-2.3367	RNA recognition motif containing protein, putative, expressed
LOC_Os09g27700	-2.3364	microtubule associated protein, putative, expressed
LOC_Os02g27110	-2.3363	expressed protein
LOC_Os02g06920	-2.3353	zinc finger, C3HC4 type, domain containing protein, expressed
LOC_Os12g06610	-2.3336	nucleolar complex protein 2, putative, expressed
LOC_Os02g06260	-2.3308	phytosulfokine receptor precursor, putative, expressed
LOC_Os07g39800	-2.3252	transcription repressor HOTR, putative, expressed
LOC_Os03g02290	-2.3225	kinesin motor domain containing protein, putative, expressed
LOC_Os02g11000	-2.3207	agenet domain containing protein, putative, expressed
LOC_Os09g15250	-2.3164	retrotransposon protein, putative, unclassified, expressed
LOC_Os11g20020	-2.3154	hypothetical protein
LOC_Os07g38950	-2.3115	expressed protein
LOC_Os01g67370	-2.311	expressed protein
LOC_Os03g47760	-2.3085	SAB, putative, expressed
LOC_Os01g34880	-2.3079	callose synthase, putative, expressed
LOC_Os03g21530	-2.3065	AARP2CN domain containing protein, expressed
LOC_Os06g50080	-2.3034	DUF581 domain containing protein, expressed
LOC_Os03g18300	-2.3033	chloroplast unusual positioning protein, putative, expressed
LOC_Os03g24910	-2.3025	nodulation protein-related, putative, expressed
LOC_Os04g15660	-2.3001	receptor kinase, putative
LOC_Os07g08890	-2.2981	disease resistance protein RPM1, putative, expressed
LOC_Os03g62314	-2.2974	retrotransposon protein, putative, LINE subclass
LOC_Os03g42810	-2.2963	endonuclease/exonuclease/phosphatase family domain containing protein, expressed
LOC_Os07g47360	-2.2958	CW-type Zinc Finger, putative, expressed
LOC_Os08g06130	-2.2934	expressed protein
LOC_Os11g41170	-2.2917	disease resistance protein RPM1, putative, expressed
LOC_Os12g32670	-2.2909	CC-NBS-LRR resistance protein, putative, expressed
LOC_Os12g02830	-2.2908	SNF7 domain containing protein, putative, expressed
LOC_Os12g02490	-2.286	expressed protein
LOC_Os08g10300	-2.2856	SHR5-receptor-like kinase, putative, expressed
LOC_Os04g27250	-2.2853	expressed protein
LOC_Os06g17950	-2.2833	NBS-LRR disease resistance protein, putative, expressed
LOC_Os12g15440	-2.2817	transposon protein, putative, unclassified
LOC_Os02g22570	-2.2806	retrotransposon protein, putative, unclassified
LOC_Os08g18000	-2.2803	OsFBX283 - F-box domain containing protein, expressed
LOC_Os09g30220	-2.2795	disease resistance protein RPM1, putative, expressed
LOC_Os02g25650	-2.2791	hypothetical protein
LOC_Os12g29950	-2.2741	nodulin, putative, expressed
LOC_Os12g01510	-2.2739	MRH1, putative, expressed
LOC_Os03g27990	-2.2728	STRUBBELIG-RECEPTOR FAMILY 7 precursor, putative, expressed
LOC_Os04g46820	-2.2713	LTPL121 - Protease inhibitor/seed storage/LTP family protein precursor, putative
LOC_Os05g07300	-2.2682	serine/threonine-protein kinase receptor precursor, putative, expressed
LOC_Os09g32930	-2.2671	retrotransposon protein, putative, SINE subclass, expressed
LOC_Os06g30090	-2.2653	helix-loop-helix DNA-binding domain containing protein
LOC_Os06g20860	-2.264	paramyosin, putative, expressed
LOC_Os04g32770	-2.2607	retrotransposon protein, putative, unclassified
LOC_Os10g41560	-2.2603	expressed protein
LOC_Os03g52794	-2.2588	phosphatidylinositol kinase, putative, expressed
LOC_Os12g32470	-2.2559	expressed protein
LOC_Os10g07340	-2.254	expressed protein
LOC_Os07g48596	-2.2491	Myb transcription factor, putative, expressed
LOC_Os03g42730	-2.2486	expressed protein
LOC_Os03g60170	-2.2481	expressed protein
LOC_Os02g53740	-2.2468	XI-I, putative, expressed
LOC_Os04g28210	-2.2462	verticillium wilt disease resistance protein, putative, expressed
LOC_Os08g11480	-2.2442	expressed protein
LOC_Os06g11520	-2.2431	LMBR1 integral membrane protein, putative, expressed
LOC_Os03g48140	-2.2425	myosin, putative, expressed
LOC_Os06g12170	-2.2414	expressed protein
LOC_Os05g04610	-2.2413	ABC transporter, ATP-binding protein, putative, expressed
LOC_Os08g29124	-2.2413	expressed protein
LOC_Os06g35850	-2.2409	lectin protein kinase family protein, putative, expressed
LOC_Os05g08790	-2.2407	MAR-binding filament-like protein 1, putative, expressed
LOC_Os11g18770	-2.24	PHD-finger family protein, expressed
LOC_Os10g42640	-2.2396	conserved hypothetical protein
LOC_Os06g41780	-2.2378	guanine nucleotide exchange family protein, putative, expressed
LOC_Os12g13150	-2.237	expressed protein
LOC_Os11g09110	-2.2366	receptor-like protein kinase 5 precursor, putative
LOC_Os02g40180	-2.2345	receptor-like protein kinase 5 precursor, putative, expressed
LOC_Os03g06050	-2.23	expansin precursor, putative, expressed
LOC_Os02g27000	-2.2297	ATP-binding region, ATPase-like domain containing protein, expressed
LOC_Os10g17650	-2.2279	Os10bglu34 - beta-glucosidase homologue, similar to Os3bglu6, expressed
LOC_Os02g06720	-2.2237	WD domain containing protein, putative, expressed
LOC_Os03g47754	-2.2237	SAB, putative, expressed
LOC_Os07g33790	-2.2215	glutamate receptor 3.4 precursor, putative, expressed
LOC_Os10g22484	-2.2213	RGH2B, putative, expressed
LOC_Os12g09220	-2.221	expressed protein
LOC_Os11g06910	-2.2205	myosin heavy chain-related, putative, expressed
LOC_Os03g22580	-2.2192	CW-type Zinc Finger, putative, expressed
LOC_Os07g07950	-2.2188	type I inositol-1,4,5-trisphosphate 5-phosphatase, putative, expressed
LOC_Os09g14410	-2.2162	expressed protein
LOC_Os07g38260	-2.2147	insulin-degrading enzyme, putative, expressed
LOC_Os02g28465	-2.2134	expressed protein
LOC_Os01g59550	-2.2126	senescence-induced receptor-like serine/threonine-protein kinase precursor, putative, expressed
LOC_Os10g40120	-2.212	U-box domain containing protein, expressed
LOC_Os05g32610	-2.211	required to maintain repression 1, putative, expressed
LOC_Os11g04910	-2.2096	ankyrin repeat domain containing protein, expressed
LOC_Os03g06730	-2.207	plant protein of unknown function domain containing protein, expressed
LOC_Os05g27520	-2.2052	expressed protein
LOC_Os11g11940	-2.2044	MLA10, putative, expressed
LOC_Os03g60930	-2.2031	RNA recognition motif containing protein, putative
LOC_Os02g57190	-2.2029	Myosin head domain containing protein, expressed
LOC_Os10g20160	-2.2011	serine/threonine-protein kinase receptor precursor, putative, expressed
LOC_Os01g11040	-2.2008	SCAR-like protein 2, putative, expressed
LOC_Os04g31400	-2.1998	expressed protein
LOC_Os03g58490	-2.1974	DUF593 domain containing protein, expressed
LOC_Os01g53294	-2.197	respiratory burst oxidase protein B, putative, expressed
LOC_Os01g26174	-2.1962	OsWAK5 - OsWAK receptor-like protein kinase, expressed
LOC_Os07g29780	-2.1962	ATROPGEF7/ROPGEF7, putative, expressed
LOC_Os06g02000	-2.1936	adenylate kinase, putative, expressed
LOC_Os01g52170	-2.1911	expressed protein
LOC_Os07g37560	-2.1909	myosin-Vb, putative, expressed
LOC_Os01g44230	-2.1879	transcription factor X1, putative, expressed
LOC_Os07g45070	-2.1871	FAT domain-containing protein, putative, expressed
LOC_Os10g36270	-2.1866	disease resistance RPP13-like protein 1, putative, expressed
LOC_Os11g25980	-2.1855	phospholipid-transporting ATPase 2, putative, expressed
LOC_Os07g31420	-2.1853	transposon protein, putative, unclassified, expressed
LOC_Os04g46310	-2.1824	HEAT repeat family protein, putative, expressed
LOC_Os04g47590	-2.1817	niemann-Pick C1 protein precursor, putative, expressed
LOC_Os01g12840	-2.181	expressed protein
LOC_Os03g31594	-2.1774	jmjC domain containing protein, expressed
LOC_Os08g32880	-2.1745	disease resistance protein RPM1, putative
LOC_Os10g36200	-2.1744	heavy metal-associated domain containing protein, expressed
LOC_Os04g52390	-2.1737	potassium transporter, putative, expressed
LOC_Os03g52180	-2.1735	4-hydroxy-3-methylbut-2-enyl diphosphate reductase, putative, expressed
LOC_Os02g08010	-2.1708	LTPL43 - Protease inhibitor/seed storage/LTP family protein precursor, putative, expressed
LOC_Os08g40250	-2.1708	expressed protein
LOC_Os07g45064	-2.1692	Phosphatidylinositol kinase and FAT containing domain protein, putative, expressed
LOC_Os03g23030	-2.1689	aberrant pollen transmission 1, putative, expressed
LOC_Os07g40550	-2.1687	IBS1, putative, expressed
LOC_Os06g11990	-2.1655	expressed protein
LOC_Os12g44390	-2.1652	RecF/RecN/SMC N terminal domain containing protein, expressed
LOC_Os06g04520	-2.1624	expressed protein
LOC_Os09g07294	-2.1624	purity of essence, putative, expressed
LOC_Os12g17950	-2.1618	expressed protein
LOC_Os10g41030	-2.1599	agenet domain containing protein, putative, expressed
LOC_Os04g59510	-2.1569	PHD finger family protein, putative, expressed
LOC_Os09g20990	-2.1569	trehalose-6-phosphate synthase, putative, expressed
LOC_Os04g53160	-2.1541	NBS-LRR disease resistance protein, putative, expressed
LOC_Os03g49200	-2.1538	WD domain, G-beta repeat domain containing protein, expressed
LOC_Os03g20580	-2.1529	expressed protein
LOC_Os06g04169	-2.1511	hydrolase, alpha/beta fold family domain containing protein, expressed
LOC_Os01g26000	-2.1503	expressed protein
LOC_Os05g51050	-2.1492	acyl-protein thioesterase, putative, expressed
LOC_Os02g55130	-2.1486	OsSCP10 - Putative Serine Carboxypeptidase homologue, expressed
LOC_Os11g45280	-2.1484	protein kinase family protein, putative, expressed
LOC_Os10g41870	-2.1476	expressed protein
LOC_Os01g71106	-2.1471	NBS-LRR disease resistance protein, putative, expressed
LOC_Os05g32170	-2.1466	TKL_IRAK_CR4L.5 - The CR4L subfamily has homology with Crinkly4, expressed
LOC_Os02g34080	-2.1461	myosin, putative, expressed
LOC_Os06g29260	-2.1459	retrotransposon protein, putative, unclassified, expressed
LOC_Os02g05692	-2.1443	zinc finger, C3HC4 type domain containing protein, expressed
LOC_Os05g05450	-2.1425	MA3 domain containing protein, expressed
LOC_Os07g31450	-2.1407	CHR4/MI-2-LIKE, putative, expressed
LOC_Os01g38229	-2.139	peptidyl-prolyl isomerase, putative, expressed
LOC_Os04g54790	-2.1376	ELMO/CED-12 family protein, putative, expressed
LOC_Os03g15040	-2.1373	FAR1 family protein, expressed
LOC_Os10g05410	-2.1369	conserved hypothetical protein
LOC_Os03g17840	-2.1367	expressed protein
LOC_Os08g13014	-2.1335	expressed protein
LOC_Os06g45350	-2.1332	protein kinase domain containing protein, expressed
LOC_Os06g30310	-2.1325	alpha-glucan water dikinase, chloroplast precursor, putative, expressed
LOC_Os03g02110	-2.1312	WD domain, G-beta repeat domain containing protein, expressed
LOC_Os03g53660	-2.1303	Myosin head domain containing protein, expressed
LOC_Os04g08034	-2.1296	ZOS4-02 - C2H2 zinc finger protein, expressed
LOC_Os02g46450	-2.1294	helicase conserved C-terminal domain containing protein, expressed
LOC_Os01g71114	-2.129	disease resistance protein RGA4, putative, expressed
LOC_Os07g43540	-2.1278	ORC6 - Putative origin recognition complex subunit 6, expressed
LOC_Os09g30380	-2.1255	AP005392-AK108636 - NBS/LRR genes that are S-rich,divergent TIR, divergent NBS, expressed
LOC_Os07g18120	-2.1253	aldehyde oxidase, putative, expressed
LOC_Os11g37860	-2.1227	stripe rust resistance protein Yr10, putative, expressed
LOC_Os10g40260	-2.1226	expressed protein
LOC_Os04g55190	-2.1221	SPOC domain containing protein, putative, expressed
LOC_Os08g28600	-2.121	resistance protein, putative
LOC_Os01g39060	-2.12	expressed protein
LOC_Os01g63410	-2.1197	expressed protein
LOC_Os02g54974	-2.1193	expressed protein
LOC_Os02g57140	-2.1188	expressed protein
LOC_Os06g37590	-2.1188	1-aminocyclopropane-1-carboxylate oxidase protein, putative, expressed
LOC_Os06g19170	-2.1155	cadmium tolerance factor, putative, expressed
LOC_Os07g48270	-2.1155	helicase conserved C-terminal domain containing protein, expressed
LOC_Os06g08884	-2.1154	expressed protein
LOC_Os12g05320	-2.1112	expressed protein
LOC_Os03g39020	-2.1083	Kinesin motor domain domain containing protein, expressed
LOC_Os03g08370	-2.1058	transposon protein, putative, unclassified, expressed
LOC_Os10g40600	-2.1056	peptide transporter PTR2, putative, expressed
LOC_Os08g41500	-2.1028	ubiquitin-associated protein, putative, expressed
LOC_Os02g10490	-2.1019	expressed protein
LOC_Os02g55540	-2.1013	F-box/LRR-repeat protein 14, putative, expressed
LOC_Os01g64560	-2.1012	helix-loop-helix DNA-binding protein, putative, expressed
LOC_Os12g32710	-2.0986	NB-ARC domain containing protein, expressed
LOC_Os07g42910	-2.0982	cytochrome c oxidase subunit, putative, expressed
LOC_Os12g09739	-2.0956	pollen signalling protein with adenylyl cyclase activity, putative, expressed
LOC_Os04g34080	-2.0931	WD-40 repeat family protein, putative, expressed
LOC_Os01g37470	-2.0917	asp/Glu racemase, putative, expressed
LOC_Os02g39384	-2.0905	hypothetical protein
LOC_Os08g10260	-2.0899	NBS-LRR disease resistance protein, putative, expressed
LOC_Os08g31780	-2.0896	MLA1, putative, expressed
LOC_Os06g33610	-2.087	cyclic nucleotide-gated ion channel 1, putative, expressed
LOC_Os02g30800	-2.0869	POLE1 - Putative DNA polymerase epsilon catalytic subunit, expressed
LOC_Os12g13440	-2.0866	phosphatidylinositol-4-phosphate 5-Kinase, putative, expressed
LOC_Os06g47770	-2.085	expressed protein
LOC_Os12g38800	-2.085	RNA recognition motif containing protein, putative, expressed
LOC_Os04g52640	-2.084	SHR5-receptor-like kinase, putative, expressed
LOC_Os01g44220	-2.0827	glucose-1-phosphate adenylyltransferase large subunit, chloroplast precursor, putative, expressed
LOC_Os04g53502	-2.0827	expressed protein
LOC_Os01g69960	-2.0826	expressed protein
LOC_Os05g07220	-2.0817	kelch repeat-containing protein, putative, expressed
LOC_Os11g05190	-2.0796	phytosulfokines precursor, putative, expressed
LOC_Os10g40780	-2.0777	CCR4-Not complex component, Not1domain containing protein, expressed
LOC_Os05g50640	-2.0775	transposon protein, putative, unclassified, expressed
LOC_Os07g42410	-2.0773	expressed protein
LOC_Os11g34190	-2.0761	expressed protein
LOC_Os06g37690	-2.0751	S-locus-like receptor protein kinase, putative
LOC_Os06g47740	-2.075	phytosulfokine receptor precursor, putative
LOC_Os06g29430	-2.0727	cytidine and deoxycytidylate deaminase zinc-binding region family protein, expressed
LOC_Os08g07850	-2.0726	PolI-like DNA polymerase, putative
LOC_Os05g02120	-2.0684	pectinacetylesterase domain containing protein, expressed
LOC_Os04g43050	-2.0672	Dicer, putative, expressed
LOC_Os05g31254	-2.0667	acetyltransferase, GNAT family, putative, expressed
LOC_Os03g05340	-2.0652	retrotransposon protein, putative, unclassified, expressed
LOC_Os01g16124	-2.0635	retrotransposon protein, putative, unclassified
LOC_Os01g03100	-2.062	protein binding protein, putative, expressed
LOC_Os02g18940	-2.0616	expressed protein
LOC_Os08g42600	-2.0591	retinoblastoma-related protein-like, putative, expressed
LOC_Os10g10170	-2.0586	PPR repeat domain containing protein, putative, expressed
LOC_Os12g44360	-2.0581	sodium/hydrogen exchanger 7, putative, expressed
LOC_Os11g01140	-2.057	AGC_PVPK_like_kin82y.18 - ACG kinases include homologs to PKA, PKG and PKC, expressed
LOC_Os04g51700	-2.056	DNA ligase I, ATP-dependent family protein, expressed
LOC_Os07g41720	-2.0556	nuclear transcription factor Y subunit, putative, expressed
LOC_Os07g07820	-2.0548	expressed protein
LOC_Os11g27400	-2.0543	glycosyl hydrolase, putative, expressed
LOC_Os07g46030	-2.0519	expressed protein
LOC_Os03g52210	-2.0513	retrotransposon protein, putative, Ty3-gypsy subclass
LOC_Os08g37280	-2.0469	PWWP domain containing protein, expressed
LOC_Os01g47820	-2.0457	S-locus-like receptor protein kinase, putative, expressed
LOC_Os08g09840	-2.0451	transposon protein, putative, unclassified
LOC_Os07g48970	-2.0426	OsPOP17 - Putative Prolyl Oligopeptidase homologue, expressed
LOC_Os12g01200	-2.0408	senescence-induced receptor-like serine/threonine-protein kinase precursor, putative, expressed
LOC_Os12g05680	-2.0405	transcription factor, putative, expressed
LOC_Os04g47180	-2.0386	expressed protein
LOC_Os06g37670	-2.0384	S-locus-like receptor protein kinase, putative, expressed
LOC_Os03g42280	-2.0381	B3 DNA binding domain containing protein, expressed
LOC_Os03g13540	-2.0368	Ser/Thr protein phosphatase family protein, putative, expressed
LOC_Os02g31926	-2.0358	expressed protein
LOC_Os07g47090	-2.0352	KIP1, putative, expressed
LOC_Os11g40080	-2.0338	lipin, N-terminal conserved region family protein, expressed
LOC_Os02g05980	-2.0331	phytosulfokine receptor precursor, putative, expressed
LOC_Os02g41890	-2.0326	phytosulfokine receptor precursor, putative, expressed
LOC_Os07g05010	-2.0312	helix-loop-helix DNA-binding domain containing protein, expressed
LOC_Os10g34390	-2.0305	expressed protein
LOC_Os01g37120	-2.0303	WD domain, G-beta repeat domain containing protein, expressed
LOC_Os03g26440	-2.0294	tRNA pseudouridine synthase family protein, putative
LOC_Os02g29380	-2.0289	expressed protein
LOC_Os12g12130	-2.0271	verticillium wilt disease resistance protein, putative, expressed
LOC_Os08g23140	-2.0262	expressed protein
LOC_Os06g45900	-2.0241	peptidyl-prolyl cis-trans isomerase-like 4, putative
LOC_Os03g50300	-2.0223	CASP, putative, expressed
LOC_Os05g30790	-2.0223	CW-type Zinc Finger, putative
LOC_Os07g10350	-2.0219	S1 RNA binding domain containing protein, expressed
LOC_Os10g17790	-2.0189	remorin C-terminal domain containing protein, putative, expressed
LOC_Os07g08000	-2.0178	expressed protein
LOC_Os01g61190	-2.0177	exo70 exocyst complex subunit, putative, expressed
LOC_Os03g30530	-2.0173	expressed protein
LOC_Os12g06910	-2.0172	nucleolar protein family 6, putative, expressed
LOC_Os06g06160	-2.0148	IQ calmodulin-binding motif domain containing protein, expressed
LOC_Os07g46590	-2.0148	SNF2 family N-terminal domain containing protein, expressed
LOC_Os05g48390	-2.0126	ubiquitin conjugating enzyme protein, putative, expressed
LOC_Os06g28590	-2.0118	bg55, putative, expressed
LOC_Os08g05560	-2.0117	zinc finger, C3HC4 type domain containing protein, expressed
LOC_Os02g02110	-2.0105	Alg9-like mannosyltransferase protein, putative, expressed
LOC_Os12g09580	-2.0098	leafbladeless1, putative, expressed
LOC_Os10g29170	-2.0094	transposon protein, putative, Ac/Ds sub-class
LOC_Os02g09790	-2.0087	disease resistance protein RPM1, putative, expressed
LOC_Os12g29350	-2.0067	ATP binding protein, putative, expressed
LOC_Os07g05390	-2.0033	expressed protein
LOC_Os12g07300	-2.0032	N-acetyltransferase 10, putative, expressed
LOC_Os07g31190	-2.0014	OsWAK71 - OsWAK receptor-like cytoplasmic kinase OsWAK-RLCK, expressed
LOC_Os11g01590	-2.001	nodulin, putative, expressed
LOC_Os08g36330	-1.9994	POLE2B - Putative DNA polymerase epsilon complex subunit, expressed
LOC_Os10g12500	-1.998	integral membrane protein DUF6 containing protein
LOC_Os08g43450	-1.9973	MYB-like protein 1, putative, expressed
LOC_Os07g23810	-1.9966	expressed protein
LOC_Os12g02950	-1.9957	EMB2748, putative, expressed
LOC_Os12g41820	-1.9957	heat shock protein DnaJ, putative, expressed
LOC_Os06g43630	-1.9918	sucrose-phosphate synthase, putative, expressed
LOC_Os09g39640	-1.9916	protein kinase, putative, expressed
LOC_Os01g67740	-1.9896	chromosome segregation protein, putative, expressed
LOC_Os09g06634	-1.9877	transposon protein, putative, Pong sub-class, expressed
LOC_Os07g10960	-1.9876	expressed protein
LOC_Os01g16170	-1.9871	PQ loop repeat domain containing protein, expressed
LOC_Os02g37090	-1.9869	hydrolase, alpha/beta fold family domain containing protein, expressed
LOC_Os08g25310	-1.9863	phosphatidylinositol transfer, putative, expressed
LOC_Os09g11890	-1.9842	expressed protein
LOC_Os01g63710	-1.9834	CDC6 - Putative DNA replication initiation protein, expressed
LOC_Os02g05440	-1.9828	expressed protein
LOC_Os05g05790	-1.9823	double-stranded RNA binding motif containing protein, expressed
LOC_Os02g31924	-1.9806	hypothetical protein
LOC_Os10g35440	-1.9806	pentatricopeptide repeat domain containing protein, putative
LOC_Os04g39220	-1.977	expressed protein
LOC_Os05g36960	-1.9767	protein kinase, putative, expressed
LOC_Os01g01010	-1.9765	TBC domain containing protein, expressed
LOC_Os11g16970	-1.9764	carnitine racemase like protein, putative, expressed
LOC_Os10g27170	-1.9756	calmodulin-binding protein, putative, expressed
LOC_Os07g15270	-1.973	RNA-binding region RNP-1, putative, expressed
LOC_Os08g42840	-1.9721	leucine rich repeat protein, putative, expressed
LOC_Os01g51630	-1.9709	XIE, putative, expressed
LOC_Os04g48790	-1.9689	rhoGAP domain containing protein, expressed
LOC_Os09g36770	-1.9686	NTMC2Type1.2 protein, putative, expressed
LOC_Os12g32820	-1.9686	pleiotropic drug resistance protein 3, putative, expressed
LOC_Os02g15260	-1.9685	hypothetical protein
LOC_Os12g05600	-1.9677	hydrolase, alpha/beta fold family protein, putative, expressed
LOC_Os06g12649	-1.966	expressed protein
LOC_Os03g57560	-1.9659	piwi domain containing protein, expressed
LOC_Os03g53990	-1.9653	expressed protein
LOC_Os07g38280	-1.9648	insulin-degrading enzyme, putative, expressed
LOC_Os05g26040	-1.9638	pumilio-family RNA binding repeat containing protein, expressed
LOC_Os05g35980	-1.9633	expressed protein
LOC_Os10g38850	-1.9633	amine oxidase, putative, expressed
LOC_Os12g42430	-1.9632	IQ calmodulin-binding motif domain containing protein, expressed
LOC_Os02g18880	-1.9614	calcineurin B, putative, expressed
LOC_Os09g15389	-1.9596	expressed protein
LOC_Os01g57082	-1.9571	insulin-degrading enzyme, putative
LOC_Os10g27030	-1.9564	retrotransposon protein, putative, unclassified
LOC_Os01g58240	-1.9557	OsSub6 - Putative Subtilisin homologue, expressed
LOC_Os07g49010	-1.9553	TOPBP1B - Similar to DNA replication protein TOPBP1 from, expressed
LOC_Os01g16680	-1.9548	heat shock protein DnaJ, putative, expressed
LOC_Os02g49992	-1.9544	expressed protein
LOC_Os08g09230	-1.9542	starch synthase III, putative, expressed
LOC_Os01g40110	-1.9529	ZOS1-11 - C2H2 zinc finger protein, expressed
LOC_Os07g41570	-1.9528	expressed protein
LOC_Os01g55090	-1.9524	transposon protein, putative, Mutator sub-class, expressed
13114.t00066	-1.9513	conserved hypothetical protein
LOC_Os07g10420	-1.9513	expressed protein
LOC_Os12g03270	-1.9503	ELMO/CED-12 family protein, putative, expressed
LOC_Os08g14640	-1.9497	syntaxin 6, N-terminal domain containing protein, expressed
LOC_Os11g31770	-1.9474	expressed protein
LOC_Os10g25090	-1.9472	STRUBBELIG-RECEPTOR FAMILY 6 precursor, putative, expressed
LOC_Os01g72880	-1.9452	DNA mismatch repair protein Mlh1, putative, expressed
LOC_Os01g07250	-1.9444	saposin-like type B, region 1 family protein, putative, expressed
LOC_Os11g14110	-1.9439	rust resistance protein, putative, expressed
LOC_Os11g46880	-1.9421	protein kinase domain containing protein
LOC_Os05g29010	-1.9417	POLA4 - Putative DNA polymerase alpha complex subunit, expressed
LOC_Os03g55090	-1.9396	alpha-glucan phosphorylast isozyme, putative, expressed
LOC_Os09g37860	-1.9389	NOL1/NOP2/sun family protein, putative, expressed
LOC_Os03g46550	-1.9352	RGH1A, putative, expressed
LOC_Os06g16070	-1.9339	receptor-like protein kinase 2 precursor, putative
LOC_Os10g43075	-1.9333	expressed protein
LOC_Os01g65580	-1.9306	mitotic checkpoint family protein, putative, expressed
LOC_Os06g11380	-1.9296	geminivirus Rep-interacting motor protein, putative, expressed
LOC_Os05g42220	-1.9294	leucine rich repeat domain containing protein, putative, expressed
LOC_Os12g03480	-1.9288	alpha-N-arabinofuranosidase, putative, expressed
LOC_Os02g06725	-1.9283	expressed protein
LOC_Os12g40840	-1.9259	expressed protein
LOC_Os04g16080	-1.9256	transposon protein, putative, CACTA, En/Spm sub-class
LOC_Os12g32400	-1.925	helix-loop-helix DNA-binding domain containing protein
LOC_Os11g07124	-1.9241	EFR, putative, expressed
LOC_Os10g27980	-1.9226	transmembrane amino acid transporter protein, putative, expressed
LOC_Os12g38780	-1.9221	diacylglycerol kinase 1, putative, expressed
LOC_Os01g55094	-1.9219	expressed protein
LOC_Os06g26270	-1.9216	prefoldin, putative, expressed
LOC_Os01g56290	-1.9201	expressed protein
LOC_Os08g07290	-1.9198	HEAT repeat family protein, putative, expressed
LOC_Os02g20000	-1.9183	hypothetical protein
LOC_Os01g27040	-1.9181	chromatin-remodeling complex ATPase chain, putative, expressed
LOC_Os11g36470	-1.9178	ubiquitin carboxyl-terminal hydrolase 21, putative, expressed
LOC_Os11g28184	-1.9176	expressed protein
LOC_Os07g09914	-1.9173	expressed protein
LOC_Os02g33750	-1.917	transposon protein, putative, unclassified, expressed
LOC_Os07g33340	-1.9145	DEAD-box ATP-dependent RNA helicase, putative, expressed
LOC_Os02g19890	-1.9143	stripe rust resistance protein Yr10, putative, expressed
LOC_Os04g53520	-1.9131	expressed protein
LOC_Os03g22320	-1.9123	utp14 protein, putative, expressed
LOC_Os01g25530	-1.9116	pentatricopeptide repeat protein PPR986-12, putative, expressed
LOC_Os10g34430	-1.9112	Dicer, putative, expressed
LOC_Os08g14020	-1.9109	retrotransposon protein, putative, Ty1-copia subclass, expressed
LOC_Os01g44990	-1.9089	ercc6 protein, putative, expressed
LOC_Os05g07050	-1.9089	pre-mRNA-processing-splicing factor 8, putative, expressed
LOC_Os01g32720	-1.9071	expressed protein
LOC_Os05g43100	-1.9068	GDSL-like lipase/acylhydrolase, putative
LOC_Os06g43120	-1.9067	zinc finger C-x8-C-x5-C-x3-H type family protein, expressed
LOC_Os02g28074	-1.9063	XRN 5-3 exonuclease N-terminus family protein, expressed
LOC_Os03g01360	-1.9057	expressed protein
LOC_Os05g07680	-1.9054	KIP1, putative, expressed
LOC_Os04g24300	-1.9049	OsWAK35a - OsWAK short gene, expressed
LOC_Os02g14520	-1.9037	transposon protein, putative, CACTA, En/Spm sub-class, expressed
LOC_Os11g04220	-1.9034	HEAT repeat family protein, putative, expressed
LOC_Os03g22040	-1.9033	expressed protein
LOC_Os11g44170	-1.9015	calmodulin binding protein, putative, expressed
LOC_Os12g16280	-1.9011	expressed protein
LOC_Os06g48620	-1.8998	4-amino-4-deoxychorismate synthase, putative, expressed
LOC_Os05g06470	-1.8987	suppressor of Mek, putative, expressed
LOC_Os03g05225	-1.8982	expressed protein
LOC_Os04g28460	-1.8972	phospholipid-transporting ATPase 2, putative, expressed
LOC_Os03g42020	-1.897	calcium-transporting ATPase, plasma membrane-type, putative, expressed
LOC_Os12g31470	-1.8945	retrotransposon protein, putative, unclassified
LOC_Os03g51430	-1.8944	SEC14 cytosolic factor family protein, putative, expressed
LOC_Os05g06110	-1.8938	villin, putative, expressed
LOC_Os01g06270	-1.8927	expressed protein
LOC_Os07g06130	-1.8918	ethylene-insensitive protein, putative, expressed
LOC_Os11g45930	-1.8909	NBS-LRR type disease resistance protein, putative, expressed
LOC_Os05g50800	-1.8906	expressed protein
LOC_Os02g06500	-1.8901	DSHCT domain containing protein, expressed
LOC_Os05g41310	-1.8899	disease resistance protein RGA2, putative, expressed
LOC_Os06g36480	-1.8895	no apical meristem protein, putative, expressed
LOC_Os12g38760	-1.8887	nucleotide pyrophosphatase/phosphodiesterase, putative, expressed
LOC_Os04g46940	-1.8885	copper-transporting ATPase 3, putative, expressed
LOC_Os07g33710	-1.8878	expressed protein
LOC_Os05g38810	-1.8863	PWWP domain containing protein, expressed
LOC_Os06g49040	-1.8858	Myb-like DNA-binding domain containing protein, putative, expressed
LOC_Os02g27070	-1.8846	PPR repeat domain containing protein, putative, expressed
LOC_Os01g34780	-1.8845	protein binding protein, putative, expressed
LOC_Os04g45170	-1.8844	leucine-rich repeat family protein, putative, expressed
LOC_Os02g46920	-1.8838	expressed protein
LOC_Os06g15570	-1.8834	retrotransposon protein, putative, unclassified, expressed
LOC_Os11g47150	-1.8823	OsWAK122 - OsWAK receptor-like protein kinase
LOC_Os05g16920	-1.8818	SHR5-receptor-like kinase, putative
LOC_Os04g38010	-1.8817	transporter family protein, putative
LOC_Os10g25220	-1.881	SAP domain containing protein, expressed
LOC_Os03g39407	-1.8808	expressed protein
LOC_Os01g56940	-1.8806	flap endonuclease, putative, expressed
LOC_Os09g37920	-1.8802	helicase, putative, expressed
LOC_Os12g09550	-1.8801	expressed protein
LOC_Os05g26820	-1.8798	CAMK_KIN1/SNF1/Nim1_like.20 - CAMK includes calcium/calmodulin depedent protein kinases, expressed
LOC_Os03g15680	-1.879	nodulation-signaling pathway 2 protein, putative
LOC_Os11g36960	-1.8776	dnaJ domain containing protein, expressed
LOC_Os06g48950	-1.8773	auxin response factor 19, putative, expressed
LOC_Os06g41080	-1.8769	retrotransposon protein, putative, unclassified
LOC_Os06g04560	-1.8758	kinesin motor domain containing protein, expressed
LOC_Os01g19548	-1.8747	pentatricopeptide, putative, expressed
LOC_Os07g23270	-1.8731	transposon protein, putative, CACTA, En/Spm sub-class
LOC_Os02g27440	-1.8729	DNA topoisomerase 1, putative, expressed
LOC_Os10g03669	-1.8722	expressed protein
LOC_Os01g13300	-1.8714	B3 DNA binding domain containing protein, expressed
LOC_Os03g07220	-1.8713	PPR repeat domain containing protein, putative
LOC_Os06g08154	-1.8691	receptor-like protein kinase 5 precursor, putative, expressed
LOC_Os03g56260	-1.8685	kinesin motor domain containing protein, putative, expressed
LOC_Os06g06850	-1.8678	resistance protein LR10, putative, expressed
LOC_Os08g08210	-1.8677	SET domain containing protein, expressed
LOC_Os03g21740	-1.8666	valyl-tRNA synthetase, putative, expressed
LOC_Os08g32440	-1.8656	transposon protein, putative, unclassified, expressed
LOC_Os06g35050	-1.8639	arogenate dehydrogenase 1, chloroplast precursor, putative, expressed
LOC_Os12g02120	-1.862	dual specificity protein phosphatase, putative, expressed
LOC_Os09g14019	-1.8618	expressed protein
LOC_Os04g39840	-1.8591	Os4bglu10 - beta-glucosidase homologue, similar to Os4Bglu12 exoglucanase/beta-glucosidase, expressed
LOC_Os04g44180	-1.8591	conserved hypothetical protein
LOC_Os12g04030	-1.8581	HEAT repeat family protein, putative, expressed
LOC_Os04g31820	-1.8578	hypothetical protein
LOC_Os12g19040	-1.8578	expressed protein
LOC_Os04g54340	-1.8577	double-strand break repair protein MRE11, putative, expressed
LOC_Os10g21810	-1.8573	histidine kinase, putative, expressed
LOC_Os02g27130	-1.8556	expressed protein
LOC_Os07g47284	-1.8554	DNA polymerase zeta catalytic subunit, putative
LOC_Os10g28030	-1.8546	OsPOP22 - Putative Prolyl Oligopeptidase homologue, expressed
LOC_Os10g21660	-1.8539	FAD binding protein, putative, expressed
LOC_Os02g56570	-1.8535	TBC domain containing protein, expressed
LOC_Os02g08014	-1.8516	conserved hypothetical protein
LOC_Os04g53760	-1.8511	kinesin motor domain containing protein, putative, expressed
LOC_Os05g44210	-1.8482	trehalose-6-phosphate synthase, putative, expressed
LOC_Os09g36530	-1.8474	endonuclease/exonuclease/phosphatase family protein, putative, expressed
LOC_Os07g45384	-1.847	expressed protein
LOC_Os09g30230	-1.8457	disease resistance protein RPM1, putative, expressed
LOC_Os03g64320	-1.8442	expressed protein
LOC_Os12g17530	-1.8426	expressed protein
LOC_Os02g44510	-1.8424	UDP-glucose glycoprotein glucosyltransferase 1 precursor, putative, expressed
LOC_Os11g47320	-1.8408	protein transporter, putative, expressed
LOC_Os03g13130	-1.8404	ternary complex factor MIP1, putative, expressed
LOC_Os02g58554	-1.8401	expressed protein
LOC_Os03g04430	-1.8392	protein phosphatase 2C, putative, expressed
LOC_Os02g40430	-1.8387	HEAT repeat family protein, putative, expressed
LOC_Os02g43870	-1.8383	inactive receptor kinase At2g26730 precursor, putative, expressed
LOC_Os04g13220	-1.837	ABC transporter family protein, putative, expressed
LOC_Os03g17210	-1.8368	expressed protein
LOC_Os06g06400	-1.8345	NBS-LRR type disease resistance protein, putative, expressed
LOC_Os11g34970	-1.8342	NB-ARC domain containing protein, expressed
LOC_Os02g02670	-1.8338	NBS-LRR disease resistance protein, putative
LOC_Os11g06220	-1.8321	expressed protein
LOC_Os04g47906	-1.8308	gamma-tubulin complex component 6, putative, expressed
LOC_Os01g60040	-1.8298	HEAT repeat family protein, putative, expressed
LOC_Os11g03160	-1.8296	glycosyl transferase, family 8, putative, expressed
LOC_Os04g48370	-1.8276	RNA polymerase IV subunit, putative, expressed
LOC_Os04g39240	-1.8271	expressed protein
LOC_Os07g29480	-1.8267	transposon protein, putative, CACTA, En/Spm sub-class, expressed
LOC_Os01g24340	-1.8259	expressed protein
LOC_Os02g55180	-1.8255	ubiquitin carboxyl-terminal hydrolase domain containing protein, expressed
LOC_Os01g21630	-1.8248	pectinacetylesterase domain containing protein, expressed
LOC_Os04g48040	-1.8245	expressed protein
LOC_Os02g06840	-1.8244	galactosyltransferase, putative, expressed
LOC_Os05g43610	-1.8227	ATBARD1/BARD1, putative, expressed
LOC_Os03g04990	-1.822	expressed protein
LOC_Os11g11780	-1.821	cysteine-rich receptor-like protein kinase 21 precursor, putative, expressed
LOC_Os04g52606	-1.8199	SHR5-receptor-like kinase, putative, expressed
LOC_Os12g37400	-1.8194	MCM7 - Putative minichromosome maintenance MCM complex subunit 7, expressed
LOC_Os12g01740	-1.8188	serine/threonine-protein kinase, putative, expressed
LOC_Os06g08480	-1.8186	CHD3-type chromatin-remodeling factor PICKLE, putative, expressed
LOC_Os07g01880	-1.8183	VIP4, putative, expressed
LOC_Os04g54759	-1.818	expressed protein
LOC_Os01g57480	-1.8168	serine/threonine-protein kinase receptor precursor, putative, expressed
LOC_Os12g37370	-1.8156	DNA-directed RNA polymerase II subunit RPB9, putative, expressed
LOC_Os04g52970	-1.8152	NBS-LRR disease resistance protein, putative, expressed
LOC_Os08g13905	-1.815	expressed protein
LOC_Os01g01510	-1.8139	sas10/Utp3 family protein, expressed
LOC_Os08g41400	-1.8131	expressed protein
LOC_Os05g01020	-1.8122	transcriptional repressor, putative, expressed
LOC_Os01g67390	-1.8112	POEI32 - Pollen Ole e I allergen and extensin family protein precursor, expressed
LOC_Os05g01700	-1.8111	ABC transporter, ATP-binding protein, putative, expressed
LOC_Os02g19850	-1.8101	hAT dimerisation domain-containing protein, putative, expressed
LOC_Os05g49040	-1.8097	expressed protein
LOC_Os12g38480	-1.8091	expressed protein
LOC_Os01g58760	-1.809	bZIP transcription factor domain containing protein, expressed
LOC_Os07g38890	-1.8051	OsGH3.9 - Probable indole-3-acetic acid-amido synthetase, expressed
LOC_Os11g10290	-1.8041	S-domain receptor-like protein kinase, putative, expressed
LOC_Os07g16030	-1.8028	expressed protein
LOC_Os07g49230	-1.8028	ubiquitin-activating enzyme, putative, expressed
LOC_Os06g51490	-1.8017	PHD-finger domain containing protein, putative, expressed
LOC_Os10g12620	-1.8015	protein kinase domain containing protein, expressed
LOC_Os12g16524	-1.8014	glutaredoxin-C8 precursor, putative, expressed
LOC_Os03g21270	-1.7995	expressed protein
LOC_Os11g34750	-1.7994	ABC1 family domain containing protein, putative, expressed
LOC_Os12g41350	-1.7982	meiotic asynaptic mutant 1, putative, expressed
LOC_Os12g24080	-1.7977	HECT-domain domain containing protein, expressed
LOC_Os03g46710	-1.7966	expressed protein
LOC_Os01g21070	-1.7956	endoglucanase, putative, expressed
LOC_Os06g13060	-1.7938	heat shock protein DnaJ, putative, expressed
LOC_Os09g30120	-1.7935	CSLE1 - cellulose synthase-like family E, expressed
LOC_Os11g17290	-1.7916	expressed protein
LOC_Os11g44690	-1.7916	cysteine-rich receptor-like protein kinase 19 precursor, putative, expressed
LOC_Os02g02290	-1.7903	SNF2 family N-terminal domain containing protein, expressed
LOC_Os07g36940	-1.79	eukaryotic translation initiation factor 4G, putative, expressed
LOC_Os08g33740	-1.7865	CSLA11 - cellulose synthase-like family A, expressed
LOC_Os10g16640	-1.7864	expressed protein
LOC_Os09g35690	-1.7855	zinc RING finger protein, putative, expressed
LOC_Os05g45890	-1.7845	tRNAHis guanylyltransferase family protein, expressed
LOC_Os05g30280	-1.7844	Os5bglu20 - beta-glucosidase homologue, similar to G. max isohydroxyurate hydrolase, expressed
LOC_Os01g70020	-1.7833	DEK C terminal domain containing protein, expressed
LOC_Os07g08729	-1.7818	ATP-dependent DNA helicase 2 subunit 1, putative, expressed
LOC_Os01g72090	-1.7808	phycoerythrobilin ferredoxin oxidoreductase, putative, expressed
LOC_Os02g08018	-1.7807	calcium-transporting ATPase 9, plasma membrane-type, putative
LOC_Os07g33730	-1.7802	NB-ARC domain containing protein, expressed
LOC_Os07g33370	-1.7788	IQ calmodulin-binding motif family protein, expressed
LOC_Os05g51550	-1.7768	DNA binding protein, putative, expressed
LOC_Os07g46720	-1.7762	nucleolar protein 5A, putative, expressed
LOC_Os01g09410	-1.7758	expressed protein
LOC_Os11g12050	-1.7755	NBS-LRR type disease resistance protein, putative, expressed
LOC_Os09g30180	-1.7753	OsFBX331 - F-box domain containing protein, expressed
LOC_Os02g10790	-1.775	expressed protein
LOC_Os03g39740	-1.7742	expressed protein
LOC_Os06g01320	-1.774	chromo domain containing protein, expressed
LOC_Os09g32470	-1.7736	membrane protein, putative, expressed
LOC_Os08g02000	-1.7735	retrotransposon protein, putative, unclassified, expressed
LOC_Os08g24760	-1.7721	ATP-dependent RNA helicase, putative, expressed
LOC_Os07g40730	-1.7713	SNF2 domain-containing protein, putative, expressed
LOC_Os01g35930	-1.771	retrotransposon protein, putative, unclassified
LOC_Os08g37390	-1.769	cyclin, putative, expressed
LOC_Os04g28480	-1.7681	retrotransposon protein, putative, unclassified, expressed
LOC_Os11g47130	-1.7678	protein transporter, putative, expressed
LOC_Os09g21360	-1.7675	expressed protein
LOC_Os02g52360	-1.7657	peptidyl-prolyl cis-trans isomerase CYP40, putative, expressed
LOC_Os06g46940	-1.7642	Os6bglu25 - beta-glucosidase homologue, similar to Os3bglu6, expressed
LOC_Os06g50920	-1.7625	protein kinase family protein, putative, expressed
LOC_Os02g12939	-1.7608	expressed protein
LOC_Os02g44610	-1.759	protein kinase, putative, expressed
LOC_Os01g48570	-1.7572	expressed protein
LOC_Os02g20160	-1.7566	PPR repeat domain containing protein, putative, expressed
LOC_Os10g08599	-1.7552	expressed protein
LOC_Os12g18729	-1.755	expressed protein
LOC_Os03g01250	-1.7537	expressed protein
LOC_Os11g44250	-1.7514	protein kinase, putative, expressed
LOC_Os02g58560	-1.7508	1,3-beta-glucan synthase component, putative, expressed
LOC_Os10g26859	-1.7508	hypothetical protein
LOC_Os10g42180	-1.7507	aluminum-activated malate transporter, putative, expressed
LOC_Os05g05460	-1.7503	EF hand family protein, putative, expressed
LOC_Os12g41900	-1.7503	SET domain containing protein, expressed
LOC_Os02g55110	-1.7502	expressed protein
LOC_Os02g42200	-1.7501	transcription factor-related, putative, expressed
LOC_Os01g39810	-1.75	Alg9-like mannosyltransferase protein, putative, expressed
LOC_Os03g35340	-1.7496	expressed protein
LOC_Os01g40820	-1.7475	peptidase family M41 containing protein, expressed
LOC_Os02g12660	-1.7466	protein kinase domain containing protein, putative, expressed
LOC_Os07g49320	-1.7463	HEAT repeat family protein, putative, expressed
LOC_Os01g09384	-1.7457	ankyrin repeat domain containing protein, putative, expressed
LOC_Os06g27680	-1.7439	retrotransposon protein, putative, Ty1-copia subclass
LOC_Os11g30370	-1.7435	OsSPL19 - SBP-box gene family member, expressed
LOC_Os01g67220	-1.7432	Os1bglu4 - beta-glucosidase-like protein without signal sequence, expressed
LOC_Os11g11920	-1.7429	resistance protein, putative, expressed
LOC_Os03g02756	-1.7418	1,3-beta-glucan synthase component, putative, expressed
LOC_Os04g39430	-1.7387	cytochrome P450, putative, expressed
LOC_Os10g33620	-1.7387	ubiquitin family protein, putative, expressed
LOC_Os03g49400	-1.7375	ethylene-insensitive protein, putative, expressed
LOC_Os01g12400	-1.7369	S-locus lectin protein kinase family protein, putative, expressed
LOC_Os07g45074	-1.7362	FAT domain-containing protein, putative, expressed
LOC_Os12g42060	-1.7361	OsWAK128b - OsWAK receptor-like protein kinase, expressed
LOC_Os02g03970	-1.7354	PPR repeat domain containing protein, putative, expressed
LOC_Os12g04220	-1.7347	calcium-transporting ATPase, plasma membrane-type, putative
LOC_Os05g14550	-1.7329	Phosphatidylinositol kinase and FAT containing domain protein, putative, expressed
LOC_Os08g05870	-1.7304	oxysterol-binding protein-related protein 6, putative, expressed
LOC_Os01g47840	-1.7298	S-locus-like receptor protein kinase, putative, expressed
LOC_Os12g14699	-1.7295	protein kinase domain containing protein, expressed
LOC_Os04g36890	-1.7284	peptidyl-prolyl cis-trans isomerase, FKBP-type, putative, expressed
LOC_Os08g02130	-1.7275	RNA recognition motif containing protein, putative, expressed
LOC_Os08g16914	-1.7275	expressed protein
LOC_Os11g43970	-1.7271	AAA-type ATPase family protein, putative, expressed
LOC_Os12g03870	-1.7257	major facilitator superfamily antiporter, putative
LOC_Os09g06560	-1.7256	WD domain, G-beta repeat domain containing protein, expressed
LOC_Os01g68810	-1.7252	expressed protein
LOC_Os07g02780	-1.7231	STE_MEKK_ste11_MAP3K.20 - STE kinases include homologs to sterile 7, sterile 11 and sterile 20 from yeast, expressed
LOC_Os03g59774	-1.7229	expressed protein
LOC_Os05g36090	-1.7223	zinc finger DHHC domain-containing protein, putative, expressed
LOC_Os08g42870	-1.7221	expressed protein
LOC_Os09g10770	-1.7218	OsTOP6B - Topoisomerase 6 subunit B, expressed
LOC_Os02g54020	-1.7198	DEAD-box ATP-dependent RNA helicase, putative, expressed
LOC_Os04g53310	-1.7196	soluble starch synthase 3, chloroplast precursor, putative, expressed
LOC_Os05g39850	-1.7191	MCM3 - Putative minichromosome maintenance MCM complex subunit 3, expressed
LOC_Os01g45880	-1.7182	retrotransposon protein, putative, unclassified, expressed
LOC_Os08g30060	-1.718	proton pump interactor, putative, expressed
LOC_Os06g01230	-1.7176	no apical meristem protein, putative, expressed
LOC_Os01g42070	-1.7175	kinesin motor domain containing protein, putative, expressed
LOC_Os04g40740	-1.7175	kelch repeat protein, putative, expressed
LOC_Os04g36580	-1.7171	retrotransposon protein, putative, unclassified
LOC_Os05g30720	-1.7166	transposon protein, putative, unclassified
LOC_Os09g26560	-1.716	expressed protein
LOC_Os02g31960	-1.7157	ATP/GTP binding protein, putative, expressed
LOC_Os04g53496	-1.7149	NBS-LRR disease resistance protein, putative
LOC_Os08g02070	-1.7148	OsMADS26 - MADS-box family gene with MIKCc type-box, expressed
LOC_Os04g35260	-1.7146	DEAD/DEAH box helicase domain containing protein, expressed
LOC_Os08g43050	-1.713	disease resistance protein RGA2, putative, expressed
LOC_Os06g45690	-1.7119	symbiosis-related disease resistance protein, putative, expressed
LOC_Os03g40110	-1.7106	nop14-like family protein, expressed
LOC_Os05g40160	-1.7087	NB-ARC domain containing protein, expressed
LOC_Os07g07690	-1.7083	PHD-finger domain containing protein, expressed
LOC_Os07g42354	-1.7067	PPR repeat domain containing protein, putative, expressed
LOC_Os03g27760	-1.7059	nodulation protein-related, putative, expressed
LOC_Os06g50910	-1.7056	Phosphatidylinositol kinase and FAT containing domain protein, putative, expressed
LOC_Os06g13650	-1.7051	alpha-mannosidase 2, putative, expressed
LOC_Os12g30540	-1.7034	ubiquitin carboxyl-terminal hydrolase, putative, expressed
LOC_Os11g24800	-1.7033	expressed protein
LOC_Os03g03560	-1.7029	FHA domain containing protein, putative, expressed
LOC_Os09g14610	-1.7003	DCL2, putative, expressed
LOC_Os08g31980	-1.6991	trehalose-6-phosphate synthase, putative, expressed
LOC_Os01g73750	-1.6977	Leucine Rich Repeat family protein, expressed
LOC_Os07g46710	-1.6973	expressed protein
LOC_Os11g02550	-1.697	expressed protein
LOC_Os02g55150	-1.6954	formin, putative, expressed
LOC_Os01g36670	-1.6926	expressed protein
LOC_Os07g22390	-1.6926	ankyrin repeat domain containing protein, expressed
LOC_Os03g19480	-1.6923	SET domain containing protein, expressed
LOC_Os01g74470	-1.6918	ABC transporter, ATP-binding protein, putative, expressed
LOC_Os12g35465	-1.6911	expressed protein
LOC_Os11g39940	-1.691	transposon protein, putative, unclassified
LOC_Os12g03290	-1.6893	AP2 domain containing protein, expressed
LOC_Os03g50860	-1.6874	histidine kinase, putative, expressed
LOC_Os03g15580	-1.6873	AT hook motif family protein, expressed
LOC_Os06g03700	-1.6872	oligopeptide transporter, putative, expressed
LOC_Os09g01600	-1.6871	expressed protein
LOC_Os05g38800	-1.6868	PWWP domain containing protein, expressed
LOC_Os03g31070	-1.6856	protein kinase, putative, expressed
LOC_Os02g26550	-1.6844	ubiquitin carboxyl-terminal hydrolase, family 1, putative, expressed
LOC_Os09g36040	-1.6835	rhodanese-like domain containing protein, putative, expressed
LOC_Os01g71050	-1.6813	MSP domain containing protein, putative, expressed
LOC_Os03g19410	-1.6795	OsPOP7 - Putative Prolyl Oligopeptidase homologue, expressed
LOC_Os04g08190	-1.677	expressed protein
LOC_Os01g33420	-1.6762	glycosyl hydrolase family protein 27, putative, expressed
LOC_Os03g08284	-1.6751	expressed protein
LOC_Os04g46892	-1.6747	WD domain, G-beta repeat domain containing protein, expressed
LOC_Os11g04460	-1.6745	calcium-transporting ATPase, plasma membrane-type, putative, expressed
LOC_Os01g35920	-1.6734	conserved hypothetical protein
LOC_Os04g55730	-1.6732	alpha-N-acetylglucosaminidase, putative, expressed
LOC_Os06g42030	-1.6732	potassium transporter, putative, expressed
LOC_Os02g48600	-1.6723	expressed protein
LOC_Os05g11730	-1.6717	CGMC_GSK.7 - CGMC includes CDA, MAPK, GSK3, and CLKC kinases, expressed
LOC_Os09g32250	-1.6715	DNA repair ATPase-related, putative, expressed
LOC_Os06g16400	-1.6711	helix-loop-helix DNA-binding domain containing protein, expressed
LOC_Os04g24294	-1.6708	OsWAK35d - OsWAK short gene, expressed
LOC_Os03g33570	-1.6705	calcineurin B-like protein 8, putative
LOC_Os04g57650	-1.6703	expressed protein
LOC_Os07g31130	-1.6698	OsWAK72 - OsWAK receptor-like cytoplasmic kinase OsWAK-RLCK, expressed
LOC_Os01g68680	-1.6695	tetratricopeptide repeat domain containing protein, expressed
LOC_Os04g41490	-1.6695	DNA-directed RNA polymerase III subunit RPC1, putative, expressed
LOC_Os06g38730	-1.6689	receptor-like protein kinase precursor, putative, expressed
LOC_Os11g42000	-1.6686	FRA10AC1, putative, expressed
LOC_Os01g67580	-1.6664	multidrug resistance-associated protein, putative, expressed
LOC_Os12g19549	-1.6651	telomerase reverse transcriptase, putative, expressed
LOC_Os01g55150	-1.6626	bZIP transcription factor domain containing protein, expressed
LOC_Os07g06970	-1.6625	HEN1, putative, expressed
LOC_Os06g43690	-1.6622	WD repeat-containing protein, putative, expressed
LOC_Os05g46200	-1.6621	beta-galactosidase 8 precursor, putative, expressed
LOC_Os12g09584	-1.6621	expressed protein
LOC_Os11g46250	-1.6613	expressed protein
LOC_Os02g20950	-1.6581	expressed protein
LOC_Os04g53030	-1.6581	NBS-LRR disease resistance protein, putative, expressed
LOC_Os12g13660	-1.6581	expressed protein
LOC_Os11g01740	-1.658	serine/threonine-protein kinase, putative, expressed
LOC_Os02g09170	-1.6578	sucrose-phosphate synthase, putative, expressed
LOC_Os05g30220	-1.6571	disease resistance RPP13-like protein 1, putative, expressed
LOC_Os06g50300	-1.656	heat shock protein, putative, expressed
LOC_Os01g01380	-1.6552	expressed protein
LOC_Os05g49230	-1.6552	ribosomal RNA large subunit methyltransferase J, putative, expressed
LOC_Os08g10740	-1.6552	transposon protein, putative, CACTA, En/Spm sub-class, expressed
LOC_Os04g25784	-1.6549	expressed protein
LOC_Os04g10420	-1.6545	CW7, putative, expressed
LOC_Os01g50849	-1.6544	expressed protein
LOC_Os06g46890	-1.6542	zinc finger C-x8-C-x5-C-x3-H type family protein, expressed
LOC_Os03g61620	-1.6531	expressed protein
LOC_Os05g44020	-1.6527	acetyltransferase, GNAT family, putative, expressed
LOC_Os03g56234	-1.6523	myb/SANT domain protein, putative, expressed
LOC_Os06g14750	-1.6519	phosphatidylinositol-4-phosphate 5-Kinase family protein, putative, expressed
LOC_Os02g01940	-1.6484	transcription factor jumonji, putative
LOC_Os03g28960	-1.648	DNA-directed RNA polymerase subunit, putative, expressed
LOC_Os07g08300	-1.6462	major facilitator superfamily antiporter, putative, expressed
LOC_Os12g09670	-1.643	expressed protein
LOC_Os01g11250	-1.6426	potassium channel KAT1, putative, expressed
LOC_Os01g29610	-1.6425	hypothetical protein
LOC_Os01g18670	-1.6417	MDR-like ABC transporter, putative, expressed
LOC_Os08g23780	-1.6411	glycosyl transferase 8 domain containing protein, putative, expressed
LOC_Os07g17260	-1.6401	retrotransposon protein, putative, unclassified, expressed
LOC_Os10g05069	-1.6401	lysosomal alpha-mannosidase precursor, putative, expressed
LOC_Os02g51610	-1.6374	CRAL/TRIO domain containing protein, expressed
LOC_Os07g26210	-1.6374	non-lysosomal glucosylceramidase, putative, expressed
LOC_Os01g07110	-1.6372	BRCA2 repeat family protein, expressed
LOC_Os03g07226	-1.6371	thioredoxin, putative, expressed
LOC_Os07g06950	-1.6362	ubiquitin carboxyl-terminal hydrolase, putative, expressed
LOC_Os12g15340	-1.6357	retrotransposon protein, putative, LINE subclass
LOC_Os07g45280	-1.6343	Mo25, putative, expressed
LOC_Os08g05520	-1.6343	myb-like DNA-binding domain containing protein, putative, expressed
LOC_Os09g26760	-1.6339	DNA repair metallo-beta-lactamase family protein
LOC_Os08g30770	-1.6336	ABC transporter, ATP-binding protein, putative, expressed
LOC_Os03g40194	-1.6334	disease resistance RPP13-like protein 1, putative, expressed
LOC_Os07g02590	-1.6326	expressed protein
LOC_Os06g22829	-1.6319	expressed protein
LOC_Os03g50900	-1.6311	transposon protein, putative, unclassified, expressed
LOC_Os11g02300	-1.6288	CPuORF36 - conserved peptide uORF-containing transcript, expressed
LOC_Os01g07170	-1.6284	HORMA domain containing protein, putative, expressed
LOC_Os07g08810	-1.6284	expressed protein
LOC_Os05g50560	-1.6281	CGMC_MAPKCMGC_2.9 - CGMC includes CDA, MAPK, GSK3, and CLKC kinases, expressed
LOC_Os10g24094	-1.6271	expressed protein
LOC_Os04g41850	-1.6265	NIN, putative, expressed
LOC_Os06g09880	-1.6256	EMB1270, putative, expressed
LOC_Os01g40200	-1.6251	XIK, putative, expressed
LOC_Os09g39650	-1.6233	protein kinase family protein, putative, expressed
LOC_Os02g16650	-1.6229	PPR repeat domain containing protein, putative, expressed
LOC_Os03g05040	-1.6229	expressed protein
LOC_Os02g37050	-1.6219	phosphatidylinositolglycan class N family protein, expressed
LOC_Os03g63510	-1.6218	pentatricopeptide, putative, expressed
LOC_Os06g10109	-1.6216	expressed protein
LOC_Os11g06680	-1.6213	expressed protein
LOC_Os10g40060	-1.6211	protein kinase, putative, expressed
LOC_Os02g01280	-1.6209	T-complex protein, putative, expressed
LOC_Os07g46790	-1.6194	4-alpha-glucanotransferase, putative, expressed
LOC_Os03g11470	-1.619	DEAD/DEAH box helicase domain containing protein, expressed
LOC_Os05g28180	-1.619	AMP deaminase, putative, expressed
LOC_Os01g55390	-1.6179	retrotransposon protein, putative, unclassified, expressed
LOC_Os05g06440	-1.6165	dnaJ homolog subfamily B member 11 precursor, putative, expressed
LOC_Os06g47710	-1.6165	leucine-rich repeat receptor-like kinase, putative, expressed
LOC_Os06g19980	-1.6157	MYB family transcription factor, putative, expressed
LOC_Os05g39080	-1.6155	protein kinase family protein, putative, expressed
LOC_Os02g44900	-1.6133	expressed protein
LOC_Os05g25430	-1.6133	receptor-like protein kinase At3g46290 precursor, putative, expressed
LOC_Os07g08050	-1.6114	expressed protein
LOC_Os06g23190	-1.6108	receptor-like protein kinase 5 precursor, putative, expressed
LOC_Os05g45850	-1.6104	expressed protein
LOC_Os10g25110	-1.6104	pumilio-family RNA binding repeat containing protein, expressed
LOC_Os03g04520	-1.61	RNA recognition motif containing protein, putative, expressed
LOC_Os12g32590	-1.6096	NB-ARC domain containing protein, expressed
LOC_Os01g17000	-1.6092	expressed protein
LOC_Os09g29790	-1.6091	PPR repeat domain containing protein, putative, expressed
LOC_Os06g36910	-1.6076	pentatricopeptide, putative
LOC_Os11g45840	-1.6047	expressed protein
LOC_Os02g57800	-1.6041	PPR repeat containing protein, expressed
LOC_Os06g14440	-1.6026	DRD1, putative, expressed
LOC_Os01g48920	-1.6016	beclin-1, putative, expressed
LOC_Os05g01610	-1.6013	FYVE zinc finger domain containing protein
LOC_Os07g05960	-1.6012	conserved hypothetical protein
LOC_Os12g34890	-1.6006	acyl carrier protein, putative, expressed
LOC_Os03g55890	-1.6004	ternary complex factor MIP1, putative, expressed
LOC_Os10g37860	-1.5993	expressed protein
LOC_Os02g04690	-1.5984	cycloartenol synthase, putative, expressed
LOC_Os08g10780	-1.5974	transposon protein, putative, unclassified, expressed
LOC_Os06g30894	-1.5958	expressed protein
LOC_Os02g25870	-1.5957	elongation factor Tu, putative, expressed
LOC_Os08g05670	-1.5953	HEAT repeat family protein, putative, expressed
LOC_Os03g19340	-1.5943	WD domain, G-beta repeat domain containing protein, expressed
LOC_Os02g07780	-1.594	OsSPL4 - SBP-box gene family member, expressed
LOC_Os01g08750	-1.5939	expressed protein
LOC_Os08g44180	-1.5937	expressed protein
LOC_Os03g12450	-1.5918	nucleoporin, putative, expressed
LOC_Os08g09900	-1.5903	transposon protein, putative, unclassified, expressed
LOC_Os06g46754	-1.59	RIC10, putative, expressed
LOC_Os08g08160	-1.5897	expressed protein
LOC_Os04g53670	-1.5884	expressed protein
LOC_Os08g01030	-1.5882	metal cation transporter, putative, expressed
LOC_Os01g48910	-1.5863	AMP-binding enzyme, putative, expressed
LOC_Os02g26984	-1.5863	expressed protein
LOC_Os04g42889	-1.585	hypothetical protein
LOC_Os12g13670	-1.5833	expressed protein
LOC_Os08g39350	-1.5825	glycerophosphoryl diester phosphodiesterase family protein, putative, expressed
LOC_Os03g12236	-1.5822	heat shock protein DnaJ, putative, expressed
LOC_Os01g68160	-1.5812	ZOS1-22 - C2H2 zinc finger protein, expressed
LOC_Os07g28940	-1.5807	ATGRIP/GRIP, putative, expressed

## Sheet: Only up-reg Loto 03hroots
Elements only in "Up_03RLot":	log2FoldChange	Description
LOC_Os08g44560	1.5801	expressed protein
LOC_Os08g25460	1.5824	transcription initiation factor, putative, expressed
LOC_Os03g44200	1.5856	beclin-1, putative, expressed
LOC_Os05g03820	1.5863	glutamate--cysteine ligase, chloroplast precursor, putative, expressed
LOC_Os06g47330	1.5883	dynamin family protein, putative, expressed
LOC_Os09g33970	1.589	expressed protein
LOC_Os04g54350	1.5901	SPRY-domain containing protein, putative, expressed
LOC_Os07g17360	1.5905	transposon protein, putative, unclassified, expressed
LOC_Os05g33620	1.5918	expressed protein
LOC_Os05g48760	1.596	protein of unknown function DUF1421 domain containing protein, expressed
LOC_Os12g42300	1.5962	potasium efflux antiporter protein, putative, expressed
LOC_Os01g70130	1.5963	protein kinase domain containing protein, expressed
LOC_Os05g37434	1.6034	arginyl-tRNA--protein transferase 1, putative, expressed
LOC_Os05g05230	1.6057	expressed protein
LOC_Os01g73970	1.6059	lysine ketoglutarate reductase trans-splicing related 1, putative, expressed
LOC_Os03g16120	1.6079	myosin heavy chain-related, putative, expressed
LOC_Os01g67420	1.6087	lipase, putative, expressed
LOC_Os04g45670	1.6114	src homology-3 domain protein 3, putative, expressed
LOC_Os01g57073	1.6154	insulin-degrading enzyme, putative, expressed
LOC_Os02g24190	1.6161	cyclin-T1-2, putative, expressed
LOC_Os02g47860	1.6178	uridine kinase, putative, expressed
LOC_Os07g02300	1.6201	tetratricopeptide repeat domain containing protein, expressed
LOC_Os04g24170	1.6207	RNA recognition motif containing protein, putative, expressed
LOC_Os05g41530	1.621	ZOS5-11 - C2H2 zinc finger protein, expressed
LOC_Os02g54010	1.6287	lipase class 3 family protein, putative, expressed
LOC_Os08g42960	1.6288	ankyrin repeat-containing protein, putative, expressed
LOC_Os10g07270	1.6324	ubiquitin carboxyl-terminal hydrolase 5, putative, expressed
LOC_Os06g33180	1.6359	expressed protein
LOC_Os02g10040	1.6362	guanine nucleotide-exchange protein like, putative, expressed
LOC_Os02g09920	1.6406	PHD-finger domain containing protein, putative, expressed
LOC_Os03g54150	1.6431	expressed protein
LOC_Os06g33320	1.6482	extra-large G-protein-related, putative, expressed
LOC_Os02g57410	1.6498	OTU-like cysteine protease family protein, putative, expressed
LOC_Os03g56310	1.6501	5-nucleotidase domain-containing protein, putative, expressed
LOC_Os03g10350	1.656	NPGR1, putative, expressed
LOC_Os02g06570	1.6579	CAMK_KIN1/SNF1/Nim1_like.13 - CAMK includes calcium/calmodulin depedent protein kinases, expressed
LOC_Os06g06802	1.6637	retrotransposon protein, putative, unclassified
LOC_Os06g22670	1.6658	tesmin/TSO1-like CXC domain containing protein, expressed
LOC_Os02g40090	1.6667	transporter-related, putative, expressed
LOC_Os12g38590	1.6668	pumilio-family RNA binding repeat containing protein, expressed
LOC_Os08g34070	1.6683	DCN1, putative, expressed
LOC_Os01g01312	1.67	retrotransposon protein, putative, Ty1-copia subclass, expressed
LOC_Os05g46620	1.6715	chaperone protein dnaJ 10, putative, expressed
LOC_Os01g52280	1.6729	NB-ARC domain containing protein, expressed
LOC_Os02g35860	1.6763	expressed protein
LOC_Os11g05700	1.6768	ABC transporter family protein, putative, expressed
LOC_Os06g15690	1.6789	no apical meristem protein, putative, expressed
LOC_Os05g49750	1.6816	expressed protein
LOC_Os02g10770	1.6828	DEAD-box ATP-dependent RNA helicase 41, putative, expressed
LOC_Os03g10080	1.6846	expressed protein
LOC_Os09g25310	1.6869	26S proteasome non-ATPase regulatory subunit 9, putative, expressed
LOC_Os03g20670	1.6891	ELMO/CED-12 family protein, putative, expressed
LOC_Os02g08490	1.69	chaperone protein clpB 1, putative, expressed
LOC_Os08g38410	1.6905	RNA recognition motif containing protein, putative, expressed
LOC_Os02g40664	1.6939	zinc finger family protein, putative, expressed
LOC_Os06g32500	1.6966	retrotransposon protein, putative, Ty3-gypsy subclass
LOC_Os11g01869	1.7	double-stranded RNA binding motif containing protein, expressed
LOC_Os03g44484	1.7003	DNA-directed RNA polymerase II subunit RPB2, putative, expressed
LOC_Os02g20410	1.7032	GTP binding protein, putative, expressed
LOC_Os04g01310	1.7041	serine/threonine-protein kinase receptor precursor, putative, expressed
LOC_Os04g46450	1.7043	zinc finger, C3HC4 type domain containing protein, expressed
LOC_Os03g18310	1.7049	6PF-2-K/Fru-2,6-P2ASE liver isozyme, putative, expressed
LOC_Os02g47360	1.7055	PPR repeat domain containing protein, putative, expressed
LOC_Os04g57600	1.7059	zinc finger C-x8-C-x5-C-x3-H type family protein, expressed
LOC_Os01g68380	1.7062	expressed protein
LOC_Os02g33320	1.7066	RNA recognition motif containing protein, putative, expressed
LOC_Os02g50845	1.7083	expressed protein
LOC_Os02g07044	1.7095	rhodanese-like domain containing protein, putative, expressed
LOC_Os10g37410	1.7159	TBC domain containing protein, expressed
LOC_Os05g41290	1.717	disease resistance RPP13-like protein 1, putative, expressed
LOC_Os09g29930	1.7171	transcription factor BIM2, putative, expressed
LOC_Os02g10840	1.7188	transposon protein, putative, unclassified, expressed
LOC_Os07g38240	1.7208	ZOS7-05 - C2H2 zinc finger protein, expressed
LOC_Os01g40280	1.7266	integral membrane protein, putative, expressed
LOC_Os01g14020	1.7268	expressed protein
LOC_Os06g44380	1.7269	ubiquitin carboxyl-terminal hydrolase family protein, expressed
LOC_Os04g34370	1.7369	serine/threonine-protein kinase receptor precursor, putative, expressed
LOC_Os04g51610	1.7378	calcium-transporting ATPase, plasma membrane-type, putative, expressed
LOC_Os01g43980	1.738	retrotransposon protein, putative, unclassified
LOC_Os03g08430	1.7393	SAC domain containing protein, putative, expressed
LOC_Os02g53140	1.7407	COP1, putative, expressed
LOC_Os11g36190	1.7424	receptor kinase, putative, expressed
LOC_Os05g34230	1.7425	disease resistance protein RGA3, putative, expressed
LOC_Os12g34350	1.744	expressed protein
LOC_Os03g60130	1.7483	transcription elongation factor protein, putative, expressed
LOC_Os01g55799	1.7484	exo70 exocyst complex subunit domain containing protein, expressed
LOC_Os01g14370	1.7601	histone acetyltransferase HAC5, putative, expressed
LOC_Os04g51940	1.7616	YT521-B, putative, expressed
LOC_Os07g46690	1.7618	PHD-finger family protein, expressed
LOC_Os02g05930	1.7625	phytosulfokine receptor precursor, putative, expressed
LOC_Os07g32420	1.7644	bromodomain domain containing protein, expressed
LOC_Os01g70950	1.7662	spermatogenesis-associated protein 20 precursor, putative, expressed
LOC_Os01g74152	1.7662	haloacid dehalogenase-like hydrolase family protein, putative, expressed
LOC_Os10g22950	1.7667	calmodulin-binding transcription activator, putative, expressed
LOC_Os02g37830	1.7671	protein kinase domain containing protein, expressed
LOC_Os03g05390	1.7682	Citrate transporter protein, putative, expressed
LOC_Os03g02160	1.7683	zinc finger C-x8-C-x5-C-x3-H type family protein, expressed
LOC_Os03g03390	1.7683	G-patch domain containing protein, expressed
LOC_Os04g51060	1.7713	expressed protein
LOC_Os05g43280	1.7726	MATH domain containing protein, expressed
LOC_Os09g26700	1.7747	choline/ethanolamine kinase, putative, expressed
LOC_Os01g68970	1.7809	HYS1, putative, expressed
LOC_Os01g34660	1.7818	RNAse P Rpr2/Rpp21 subunit domain containing protein, expressed
LOC_Os06g03600	1.7843	transcriptional corepressor SEUSS, putative, expressed
LOC_Os01g53610	1.7848	selenium-binding protein, related, putative, expressed
LOC_Os07g38160	1.7862	expressed protein
LOC_Os03g58780	1.7883	expressed protein
LOC_Os02g33430	1.7886	E2F family transcription factor protein, putative, expressed
LOC_Os02g34850	1.789	histone-lysine N-methyltransferase ASHH2, putative, expressed
LOC_Os03g22190	1.7909	expressed protein
LOC_Os12g03740	1.799	OsFBX438 - F-box domain containing protein, expressed
LOC_Os03g44100	1.8006	phosphonate metabolism protein-related, putative, expressed
LOC_Os06g06860	1.806	MLA1, putative, expressed
LOC_Os03g56840	1.8074	GTP-binding protein, putative, expressed
LOC_Os01g52110	1.8091	RING finger and CHY zinc finger domain-containing protein 1, putative, expressed
LOC_Os03g17050	1.8115	expressed protein
LOC_Os11g04860	1.8128	anthocyanin 5-O-glucosyltransferase, putative, expressed
LOC_Os03g14850	1.8151	OsMADS72 - MADS-box family gene with M-alpha type-box, expressed
LOC_Os02g53680	1.8172	RPA1A - Putative single-stranded DNA binding complex subunit 1, expressed
LOC_Os01g73530	1.8197	ABC transporter, ATP-binding protein, putative, expressed
LOC_Os03g18200	1.8214	heat shock protein DnaJ, putative, expressed
LOC_Os11g07940	1.8232	expressed protein
LOC_Os01g46700	1.8236	SET domain containing protein, expressed
LOC_Os11g16470	1.8241	MLA10, putative, expressed
LOC_Os11g06190	1.8247	expressed protein
LOC_Os02g26390	1.8255	expressed protein
LOC_Os01g48200	1.8309	callose synthase, putative, expressed
LOC_Os05g27340	1.8332	expressed protein
LOC_Os06g39480	1.8368	SPOC domain containing protein, putative, expressed
LOC_Os08g37350	1.8384	ubiquitin carboxyl-terminal hydrolase family protein, expressed
LOC_Os11g05930	1.8398	response regulator receiver domain containing protein, expressed
LOC_Os01g73620	1.8408	expressed protein
LOC_Os12g37560	1.841	phospholipase C, putative, expressed
LOC_Os01g32660	1.8456	STE_MEK_ste7_MAP2K.2 - STE kinases include homologs to sterile 7, sterile 11 and sterile 20 from yeast, expressed
LOC_Os06g10520	1.8471	pantothenate kinase, putative, expressed
LOC_Os03g54970	1.8476	expressed protein
LOC_Os05g22870	1.8494	PPR repeat domain containing protein, putative, expressed
LOC_Os04g47120	1.8511	acyl-CoA thioesterase 2, putative, expressed
LOC_Os05g24684	1.8522	structural constituent of ribosome, putative, expressed
LOC_Os12g26030	1.8523	FACT complex subunit SPT16, putative, expressed
LOC_Os07g35280	1.8561	TKL_IRAK_DUF26-lc.1 - DUF26 kinases have homology to DUF26 containing loci, expressed
LOC_Os04g53350	1.8572	expressed protein
LOC_Os03g19190	1.8582	TOPBP1C - Similar to DNA replication protein TOPBP1 from, expressed
LOC_Os08g01920	1.8591	SGR2, putative, expressed
LOC_Os10g32710	1.86	WD domain, G-beta repeat domain containing protein, expressed
LOC_Os03g53750	1.8649	nuclear prelamin A recognition factor, putative, expressed
LOC_Os01g07140	1.8678	kelch repeat-containing protein, putative, expressed
LOC_Os06g47130	1.8686	C2 domain containing protein, expressed
LOC_Os03g14590	1.87	calcium-binding EF hand family protein, putative, expressed
LOC_Os05g34650	1.8714	DUF647 domain containing protein, putative, expressed
LOC_Os06g08530	1.8714	ubiquitin carboxyl-terminal hydrolase domain containing protein, expressed
LOC_Os06g45910	1.8732	peptidyl-prolyl cis-trans isomerase-like 4, putative, expressed
LOC_Os03g10400	1.8736	peptidyl-prolyl cis-trans isomerase, putative, expressed
LOC_Os09g34280	1.8754	ankyrin repeat-containing protein, putative, expressed
LOC_Os01g08890	1.8767	expressed protein
LOC_Os01g43580	1.8795	kinesin motor domain containing protein, putative, expressed
LOC_Os01g55650	1.8801	phospholipase, patatin family, putative, expressed
LOC_Os03g21520	1.8827	expressed protein
LOC_Os03g51220	1.883	SWI/SNF-related matrix-associated actin-dependent regulator of chromatin subfamily C member, putative, expressed
LOC_Os05g44610	1.8833	expressed protein
LOC_Os03g60370	1.8849	histidine acid phosphatase, putative, expressed
LOC_Os06g50880	1.888	WD domain, G-beta repeat domain containing protein, expressed
LOC_Os11g09310	1.8904	zinc finger CCHC domain-containing protein 10, putative, expressed
LOC_Os03g11890	1.898	potyvirus VPg interacting protein, putative, expressed
LOC_Os01g47460	1.8997	expressed protein
LOC_Os01g21450	1.8999	expressed protein
LOC_Os11g37880	1.9003	stripe rust resistance protein Yr10, putative, expressed
LOC_Os03g43360	1.9015	zinc finger, C3HC4 type domain containing protein, expressed
LOC_Os02g41990	1.9033	expressed protein
LOC_Os01g25810	1.9057	powdery mildew resistance protein PM3A, putative, expressed
LOC_Os01g53130	1.9119	zinc finger, C3HC4 type domain containing protein, expressed
LOC_Os03g06410	1.9142	protein kinase domain containing protein, expressed
LOC_Os01g55310	1.915	haloacid dehalogenase-like hydrolase domain-containing protein 1A, putative, expressed
LOC_Os01g65890	1.9154	DNA repair metallo-beta-lactamase, putative, expressed
LOC_Os08g05840	1.9158	DNA topoisomerase 1, putative, expressed
LOC_Os07g03025	1.9167	expressed protein
LOC_Os05g38400	1.917	OsFtsH8 FtsH protease, homologue of AtFtsH3/10, expressed
LOC_Os12g15470	1.9234	OsSCP65 - Putative Serine Carboxypeptidase homologue, expressed
LOC_Os10g35200	1.9247	katanin p80 WD40 repeat-containing subunit B1 homolog 1, putative, expressed
LOC_Os11g37980	1.9312	GAUT2/LGT2, putative, expressed
LOC_Os02g10470	1.9347	EF hand family protein, putative, expressed
LOC_Os04g42610	1.9348	plant protein of unknown function DUF869 domain containing protein, expressed
LOC_Os07g08320	1.9359	RNA recognition motif containing protein, expressed
LOC_Os08g43170	1.9375	hydroxymethylglutaryl-CoA synthase, putative, expressed
LOC_Os01g07370	1.9513	KIP1, putative, expressed
LOC_Os03g64219	1.9515	OTU-like cysteine protease family protein, putative, expressed
LOC_Os06g12030	1.9515	glutaredoxin domain containing protein, putative, expressed
LOC_Os01g14090	1.9558	kinesin motor domain containing protein, putative, expressed
LOC_Os07g27390	1.9576	retrotransposon protein, putative, unclassified, expressed
LOC_Os01g67340	1.961	STRUBBELIG-RECEPTOR FAMILY 8 precursor, putative, expressed
LOC_Os06g12400	1.964	Homeobox domain containing protein, expressed
LOC_Os03g52340	1.9651	endoplasmic oxidoreductin-1 precursor, putative, expressed
LOC_Os04g47300	1.9651	CAMK_CAMK_like.26 - CAMK includes calcium/calmodulin depedent protein kinases, expressed
LOC_Os03g54100	1.9657	potassium channel protein, putative, expressed
LOC_Os12g03730	1.9722	zinc finger DHHC domain-containing protein, putative
LOC_Os02g02390	1.9723	S1 RNA binding domain containing protein, expressed
LOC_Os02g57160	1.9785	ELMO/CED-12 family protein, putative, expressed
LOC_Os02g35910	1.9786	protein phosphotase protein, putative, expressed
LOC_Os10g28340	1.9796	heat stress transcription factor, putative, expressed
LOC_Os05g41790	1.9868	zinc finger C-x8-C-x5-C-x3-H type family protein, expressed
LOC_Os03g21850	1.9964	nucleotidyltransferase, putative, expressed
LOC_Os06g51360	1.9982	lysM domain containing protein, putative, expressed
LOC_Os01g25320	1.9994	auxilin, putative, expressed
LOC_Os12g11370	1.9995	verticillium wilt disease resistance protein, putative, expressed
LOC_Os08g16580	2.0006	Cf2/Cf5 disease resistance protein, putative, expressed
LOC_Os01g18850	2.0049	OsSPL1 - SBP-box gene family member, expressed
LOC_Os03g20380	2.006	CAMK_KIN1/SNF1/Nim1_like.2 - CAMK includes calcium/calmodulin depedent protein kinases, expressed
LOC_Os10g31640	2.0084	glycine-rich cell wall structural protein 2 precursor, putative, expressed
LOC_Os03g51640	2.0086	expressed protein
LOC_Os06g49510	2.0133	zinc knuckle family protein, putative, expressed
LOC_Os04g58410	2.0137	smr domain containing protein, expressed
LOC_Os11g03970	2.0165	CAMK_KIN1/SNF1/Nim1_like.5 - CAMK includes calcium/calmodulin depedent protein kinases, expressed
LOC_Os02g04010	2.0197	cyclin-T1-1, putative, expressed
LOC_Os03g06860	2.02	transposon protein, putative, unclassified, expressed
LOC_Os03g31839	2.0215	transposon protein, putative, unclassified
LOC_Os04g24550	2.0257	ATP-binding region, ATPase-like domain containing protein, expressed
LOC_Os05g02680	2.0348	nuclear factor related to kappa-B-binding protein, related, putative, expressed
LOC_Os10g39230	2.0388	tRNA-splicing endonuclease positive effector-related, putative, expressed
LOC_Os08g40620	2.0422	rabGAP/TBC domain-containing protein, putative, expressed
LOC_Os06g47780	2.043	TKL_IRAK_DUF26-lh.3 - DUF26 kinases have homology to DUF26 containing loci, expressed
LOC_Os07g48100	2.0448	CAMK_KIN1/SNF1/Nim1_like.31 - CAMK includes calcium/calmodulin depedent protein kinases, expressed
LOC_Os05g34220	2.0464	vrga1, putative, expressed
LOC_Os11g06040	2.0504	PX domain containing protein, putative, expressed
LOC_Os11g36430	2.0609	zinc finger, C3HC4 type domain containing protein, expressed
LOC_Os08g12830	2.0621	cytidylyltransferase domain containing protein, expressed
LOC_Os01g72940	2.0678	phosphatidylserine decarboxylase, putative, expressed
LOC_Os01g50050	2.0706	polyprenyl synthetase, putative, expressed
LOC_Os05g41750	2.0723	RecF/RecN/SMC N terminal domain containing protein, expressed
LOC_Os09g28300	2.0802	remorin C-terminal domain containing protein, putative, expressed
LOC_Os06g45040	2.0823	B-box zinc finger family protein, putative
LOC_Os07g08420	2.0855	bZIP transcription factor domain containing protein, expressed
LOC_Os03g22560	2.0864	MYB family transcription factor, putative, expressed
LOC_Os04g55420	2.0931	leucine-rich repeat family protein, putative, expressed
LOC_Os01g22630	2.0986	ECT protein, putative, expressed
LOC_Os07g37800	2.1095	bromodomain domain containing protein, expressed
LOC_Os08g07390	2.1191	mla1, putative, expressed
LOC_Os01g62750	2.1259	expressed protein
LOC_Os08g20020	2.1284	octicosapeptide/Phox/Bem1p, putative, expressed
LOC_Os02g35130	2.1316	AIG1, putative, expressed
LOC_Os10g29660	2.1326	TATA-binding protein, putative, expressed
LOC_Os11g10550	2.1361	NBS-LRR disease resistance protein, putative, expressed
LOC_Os01g03060	2.1392	splicing factor, putative, expressed
LOC_Os01g59670	2.1409	expressed protein
LOC_Os04g46020	2.1424	GATA zinc finger domain containing protein, expressed
LOC_Os07g11290	2.1428	expressed protein
LOC_Os12g40520	2.1428	MATH domain containing protein, expressed
LOC_Os03g45280	2.1432	dehydrin, putative, expressed
LOC_Os04g43030	2.1545	lipase class 3 family protein, putative, expressed
LOC_Os07g07050	2.1583	aldehyde oxidase, putative, expressed
LOC_Os01g66130	2.1594	armadillo/beta-catenin repeat family protein, putative, expressed
LOC_Os01g55580	2.1619	tesmin/TSO1-like CXC domain containing protein, expressed
LOC_Os01g03380	2.1626	BBTI6 - Bowman-Birk type bran trypsin inhibitor precursor, putative, expressed
LOC_Os09g19830	2.1645	histone-lysine N-methyltransferase, putative, expressed
LOC_Os08g07830	2.1654	DUF292 domain containing protein, expressed
LOC_Os09g26570	2.1684	CAAX amino terminal protease family protein, putative, expressed
LOC_Os06g37620	2.1752	protein kinase family protein, putative, expressed
LOC_Os02g50560	2.1846	DSHCT domain containing protein, expressed
LOC_Os04g30890	2.1876	MYB family transcription factor, putative, expressed
LOC_Os06g40030	2.2007	S-locus-like receptor protein kinase, putative, expressed
LOC_Os04g51920	2.2029	protein disulfide isomerase, putative, expressed
LOC_Os12g03530	2.213	alpha-N-arabinofuranosidase, putative, expressed
LOC_Os05g38710	2.214	lipin, N-terminal conserved region family protein, expressed
LOC_Os01g56300	2.2147	expressed protein
LOC_Os10g33660	2.2219	SNF7 domain containing protein, putative, expressed
LOC_Os12g31880	2.2256	translation initiation factor, putative, expressed
LOC_Os12g17090	2.2303	stripe rust resistance protein Yr10, putative, expressed
LOC_Os03g06900	2.2327	DNA topoisomerase 3 protein, putative, expressed
LOC_Os02g07750	2.2329	cell cycle control protein, putative, expressed
LOC_Os01g72000	2.2503	armadillo repeat-containing protein, putative, expressed
LOC_Os01g62410	2.2547	MYB family transcription factor, putative, expressed
LOC_Os07g07030	2.2603	expressed protein
LOC_Os05g48340	2.261	proteasome-related, putative, expressed
LOC_Os01g66200	2.2642	expressed protein
LOC_Os06g04880	2.2664	serine threonine kinase, putative, expressed
LOC_Os01g35990	2.2688	RNAse P Rpr2/Rpp21 subunit domain containing protein, expressed
LOC_Os10g02360	2.2695	OsWAK98 - OsWAK receptor-like cytoplasmic kinase OsWAK-RLCK, expressed
LOC_Os08g37630	2.2737	elastin precursor, putative
LOC_Os03g49510	2.2767	phosphatidylinositol-4-phosphate 5-kinase, putative, expressed
LOC_Os03g05820	2.2784	kinesin motor domain containing protein, expressed
LOC_Os08g34760	2.2807	expressed protein
LOC_Os03g29960	2.2863	DEK C terminal domain containing protein, expressed
LOC_Os11g12340	2.2867	disease resistance protein RPM1, putative, expressed
LOC_Os04g42480	2.2946	receptor-like protein kinase At3g46290 precursor, putative, expressed
LOC_Os05g05600	2.298	ATA15 protein, putative, expressed
LOC_Os01g43870	2.3007	NLI interacting factor-like phosphatase, putative, expressed
LOC_Os04g37619	2.3065	zeaxanthin epoxidase, chloroplast precursor, putative, expressed
LOC_Os09g30280	2.3109	glycosyl transferase 8 domain containing protein, putative, expressed
LOC_Os03g14380	2.3139	autophagy protein 9, putative, expressed
LOC_Os02g43540	2.3168	retrotransposon protein, putative, unclassified, expressed
LOC_Os07g08970	2.3182	uncharacterized protein ycf45, putative, expressed
LOC_Os01g11946	2.3223	ABC transporter, ATP-binding protein, putative, expressed
LOC_Os11g06930	2.3248	CBS domain-containing protein, putative, expressed
LOC_Os02g05450	2.3254	Homeobox domain containing protein, expressed
LOC_Os02g50700	2.3329	expressed protein
LOC_Os06g39900	2.3358	agenet domain containing protein, putative, expressed
LOC_Os11g10120	2.3384	expressed protein
LOC_Os12g10670	2.3417	AAA-type ATPase family protein, putative, expressed
LOC_Os04g39560	2.3428	expressed protein
LOC_Os02g58110	2.3446	expressed protein
LOC_Os09g09490	2.3447	disease resistance protein RPM1, putative, expressed
LOC_Os04g32580	2.3453	expressed protein
LOC_Os04g43220	2.3567	zinc finger, C3HC4 type domain containing protein, expressed
LOC_Os03g32590	2.3643	transcription initiation factor, putative, expressed
LOC_Os05g11428	2.37	expressed protein
LOC_Os03g63040	2.3717	expressed protein
LOC_Os01g12710	2.3812	oxidoreductase, short chain dehydrogenase/reductase family domain containing protein, expressed
LOC_Os05g38730	2.3827	SAC3/GANP family protein, putative, expressed
LOC_Os04g34000	2.3894	digalactosyldiacylglycerol synthase, chloroplast precursor, putative, expressed
LOC_Os06g05190	2.3921	BRCA1 C Terminus domain containing protein, expressed
LOC_Os02g47670	2.4	bg55, putative, expressed
LOC_Os05g48855	2.4063	GTP binding protein, putative, expressed
LOC_Os04g49320	2.408	tRNA-splicing endonuclease positive effector-related, putative, expressed
LOC_Os04g37750	2.4169	expressed protein
LOC_Os02g47605	2.4174	expressed protein
LOC_Os02g48740	2.4176	fimbrin-like protein 2, putative, expressed
LOC_Os09g39620	2.4178	protein kinase family protein, putative, expressed
LOC_Os05g34270	2.4235	inactive receptor kinase At1g27190 precursor, putative, expressed
LOC_Os08g13640	2.4251	ankyrin, putative
LOC_Os01g47262	2.4256	AMSH-like protease, putative, expressed
LOC_Os05g40070	2.438	WRKY DNA-binding domain containing protein, expressed
LOC_Os12g37720	2.4396	zinc knuckle family protein, expressed
LOC_Os11g24450	2.4408	mitochondrial carrier protein, putative, expressed
LOC_Os03g08390	2.442	expressed protein
LOC_Os01g02360	2.4462	resistance-related receptor-like kinase, putative, expressed
LOC_Os05g35070	2.4477	DUF630/DUF632 domains containing protein, putative, expressed
LOC_Os03g53080	2.451	zinc finger, C3HC4 type domain containing protein, expressed
LOC_Os01g53670	2.4519	ENTH domain containing protein, expressed
LOC_Os08g39090	2.4617	coiled-coil domain containing 49, putative, expressed
LOC_Os01g52540	2.4935	B3 DNA binding domain containing protein, expressed
LOC_Os02g45690	2.4949	uncharacterized mscS family protein, putative, expressed
LOC_Os08g07280	2.498	expressed protein
LOC_Os03g31550	2.5121	aldehyde oxidase, putative, expressed
LOC_Os03g58910	2.5131	expressed protein
LOC_Os11g11770	2.5151	disease resistance protein RPM1, putative, expressed
LOC_Os01g12660	2.516	AAA-type ATPase family protein, putative, expressed
LOC_Os10g42196	2.5358	expressed protein
LOC_Os06g19730	2.5387	HEAT repeat family protein, putative, expressed
LOC_Os01g48380	2.5469	PPR repeat domain containing protein, putative, expressed
LOC_Os02g43906	2.5474	ceramide kinase-related, putative, expressed
LOC_Os04g41110	2.5497	Rad21 / Rec8 like protein, putative, expressed
LOC_Os02g51780	2.5561	ribonuclease protein, putative, expressed
LOC_Os04g35170	2.5576	expressed protein
LOC_Os04g51960	2.5634	expressed protein
LOC_Os06g36320	2.5669	receptor-like protein kinase 5 precursor, putative, expressed
LOC_Os04g52900	2.5721	ABC transporter family protein, putative, expressed
LOC_Os03g40780	2.577	transport protein-related, putative, expressed
LOC_Os01g05960	2.5825	receptor kinase, putative, expressed
LOC_Os01g56270	2.5842	transposon protein, putative, CACTA, En/Spm sub-class, expressed
LOC_Os01g12890	2.5853	expressed protein
LOC_Os03g27019	2.5862	expressed protein
LOC_Os06g07200	2.591	syntaxin, putative, expressed
LOC_Os06g38670	2.5959	receptor-like protein kinase precursor, putative
LOC_Os03g12160	2.6003	leucine-rich repeat family protein, putative, expressed
LOC_Os04g57140	2.6006	kinesin motor domain containing protein, putative, expressed
LOC_Os10g31320	2.6075	retrotransposon protein, putative, unclassified, expressed
LOC_Os03g62430	2.6106	OsWAK28 - OsWAK receptor-like protein kinase, expressed
LOC_Os06g46980	2.632	hypothetical protein
LOC_Os07g10970	2.6419	leucine zipper protein-like, putative, expressed
LOC_Os05g46470	2.6432	expressed protein
LOC_Os05g48860	2.646	interferon-induced guanylate-binding protein 2, putative, expressed
LOC_Os02g18000	2.653	disease resistance protein RGA2, putative, expressed
LOC_Os07g28930	2.6541	expressed protein
LOC_Os02g54900	2.6708	STE_PAK_Ste20_STLK.2 - STE kinases include homologs to sterile 7, sterile 11 and sterile 20 from yeast, expressed
LOC_Os04g30930	2.6711	NB-ARC domain containing protein
LOC_Os01g31360	2.6731	expressed protein
LOC_Os09g03200	2.6744	hypothetical protein
LOC_Os12g33100	2.6769	guanylate kinase, putative, expressed
LOC_Os10g23310	2.6778	transferase family protein, putative, expressed
LOC_Os01g42860	2.6849	inhibitor I family protein, putative, expressed
LOC_Os02g12010	2.6878	receptor-like protein kinase precursor, putative
LOC_Os05g41150	2.7246	expressed protein
LOC_Os09g03190	2.7325	expressed protein
LOC_Os08g29854	2.748	RGH1A, putative, expressed
LOC_Os04g12580	2.7482	receptor-like protein kinase, putative
LOC_Os08g19980	2.7598	NBS-LRR disease resistance protein, putative, expressed
LOC_Os04g03980	2.7629	flavin monooxygenase, putative, expressed
LOC_Os11g06130	2.766	PHD-finger family protein, expressed
LOC_Os01g12750	2.7669	cytochrome P450, putative, expressed
LOC_Os08g41420	2.7716	expressed protein
LOC_Os11g09864	2.7721	wali7, putative, expressed
LOC_Os04g42770	2.7986	expressed protein
LOC_Os10g34400	2.8027	expressed protein
LOC_Os02g12090	2.8213	hypothetical protein
LOC_Os02g33030	2.8225	bifunctional monodehydroascorbate reductase and carbonic anhydrasenectarin-3 precursor, putative, expressed
LOC_Os03g19020	2.8273	PHD-finger family protein, expressed
LOC_Os11g37260	2.8319	SEY1, putative, expressed
LOC_Os10g23900	2.8374	decarboxylase, putative
LOC_Os04g33240	2.8622	sex determination protein tasselseed-2, putative, expressed
LOC_Os02g12310	2.8985	no apical meristem protein, putative, expressed
LOC_Os01g56780	2.91	plus-3 domain containing protein, expressed
LOC_Os04g30530	2.9129	disease resistance protein RGA2, putative, expressed
LOC_Os04g49430	2.9236	ZR1 protein, putative
LOC_Os04g48390	2.9252	uncharacterized membrane protein, putative, expressed
LOC_Os03g56660	2.9319	calmodulin binding protein, putative, expressed
LOC_Os03g50230	2.9372	protein kinase, putative, expressed
LOC_Os01g12820	2.9411	harpin-induced protein, putative, expressed
LOC_Os06g03580	2.9566	zinc RING finger protein, putative, expressed
LOC_Os05g29050	2.9587	phospholipase D p1, putative, expressed
LOC_Os01g05660	2.9627	expressed protein
LOC_Os04g35864	2.9771	DDT domain-containing protein, putative, expressed
LOC_Os09g26160	2.9807	glutamate receptor, putative, expressed
LOC_Os03g10780	3.0188	flap endonuclease, putative, expressed
LOC_Os02g30650	3.0371	heavy metal-associated domain containing protein, expressed
LOC_Os08g08990	3.044	Cupin domain containing protein, expressed
LOC_Os01g49920	3.0704	protein kinase, putative, expressed
LOC_Os02g41610	3.0857	expressed protein
LOC_Os02g36770	3.0914	galactosyltransferase family protein, putative, expressed
LOC_Os05g44190	3.0929	expressed protein
LOC_Os11g19100	3.1006	retrotransposon protein, putative, unclassified
LOC_Os09g16330	3.118	pleiotropic drug resistance protein, putative, expressed
LOC_Os10g36210	3.1255	valyl-tRNA synthetase, putative
LOC_Os09g24440	3.1305	expressed protein
LOC_Os07g36760	3.1512	retrotransposon protein, putative, Ty3-gypsy subclass
LOC_Os02g57400	3.1665	2-phosphoglycerate kinase-related, putative, expressed
LOC_Os07g02570	3.1876	NB-ARC domain containing protein
LOC_Os10g04520	3.1907	expressed protein
LOC_Os04g41370	3.1914	Leucine Rich Repeat family protein
LOC_Os04g35880	3.2006	retrotransposon protein, putative, unclassified, expressed
LOC_Os05g23410	3.2015	hypothetical protein
LOC_Os11g44680	3.2043	calmodulin binding protein, putative, expressed
LOC_Os11g36200	3.229	receptor-like protein kinase 2 precursor, putative, expressed
LOC_Os03g49630	3.2367	expressed protein
LOC_Os06g45860	3.24	molybdenum cofactor sulfurase, putative, expressed
LOC_Os12g10710	3.2402	NB-ARC domain containing protein, expressed
LOC_Os10g03550	3.2415	expressed protein
LOC_Os04g49890	3.2673	multidrug resistance-associated protein, putative, expressed
LOC_Os05g31690	3.2823	expressed protein
LOC_Os08g01390	3.3122	phosphatidylinositol-4-phosphate 5-Kinase, putative, expressed
LOC_Os02g06580	3.3282	formin, putative, expressed
LOC_Os08g35590	3.336	expressed protein
LOC_Os02g43912	3.3536	ceramide kinase-related, putative
LOC_Os04g51320	3.3539	transcription factor TF2, putative, expressed
LOC_Os12g30070	3.3585	disease resistance protein RPM1, putative
LOC_Os12g03810	3.3678	CAMK_KIN1/SNF1/Nim1_like.37 - CAMK includes calcium/calmodulin depedent protein kinases, expressed
LOC_Os03g17200	3.3823	plant-specific domain TIGR01589 family protein
LOC_Os02g11760	3.3931	pleiotropic drug resistance protein, putative, expressed
LOC_Os02g05960	3.4102	phytosulfokine receptor precursor, putative, expressed
LOC_Os09g12650	3.4137	pyrophosphate--fructose 6-phosphate 1-phosphotransferase subunit alpha, putative, expressed
LOC_Os03g04500	3.4178	tetratricopeptide repeat domain containing protein, expressed
LOC_Os11g11960	3.4272	disease resistance protein RPM1, putative, expressed
LOC_Os02g15930	3.444	expressed protein
LOC_Os01g08510	3.4835	MAR-binding filament-like protein 1, putative, expressed
LOC_Os04g51820	3.5004	OsHKT1;1 - Na+ transporter, expressed
LOC_Os03g17164	3.5115	kinesin-related protein, putative, expressed
LOC_Os01g13425	3.5341	expressed protein
LOC_Os04g02860	3.5461	disease resistance protein RPM1, putative
LOC_Os11g12330	3.5635	disease resistance protein RPM1, putative, expressed
LOC_Os10g05400	3.5776	OsWAK102 - OsWAK receptor-like cytoplasmic kinase OsWAK-RLCK
LOC_Os05g51110	3.5964	expressed protein
LOC_Os06g28800	3.6618	hypothetical protein
LOC_Os02g40784	3.6938	WAX2, putative, expressed
LOC_Os02g32740	3.7241	SNARE domain containing protein, putative, expressed
LOC_Os01g12300	3.7291	hypothetical protein
LOC_Os12g36910	3.7378	calmodulin binding protein, putative, expressed
LOC_Os05g38980	3.7646	respiratory burst oxidase, putative, expressed
LOC_Os09g27680	3.7859	expressed protein
LOC_Os07g33690	3.8398	NBS-LRR type disease resistance protein Hom-F, putative, expressed
LOC_Os02g01810	3.909	expressed protein
LOC_Os04g44150	3.9758	gibberellin 2-beta-dioxygenase 7, putative, expressed
LOC_Os07g07040	4.001	erythrocyte binding protein 3, putative, expressed
LOC_Os04g58030	4.0086	expressed protein
LOC_Os07g07974	4.0152	tesmin/TSO1-like CXC domain containing protein, expressed
LOC_Os07g36770	4.0407	retrotransposon protein, putative, Ty3-gypsy subclass
LOC_Os07g05365	4.0799	photosystem II 10 kDa polypeptide, chloroplast precursor, putative, expressed
LOC_Os01g06510	4.0861	arginyl-tRNA synthetase, putative, expressed
LOC_Os04g53720	4.089	SNF2 family N-terminal domain containing protein, expressed
LOC_Os03g49430	4.0994	pre-mRNA-splicing factor, putative, expressed
LOC_Os04g42240	4.1029	expressed protein
LOC_Os02g04640	4.1522	Myb-like DNA-binding domain containing protein, putative, expressed
LOC_Os01g51010	4.1932	DUF292 domain containing protein, expressed
LOC_Os12g33300	4.1965	integral membrane protein DUF6 containing protein, expressed
LOC_Os01g04380	4.2095	hsp20/alpha crystallin family protein, putative, expressed
LOC_Os10g40490	4.2397	U-box domain containing protein, expressed
LOC_Os04g47700	4.2429	expressed protein
LOC_Os06g48520	4.247	disease resistance protein RPM1, putative
LOC_Os08g37500	4.2705	expressed protein
LOC_Os01g62610	4.3177	peptidyl-prolyl cis-trans isomerase, FKBP-type, putative, expressed
LOC_Os10g10030	4.3335	OsWAK111 - OsWAK receptor-like protein kinase, expressed
LOC_Os01g38580	4.3377	beta,beta-carotene 9,10-dioxygenase, putative, expressed
LOC_Os02g38392	4.3618	NBS-LRR disease resistance protein, putative, expressed
LOC_Os04g06520	4.4166	expressed protein
LOC_Os04g10060	4.4211	ent-kaurene synthase, chloroplast precursor, putative, expressed
LOC_Os11g28470	4.4373	conserved hypothetical protein
LOC_Os04g05650	4.4506	expressed protein
LOC_Os01g58530	4.4598	NB-ARC/LRR disease resistance protein, putative, expressed
LOC_Os01g50490	4.4659	cytochrome P450, putative, expressed
LOC_Os02g11980	4.4758	receptor-like protein kinase precursor, putative, expressed
LOC_Os07g49480	4.4774	KIP1, putative, expressed
LOC_Os11g19864	4.4916	transposon protein, putative, Pong sub-class, expressed
LOC_Os02g38890	4.4974	hypothetical protein
LOC_Os10g34730	4.5866	GEM, putative, expressed
LOC_Os11g12040	4.5893	disease resistance protein RPM1, putative, expressed
LOC_Os06g43080	4.5979	expressed protein
LOC_Os10g05250	4.6084	protein kinase domain containing protein, expressed
LOC_Os05g44180	4.6608	osFTL10 FT-Like10 homologous to Flowering Locus T gene; contains Pfam profile PF01161: Phosphatidylethanolamine-binding protein, expressed
LOC_Os05g45840	4.6798	GTPase-activating protein, putative, expressed
LOC_Os02g48570	4.7289	peptide transporter PTR2, putative, expressed
LOC_Os11g44310	4.813	calmodulin binding protein, putative, expressed
LOC_Os09g35890	4.8131	kinesin motor domain containing protein, expressed
LOC_Os11g12320	4.9015	disease resistance protein RPM1, putative
LOC_Os11g44340	4.95	calmodulin binding protein, putative
LOC_Os05g46690	4.9839	expressed protein
LOC_Os10g33830	5.0986	MATH domain containing protein
LOC_Os01g68370	5.1452	B3 DNA binding domain containing protein, expressed
LOC_Os11g10760	5.2498	NBS-LRR disease resistance protein, putative, expressed
LOC_Os06g37700	5.2509	hypothetical protein
LOC_Os02g43620	5.3643	transporter, major facilitator family, putative, expressed
LOC_Os03g33520	5.3705	exo70 exocyst complex subunit, putative
LOC_Os11g12300	5.4471	NBS-LRR disease resistance protein, putative
LOC_Os02g45450	5.4708	dehydration-responsive element-binding protein, putative, expressed
LOC_Os12g15060	5.7988	retrotransposon protein, putative, Ty3-gypsy subclass
LOC_Os01g11270	5.8095	cytochrome P450, putative, expressed
LOC_Os11g40810	5.8424	receptor kinase, putative, expressed
LOC_Os03g07930	5.8868	retrotransposon protein, putative, Ty3-gypsy subclass
LOC_Os08g22330	5.9725	retrotransposon protein, putative, unclassified
LOC_Os11g10770	6.1053	disease resistance protein RGA3, putative, expressed
LOC_Os02g01990	6.1264	CCT motif family protein
LOC_Os11g48130	6.1381	auxin-induced protein 5NG4, putative
LOC_Os02g17060	6.2965	OsSub15 - Putative Subtilisin homologue
LOC_Os05g18090	6.3517	SHR5-receptor-like kinase, putative, expressed
LOC_Os01g71624	6.7708	expressed protein
LOC_Os01g06740	6.9117	ribosome inactivating protein, putative, expressed
LOC_Os08g18060	7.0231	expressed protein
LOC_Os08g17500	7.2047	cinnamoyl-CoA reductase, putative, expressed
LOC_Os12g22970	7.4137	expressed protein
LOC_Os06g05510	8.8168	expressed protein
LOC_Os01g02750	11	protein kinase domain containing protein, expressed
LOC_Os01g06720	11	disease resistance protein SlVe2 precursor, putative
LOC_Os01g58350	11	conserved hypothetical protein
LOC_Os02g01140	11	GDSL-like lipase/acylhydrolase, putative, expressed
LOC_Os02g04780	11	expressed protein
LOC_Os04g45080	11	expressed protein
LOC_Os05g33580	11	expressed protein
LOC_Os06g02650	11	retrotransposon protein, putative, unclassified, expressed
LOC_Os07g03620	11	SCP-like extracellular protein
LOC_Os07g08610	11	retrotransposon protein, putative, unclassified
LOC_Os08g07020	11	hypothetical protein
LOC_Os10g38274	11	ATP synthase C chain, putative
LOC_Os10g38278	11	chloroplast 30S ribosomal protein S2, putative
LOC_Os11g40850	11	expressed protein

## Sheet: Only down-reg Loto 03hroots
Elements only in "Down_03RLot":	log2FoldChange	Description
LOC_Os03g25820	-11	amino acid permease family protein, putative
LOC_Os03g38210	-11	MYB family transcription factor, putative, expressed
LOC_Os06g21900	-11	hypothetical protein
LOC_Os07g27500	-11	hypothetical protein
LOC_Os08g19770	-11	conserved hypothetical protein
LOC_Os10g01660	-11	transferase family protein, putative, expressed
LOC_Os10g29800	-11	expressed protein
LOC_Os04g46140	-8.5726	transferase family protein, putative, expressed
LOC_Os05g43860	-6.8011	expressed protein
LOC_Os01g41200	-6.3513	heavy metal-associated domain containing protein, expressed
LOC_Os11g37630	-6.2962	conserved hypothetical protein
LOC_Os02g15100	-6.1451	zinc finger, C3HC4 type domain containing protein, expressed
LOC_Os05g41250	-6.0767	VQ domain containing protein, putative
LOC_Os11g07010	-5.7884	hypothetical protein
LOC_Os12g18410	-5.7819	expressed protein
LOC_Os05g07626	-5.6558	expressed protein
LOC_Os03g12030	-5.386	3-ketoacyl-CoA synthase, putative, expressed
LOC_Os08g01980	-5.3595	transferase family protein, putative, expressed
LOC_Os01g42340	-5.2162	conserved hypothetical protein
LOC_Os01g65110	-5.1979	POT family protein, expressed
LOC_Os04g07260	-5.0664	hypothetical protein
LOC_Os10g30070	-5.0406	sodium/calcium exchanger protein, putative, expressed
LOC_Os04g47250	-4.975	cytochrome P450, putative, expressed
LOC_Os07g02150	-4.9721	3-5 exonuclease domain-containing protein, putative, expressed
LOC_Os01g74430	-4.9441	hypothetical protein
LOC_Os10g18150	-4.8453	crooked neck, putative, expressed
LOC_Os02g44654	-4.7967	cytochrome P450, putative, expressed
LOC_Os11g31940	-4.7782	GDSL-like lipase/acylhydrolase, putative, expressed
LOC_Os10g38860	-4.7474	hydrolase, alpha/beta fold family domain containing protein, expressed
LOC_Os12g26510	-4.7433	expressed protein
LOC_Os06g49230	-4.6431	peptide transporter, putative
LOC_Os02g13190	-4.6192	F-box family protein, putative, expressed
LOC_Os06g28670	-4.5056	polygalacturonase, putative, expressed
LOC_Os06g10670	-4.4951	aspartic proteinase nepenthesin-1 precursor, putative, expressed
LOC_Os06g46180	-4.4603	retrotransposon protein, putative, unclassified
LOC_Os06g17410	-4.4598	dof zinc finger domain containing protein, putative, expressed
LOC_Os01g44390	-4.4336	MYB family transcription factor, putative, expressed
LOC_Os12g28770	-4.4263	POEI19 - Pollen Ole e I allergen and extensin family protein precursor, expressed
LOC_Os12g30000	-4.4045	expressed protein
LOC_Os02g04220	-4.3436	hypothetical protein
LOC_Os03g46470	-4.3406	metal cation transporter, putative, expressed
LOC_Os11g37900	-4.2465	3-ketoacyl-CoA synthase, putative, expressed
LOC_Os08g10310	-4.2436	SHR5-receptor-like kinase, putative, expressed
LOC_Os04g40730	-4.2432	oxidoreductase, short chain dehydrogenase/reductase family, putative, expressed
LOC_Os09g18390	-4.2376	flavonol synthase/flavanone 3-hydroxylase, putative, expressed
LOC_Os12g29500	-4.2196	conserved hypothetical protein
LOC_Os03g57980	-4.1547	LTPL99 - Protease inhibitor/seed storage/LTP family protein precursor, expressed
LOC_Os11g24140	-4.1538	plastocyanin-like domain containing protein, putative, expressed
LOC_Os02g47510	-4.1483	9-cis-epoxycarotenoid dioxygenase 1, chloroplast precursor, putative, expressed
LOC_Os02g36600	-4.1427	aldose 1-epimerase, putative, expressed
LOC_Os03g10440	-4.1358	glycosyl hydrolase family 10 protein, putative, expressed
LOC_Os04g51980	-4.1153	transferase family domain containing protein, expressed
LOC_Os08g02094	-4.0659	GDSL-like lipase/acylhydrolase, putative, expressed
LOC_Os09g04370	-4.0486	conserved hypothetical protein
LOC_Os01g51570	-4.0439	glycosyl hydrolases family 17, putative, expressed
LOC_Os09g06620	-4.0283	OsFBX307 - F-box domain containing protein, expressed
LOC_Os09g21900	-3.9799	expressed protein
LOC_Os05g50300	-3.979	AMP-binding enzyme, putative, expressed
LOC_Os02g10030	-3.9323	hypothetical protein
LOC_Os11g37920	-3.9073	DJ-1 family protein, putative, expressed
LOC_Os04g28830	-3.9035	RALFL34 - Rapid ALkalinization Factor RALF family protein precursor, putative
LOC_Os12g37510	-3.9021	UDP-glucoronosyl and UDP-glucosyl transferase domain containing protein, expressed
LOC_Os03g28190	-3.8917	dirigent, putative, expressed
LOC_Os10g33780	-3.8898	DUF640 domain containing protein, putative, expressed
LOC_Os06g02250	-3.8774	MYB family transcription factor, putative
LOC_Os06g33720	-3.8718	flavin-containing monooxygenase family protein, putative, expressed
LOC_Os12g24320	-3.8532	ATPase 3, putative, expressed
LOC_Os10g35500	-3.8008	epoxide hydrolase, putative, expressed
LOC_Os09g04339	-3.794	expressed protein
LOC_Os07g30330	-3.7904	cytokinin-O-glucosyltransferase 2, putative, expressed
LOC_Os06g30030	-3.7773	DUF617 domain containing protein
LOC_Os03g30250	-3.7437	COBRA-like protein precursor, putative, expressed
LOC_Os04g35580	-3.7321	expressed protein
LOC_Os09g26290	-3.7278	amino acid transporter family protein, putative
LOC_Os06g08900	-3.7075	glutamate receptor 2.6 precursor, putative, expressed
LOC_Os02g33550	-3.6992	harpin-induced protein 1 domain containing protein, expressed
LOC_Os03g19420	-3.6898	nicotianamine synthase, putative, expressed
LOC_Os12g38350	-3.6548	RALFL43 - Rapid ALkalinization Factor RALF family protein precursor, expressed
LOC_Os04g51830	-3.6527	OsHKT1;4 - Na+ transporter, expressed
LOC_Os03g40600	-3.6497	cytochrome P450 78A11, putative, expressed
LOC_Os07g14890	-3.6385	expressed protein
LOC_Os04g39380	-3.6088	heavy metal transport/detoxification protein, putative, expressed
LOC_Os02g53880	-3.6026	hypothetical protein
LOC_Os02g49920	-3.6015	3-ketoacyl-CoA synthase, putative, expressed
LOC_Os11g06980	-3.5906	BURP domain containing protein, expressed
LOC_Os10g34480	-3.5705	cytochrome P450, putative, expressed
LOC_Os01g04750	-3.5522	B3 DNA binding domain containing protein, expressed
LOC_Os06g39110	-3.5516	expressed protein
LOC_Os08g31890	-3.5462	conserved hypothetical protein
LOC_Os06g36810	-3.5439	expressed protein
LOC_Os10g03390	-3.5314	transferase family protein, putative, expressed
LOC_Os04g32120	-3.5116	hypothetical protein
LOC_Os02g33240	-3.468	OsFBX51 - F-box domain containing protein, expressed
LOC_Os07g06860	-3.4425	gibberellin receptor GID1L2, putative, expressed
LOC_Os10g27330	-3.42	glycerol-3-phosphate acyltransferase, putative, expressed
LOC_Os06g22600	-3.3924	aluminum-activated malate transporter, putative, expressed
LOC_Os12g33610	-3.3871	phenylalanine ammonia-lyase, putative, expressed
LOC_Os10g37400	-3.3577	DUF538 domain containing protein, putative, expressed
LOC_Os04g51520	-3.3568	glycosyl hydrolases family 16, putative, expressed
LOC_Os01g07850	-3.3559	glyoxalase family protein, putative, expressed
LOC_Os01g24600	-3.3466	fruit bromelain precursor, putative, expressed
LOC_Os06g15330	-3.336	CCT/B-box zinc finger protein, putative, expressed
LOC_Os10g03360	-3.3182	transferase family protein, putative
LOC_Os05g15630	-3.3126	membrane associated DUF588 domain containing protein, putative, expressed
LOC_Os09g16070	-3.2947	expressed protein
LOC_Os02g05890	-3.294	EMB1303, putative, expressed
LOC_Os06g13760	-3.2732	glycosyl transferase 8 domain containing protein, putative, expressed
LOC_Os08g36310	-3.2495	cytochrome P450, putative, expressed
LOC_Os08g37030	-3.2495	gibberellin receptor GID1L2, putative, expressed
LOC_Os10g25870	-3.2405	dirigent, putative, expressed
LOC_Os07g01214	-3.2239	transposon protein, putative, unclassified, expressed
LOC_Os07g47230	-3.2109	TKL_IRAK_DUF26-lh.10 - DUF26 kinases have homology to DUF26 containing loci, expressed
LOC_Os01g68470	-3.1953	hypothetical protein
LOC_Os05g43760	-3.1852	TCP family transcription factor, putative, expressed
LOC_Os02g13020	-3.1536	expressed protein
LOC_Os03g18729	-3.1535	hypothetical protein
LOC_Os07g48680	-3.1459	zinc finger, C3HC4 type domain containing protein, expressed
LOC_Os02g36440	-3.1288	transporter family protein, putative, expressed
LOC_Os06g51010	-3.105	expressed protein
LOC_Os01g22710	-3.0932	organic cation transporter-related, putative, expressed
LOC_Os01g63580	-3.0891	glycerol-3-phosphate acyltransferase, putative, expressed
LOC_Os01g15990	-3.0882	expressed protein
LOC_Os03g53360	-3.082	transferase family protein, putative, expressed
LOC_Os05g04440	-3.0806	peroxidase precursor, putative, expressed
LOC_Os05g50310	-3.0697	ZF-HD protein dimerisation region containing protein, expressed
LOC_Os10g33170	-3.066	POT domain containing peptide transporter, putative, expressed
LOC_Os05g31550	-3.0659	disease resistance protein RGA4, putative
LOC_Os11g17720	-3.0588	plant protein of unknown function domain containing protein, expressed
LOC_Os04g44460	-3.0568	sulfotransferase domain containing protein, expressed
LOC_Os07g01400	-3.0551	peroxidase precursor, putative, expressed
LOC_Os04g46400	-3.0515	AP2 domain containing protein, expressed
LOC_Os04g55740	-3.0508	peroxidase precursor, putative, expressed
LOC_Os06g04150	-3.0497	magnesium-protoporphyrin O-methyltransferase, putative, expressed
LOC_Os01g61160	-3.0482	laccase precursor protein, putative, expressed
LOC_Os05g09480	-3.0472	OsIAA16 - Auxin-responsive Aux/IAA gene family member, expressed
LOC_Os07g07920	-3.0423	LTPL100 - Protease inhibitor/seed storage/LTP family protein precursor, expressed
LOC_Os05g20100	-3.0331	glycerol-3-phosphate acyltransferase, putative, expressed
LOC_Os01g43290	-3.0316	conserved hypothetical protein
LOC_Os03g28160	-3.0312	jacalin-like lectin domain containing protein, expressed
LOC_Os10g33520	-3.0258	alcohol oxidase, putative, expressed
LOC_Os03g18170	-3.0221	STE_MEKK_ste11_MAP3K.13 - STE kinases include homologs to sterile 7, sterile 11 and sterile 20 from yeast, expressed
LOC_Os06g43430	-3.0205	cytochrome P450, putative, expressed
LOC_Os02g10150	-3.0141	bZIP transcription factor, putative
LOC_Os08g01140	-3.0114	cytochrome b561, putative, expressed
LOC_Os02g46750	-3.0079	expressed protein
LOC_Os02g03030	-3.0054	ATXR, putative
LOC_Os11g31090	-2.999	transferase family protein, putative, expressed
LOC_Os02g53690	-2.9984	growth regulating factor protein, putative, expressed
LOC_Os03g05570	-2.9775	RING-H2 finger protein ATL3F, putative, expressed
LOC_Os12g38320	-2.9775	expressed protein
LOC_Os05g39540	-2.9632	metal cation transporter, putative, expressed
LOC_Os06g46170	-2.9555	retrotransposon protein, putative, unclassified
LOC_Os06g43620	-2.9533	haemolysin-III, putative, expressed
LOC_Os07g04940	-2.9518	uncharacterized PE-PGRS family protein PE_PGRS54 precursor, putative
LOC_Os01g18744	-2.9394	transferase family protein, putative, expressed
LOC_Os06g43600	-2.9186	LTPL129 - Protease inhibitor/seed storage/LTP family protein precursor, expressed
LOC_Os11g04380	-2.9185	domain of unknown function, DUF250 domain containing protein, expressed
LOC_Os04g01600	-2.9111	erythronate-4-phosphate dehydrogenase domain containing protein, expressed
LOC_Os05g33900	-2.9087	auxin-induced protein 5NG4, putative, expressed
LOC_Os08g24790	-2.9061	AIR12, putative, expressed
LOC_Os10g25900	-2.9052	dirigent, putative, expressed
LOC_Os09g23084	-2.9049	endoglucanase, putative, expressed
LOC_Os01g16400	-2.9031	NB-ARC domain containing protein, expressed
LOC_Os08g41590	-2.8988	peptide transporter PTR2, putative, expressed
LOC_Os03g13390	-2.8962	oxidoreductase, aldo/keto reductase family protein, putative, expressed
LOC_Os07g03960	-2.8918	transporter family protein, putative, expressed
LOC_Os02g12690	-2.8916	cytochrome P450, putative, expressed
LOC_Os09g07460	-2.8914	kelch repeat protein, putative, expressed
LOC_Os03g07120	-2.8889	expressed protein
LOC_Os09g10274	-2.8735	expressed protein
LOC_Os02g54540	-2.8729	SCP-like extracellular protein
LOC_Os12g12580	-2.8694	NADP-dependent oxidoreductase, putative, expressed
LOC_Os09g21260	-2.8591	cytochrome P450 domain containing protein, expressed
LOC_Os12g16010	-2.855	sex determination protein tasselseed-2, putative, expressed
LOC_Os06g36850	-2.852	cysteine synthase, putative
LOC_Os07g02060	-2.8519	OsWRKY29 - Superfamily of TFs having WRKY and zinc finger domains, expressed
LOC_Os05g45820	-2.8494	heavy metal-associated domain containing protein, expressed
LOC_Os01g10460	-2.8406	conserved hypothetical protein
LOC_Os11g46870	-2.838	protein kinase, putative
LOC_Os05g48890	-2.836	fasciclin domain containing protein, expressed
LOC_Os04g28250	-2.8359	cysteine proteinase inhibitor precursor, putative, expressed
LOC_Os06g41980	-2.8255	LYK8, putative, expressed
LOC_Os06g11730	-2.8227	RNA recognition motif containing protein, putative, expressed
LOC_Os01g11810	-2.8201	powdery mildew resistant protein 5, putative, expressed
LOC_Os04g41900	-2.8194	expressed protein
LOC_Os02g10140	-2.8168	bZIP transcription factor domain containing protein
LOC_Os02g32469	-2.8133	expressed protein
LOC_Os06g10930	-2.8113	xyloglucan fucosyltransferase, putative, expressed
LOC_Os06g40818	-2.8106	aspartic proteinase, putative, expressed
LOC_Os09g33650	-2.8082	expressed protein
LOC_Os06g43400	-2.806	tabersonine 16-hydroxylase, putative
LOC_Os11g10460	-2.8045	peroxidase precursor, putative, expressed
LOC_Os07g35480	-2.7843	glucan endo-1,3-beta-glucosidase precursor, putative, expressed
LOC_Os08g23180	-2.7813	fasciclin-like arabinogalactan protein 8 precursor, putative, expressed
LOC_Os01g01120	-2.765	enolase-phosphatase E1, putative, expressed
LOC_Os03g53520	-2.7617	expressed protein
LOC_Os02g38120	-2.7603	BTBN3 - Bric-a-Brac, Tramtrack, Broad Complex BTB domain with non-phototropic hypocotyl 3 NPH3 domain, expressed
LOC_Os04g49970	-2.7549	U-box, putative, expressed
LOC_Os01g41240	-2.7521	hydrolase, alpha/beta fold family domain containing protein, expressed
LOC_Os06g21590	-2.7504	chlorophyll A-B binding protein, putative, expressed
LOC_Os08g37040	-2.743	gibberellin receptor GID1L2, putative, expressed
LOC_Os11g10870	-2.7415	dirigent, putative, expressed
LOC_Os05g11010	-2.7387	harpin-induced protein 1 domain containing protein, expressed
LOC_Os12g32940	-2.7384	transporter family protein, putative, expressed
LOC_Os03g31880	-2.7367	SHORT-ROOT, putative, expressed
LOC_Os02g09490	-2.7361	dehydrogenase, putative, expressed
LOC_Os06g06000	-2.7339	conserved hypothetical protein
LOC_Os09g34214	-2.7306	UDP-glucoronosyl and UDP-glucosyl transferase domain containing protein, expressed
LOC_Os03g12290	-2.7215	glutamine synthetase, catalytic domain containing protein, expressed
LOC_Os04g38410	-2.721	chlorophyll A-B binding protein, putative, expressed
LOC_Os07g44010	-2.7184	expressed protein
LOC_Os08g16830	-2.7133	retrotransposon protein, putative, SINE subclass, expressed
LOC_Os06g49770	-2.7051	LTPL86 - Protease inhibitor/seed storage/LTP family protein precursor, expressed
LOC_Os12g01730	-2.6998	laccase-23 precursor, putative, expressed
LOC_Os04g42620	-2.6964	uncharacterized protein At4g06744 precursor, putative, expressed
LOC_Os02g28900	-2.6931	cytokinin-O-glucosyltransferase 2, putative, expressed
LOC_Os05g42130	-2.6915	MONOCULM 1, putative, expressed
LOC_Os05g28040	-2.6864	DUF640 domain containing protein, putative, expressed
LOC_Os01g53500	-2.682	RING-H2 finger protein ATL2M, putative, expressed
LOC_Os02g28310	-2.6784	conserved hypothetical protein
LOC_Os09g15950	-2.6779	expressed protein
LOC_Os10g18099	-2.6748	OsWRKY18 - Superfamily of TFs having WRKY and zinc finger domains
LOC_Os07g44090	-2.6707	myb-related protein Hv33, putative, expressed
LOC_Os02g42310	-2.6673	OsSCP8 - Putative Serine Carboxypeptidase homologue, expressed
LOC_Os04g37970	-2.664	transporter family protein, putative
LOC_Os10g28210	-2.6631	plant-specific domain TIGR01615 family protein, expressed
LOC_Os03g14170	-2.6519	3-ketoacyl-CoA synthase, putative, expressed
LOC_Os04g20164	-2.6493	amine oxidase precursor, putative, expressed
LOC_Os01g47900	-2.6442	S-locus-like receptor protein kinase, putative, expressed
LOC_Os07g02100	-2.6413	flavin-containing monooxygenase family protein, putative, expressed
LOC_Os02g05744	-2.6339	endoglucanase, putative, expressed
LOC_Os02g48390	-2.6338	phosphoribosyl transferase, putative, expressed
LOC_Os01g65140	-2.6327	peptide transporter PTR2, putative, expressed
LOC_Os08g36480	-2.62	nitrate reductase, putative, expressed
LOC_Os01g46370	-2.6182	lipase class 3 family protein, putative, expressed
LOC_Os09g28720	-2.615	alpha/beta hydrolase fold, putative, expressed
LOC_Os02g49140	-2.6097	glycosyltransferase, putative, expressed
LOC_Os05g05690	-2.6091	DTA2, putative, expressed
LOC_Os11g07890	-2.6073	transposon protein, putative, CACTA, En/Spm sub-class, expressed
LOC_Os11g13890	-2.6055	chlorophyll A-B binding protein, putative, expressed
LOC_Os07g35370	-2.6044	TKL_IRAK_DUF26-lc.15 - DUF26 kinases have homology to DUF26 containing loci, expressed
LOC_Os07g44590	-2.6043	peroxidase precursor, putative, expressed
LOC_Os09g39410	-2.6025	male sterility protein, putative, expressed
LOC_Os06g34390	-2.59	zinc finger, C3HC4 type domain containing protein, expressed
LOC_Os03g19990	-2.5891	WD40-like Beta Propeller Repeat family protein, expressed
LOC_Os01g19020	-2.5853	peroxidase precursor, putative, expressed
LOC_Os04g56180	-2.5786	peroxidase precursor, putative, expressed
LOC_Os11g26190	-2.5759	RALFL23 - Rapid ALkalinization Factor RALF family protein precursor, expressed
LOC_Os05g33280	-2.5753	thylakoid lumen protein, putative, expressed
LOC_Os08g34550	-2.5735	RING-H2 finger protein, putative, expressed
LOC_Os10g40720	-2.5672	expansin precursor, putative, expressed
LOC_Os09g30486	-2.5662	fasciclin domain containing protein, expressed
LOC_Os07g28250	-2.5629	lipase class 3 family protein, putative, expressed
LOC_Os09g28600	-2.5623	expressed protein
LOC_Os02g20360	-2.5594	tyrosine aminotransferase, putative, expressed
LOC_Os09g33720	-2.5592	protein transport protein Sec61, putative, expressed
LOC_Os07g38030	-2.5529	GRAS family transcription factor domain containing protein, expressed
LOC_Os04g42800	-2.5518	photosystem-II repair protein, putative, expressed
LOC_Os06g01620	-2.5509	scarecrow, putative, expressed
LOC_Os06g12980	-2.5507	cyclin, putative, expressed
LOC_Os09g36490	-2.5458	expressed protein
LOC_Os12g10320	-2.5444	plant-specific domain TIGR01627 family protein, expressed
LOC_Os04g40470	-2.543	cytochrome P450, putative, expressed
LOC_Os06g08120	-2.5415	plant protein of unknown function domain containing protein, expressed
LOC_Os01g24500	-2.5399	hypothetical protein
LOC_Os09g33830	-2.539	solute carrier family 35 member F1, putative, expressed
LOC_Os01g70180	-2.5386	exostosin family domain containing protein, expressed
LOC_Os08g38270	-2.5345	fasciclin domain containing protein, expressed
LOC_Os10g31910	-2.5339	pectate lyase precursor, putative, expressed
LOC_Os10g35370	-2.5335	oxidoreductase, short chain dehydrogenase/reductase family domain containing family, expressed
LOC_Os07g40860	-2.5291	retrotransposon protein, putative, unclassified, expressed
LOC_Os03g08624	-2.526	dihydroflavonol-4-reductase, putative, expressed
LOC_Os06g05990	-2.5241	zinc finger family protein, putative, expressed
LOC_Os05g06140	-2.5217	lipase, putative, expressed
LOC_Os07g12240	-2.5208	EF hand family protein, putative
LOC_Os03g25330	-2.5206	peroxidase precursor, putative, expressed
LOC_Os07g31430	-2.5184	phosphate-induced protein 1 conserved region domain containing protein, expressed
LOC_Os02g57620	-2.5093	Citrate transporter protein, putative, expressed
LOC_Os02g48870	-2.5076	aspartic proteinase nepenthesin-2 precursor, putative, expressed
LOC_Os07g36210	-2.5074	expressed protein
LOC_Os03g60850	-2.5003	peptide transporter PTR2, putative, expressed
LOC_Os12g44030	-2.5002	purple acid phosphatase precursor, putative, expressed
LOC_Os06g04090	-2.4974	no apical meristem protein, putative, expressed
LOC_Os03g16610	-2.4967	laccase precursor protein, putative, expressed
LOC_Os01g57710	-2.494	membrane protein, putative, expressed
LOC_Os03g09910	-2.4926	aminotransferase, classes I and II, domain containing protein, expressed
LOC_Os05g34600	-2.4916	no apical meristem protein, putative, expressed
LOC_Os07g38550	-2.4897	expressed protein
LOC_Os02g43660	-2.487	plastocyanin-like domain containing protein, putative, expressed
LOC_Os11g45270	-2.4842	hypothetical protein
LOC_Os08g36500	-2.4837	nitrate reductase, putative, expressed
LOC_Os07g06680	-2.4836	fasciclin domain containing protein, expressed
LOC_Os03g59440	-2.4824	dirigent, putative, expressed
LOC_Os04g37980	-2.4783	transporter family protein, putative, expressed
LOC_Os07g40910	-2.4779	expressed protein
LOC_Os02g53530	-2.4765	ZOS2-17 - C2H2 zinc finger protein, expressed
LOC_Os05g34010	-2.474	peptide transporter PTR2, putative, expressed
LOC_Os11g25780	-2.4736	PB1 domain containing protein, expressed
LOC_Os06g08250	-2.4733	zinc finger family protein, putative, expressed
LOC_Os03g18140	-2.4726	expressed protein
LOC_Os05g31910	-2.4709	white-brown complex homolog protein 16, putative, expressed
LOC_Os12g44070	-2.4709	nodulin, putative, expressed
LOC_Os05g11510	-2.4696	B-box zinc finger family protein, putative, expressed
LOC_Os11g27120	-2.469	hypothetical protein
LOC_Os02g08510	-2.4639	ZOS2-04 - C2H2 zinc finger protein, expressed
LOC_Os07g18750	-2.4634	LTPL42 - Protease inhibitor/seed storage/LTP family protein precursor, expressed
LOC_Os01g53390	-2.4632	glucosyltransferase, putative, expressed
LOC_Os04g42720	-2.4617	TMS membrane protein/tumour differentially expressed protein, putative, expressed
LOC_Os08g05290	-2.4562	receptor-like protein kinase 5 precursor, putative, expressed
LOC_Os02g21810	-2.454	cytochrome P450 51, putative, expressed
LOC_Os04g53230	-2.4522	aminomethyltransferase, putative, expressed
LOC_Os08g03070	-2.4522	lectin-like receptor kinase 1, putative, expressed
LOC_Os03g08720	-2.4484	transferase family protein, putative, expressed
LOC_Os10g32990	-2.4484	receptor-like protein kinase 2 precursor, putative, expressed
LOC_Os04g41970	-2.4477	endoglucanase, putative, expressed
LOC_Os01g18050	-2.4475	tubulin/FtsZ domain containing protein, putative, expressed
LOC_Os07g29190	-2.4466	expressed protein
LOC_Os12g35395	-2.4458	expressed protein
LOC_Os02g44940	-2.4422	RALFL8 - Rapid ALkalinization Factor RALF family protein precursor, expressed
LOC_Os09g27220	-2.4404	ATBRXL3/BRX-LIKE3, putative, expressed
LOC_Os01g15770	-2.4374	transmembrane protein 136, putative, expressed
LOC_Os07g47400	-2.4368	SRC2 protein, putative, expressed
LOC_Os06g20040	-2.4362	aspartic proteinase nepenthesin-2 precursor, putative, expressed
LOC_Os01g18660	-2.4353	aminotransferase, putative, expressed
LOC_Os01g11790	-2.4311	GDSL-like lipase/acylhydrolase, putative, expressed
LOC_Os04g02510	-2.4287	ZOS4-01 - C2H2 zinc finger protein, expressed
LOC_Os04g37990	-2.4281	transporter family protein, putative, expressed
LOC_Os05g51240	-2.4272	hydrolase, alpha/beta fold family domain containing protein, expressed
LOC_Os03g60810	-2.4247	lectin-like receptor kinase, putative, expressed
LOC_Os02g51799	-2.4239	MYB family transcription factor, putative
LOC_Os08g03002	-2.4231	lectin-like receptor kinase 1, putative, expressed
LOC_Os08g06530	-2.4229	rubredoxin family protein, putative, expressed
LOC_Os04g48480	-2.4173	exostosin family domain containing protein, expressed
LOC_Os04g38220	-2.4166	transporter family protein, putative, expressed
LOC_Os01g31690	-2.4162	oxygen-evolving enhancer protein 1, chloroplast precursor, putative, expressed
LOC_Os07g49360	-2.4146	peroxidase precursor, putative, expressed
LOC_Os06g20570	-2.4135	glycosyltransferase, putative, expressed
LOC_Os03g07260	-2.4101	tetratricopeptide repeat domain containing protein
LOC_Os04g57410	-2.4077	methylthioribose kinase, putative, expressed
LOC_Os06g16170	-2.4057	expressed protein
LOC_Os07g29410	-2.4	thioredoxin, putative, expressed
LOC_Os08g39270	-2.3989	fasciclin domain containing protein, expressed
LOC_Os03g30830	-2.3958	X8 domain containing protein, expressed
LOC_Os04g44230	-2.3956	cytokinin dehydrogenase precursor, putative
LOC_Os03g16780	-2.3955	ankyrin repeat family protein, putative, expressed
LOC_Os02g25700	-2.3933	O-acyltransferase, putative
LOC_Os03g04190	-2.3928	cytochrome P450, putative
LOC_Os11g46810	-2.3913	retrotransposon protein, putative, unclassified
LOC_Os02g02400	-2.3907	catalase isozyme A, putative, expressed
LOC_Os03g52880	-2.3895	BTBN9 - Bric-a-Brac, Tramtrack, Broad Complex BTB domain with non-phototropic hypocotyl 3 NPH3 and coiled-coil domains, expressed
LOC_Os08g43440	-2.3888	cytochrome P450, putative, expressed
LOC_Os05g28520	-2.3869	MRH1, putative, expressed
LOC_Os02g21640	-2.3859	expressed protein
LOC_Os02g07190	-2.3848	expressed protein
LOC_Os04g53860	-2.3793	reductase, putative, expressed
LOC_Os05g45080	-2.3785	anthocyanidin 5,3-O-glucosyltransferase, putative, expressed
LOC_Os04g08200	-2.3774	conserved hypothetical protein
LOC_Os07g02140	-2.3755	flavin-containing monooxygenase family protein, putative, expressed
LOC_Os08g16810	-2.3724	retrotransposon protein, putative, SINE subclass, expressed
LOC_Os07g04840	-2.3712	PsbP, putative, expressed
LOC_Os01g31890	-2.3686	transposon protein, putative, unclassified, expressed
LOC_Os04g54130	-2.367	TKL_IRAK_DUF26-ld.1 - DUF26 kinases have homology to DUF26 containing loci, expressed
LOC_Os01g17300	-2.3656	expressed protein
LOC_Os12g41940	-2.3651	remorin family protein, putative, expressed
LOC_Os07g12480	-2.3611	receptor protein kinase, putative
LOC_Os11g44510	-2.3611	hypothetical protein
LOC_Os07g10780	-2.3601	remorin, putative, expressed
LOC_Os01g58480	-2.3595	conserved hypothetical protein
LOC_Os07g29240	-2.3582	expressed protein
LOC_Os09g17740	-2.3564	chlorophyll A-B binding protein, putative, expressed
LOC_Os11g30810	-2.3559	sulfotransferase domain containing protein, expressed
LOC_Os06g06780	-2.3509	harpin-induced protein, putative, expressed
LOC_Os11g13570	-2.3444	gibberellin receptor GID1L2, putative, expressed
LOC_Os07g47210	-2.3428	GDSL-like lipase/acylhydrolase, putative, expressed
LOC_Os09g11460	-2.342	AP2 domain containing protein, expressed
LOC_Os05g04584	-2.3407	transferase family protein, putative, expressed
LOC_Os01g02150	-2.3401	sulfated surface glycoprotein 185 precursor, putative, expressed
LOC_Os03g63760	-2.3391	glycosyl hydrolases family 16, putative, expressed
LOC_Os10g42780	-2.339	lrgB-like family protein, expressed
LOC_Os01g74300	-2.3356	metallothionein, putative, expressed
LOC_Os05g07764	-2.3355	carboxyl-terminal proteinase, putative, expressed
LOC_Os05g25540	-2.3354	STRUBBELIG-RECEPTOR FAMILY 6 precursor, putative, expressed
LOC_Os01g25484	-2.3336	ferredoxin--nitrite reductase, putative, expressed
LOC_Os04g55670	-2.3333	glycosyltransferase family 43 protein, putative, expressed
LOC_Os09g29820	-2.3326	bZIP transcription factor domain containing protein, expressed
LOC_Os06g44420	-2.331	GDU1, putative, expressed
LOC_Os09g33690	-2.3303	Os9bglu32 - beta-glucosidase homologue, similar to G. max hydroxyisourate hydrolase, expressed
LOC_Os11g11050	-2.3301	initiation factor 2 subunit family domain containing protein, expressed
LOC_Os08g16660	-2.33	aspartic proteinase nepenthesin precursor, putative, expressed
LOC_Os12g23280	-2.3289	heavy metal-associated domain containing protein, expressed
LOC_Os05g11990	-2.3248	TTL1, putative, expressed
LOC_Os10g02490	-2.3232	oxidoreductase, aldo/keto reductase family protein, putative, expressed
LOC_Os09g18450	-2.3215	flavonol synthase/flavanone 3-hydroxylase, putative, expressed
LOC_Os12g37530	-2.3178	expressed protein
LOC_Os02g52730	-2.3137	ferredoxin--nitrite reductase, putative, expressed
LOC_Os09g30458	-2.3087	subtilisin-like protease, putative, expressed
LOC_Os01g40870	-2.3058	aldehyde dehydrogenase, putative, expressed
LOC_Os02g20490	-2.3055	expressed protein
LOC_Os08g40060	-2.3047	expressed protein
LOC_Os01g22640	-2.3043	GDSL-like lipase/acylhydrolase, putative, expressed
LOC_Os01g52660	-2.3041	POEI51 - Pollen Ole e I allergen and extensin family protein precursor, expressed
LOC_Os06g16350	-2.3038	peroxidase precursor, putative, expressed
LOC_Os04g44850	-2.3025	glycosyl transferase 8 domain containing protein, putative, expressed
LOC_Os04g32920	-2.3012	potassium transporter, putative, expressed
LOC_Os03g62370	-2.3004	WD40-like Beta Propeller Repeat family protein, expressed
LOC_Os07g28590	-2.2936	transposon protein, putative, CACTA, En/Spm sub-class
LOC_Os06g46799	-2.2815	peroxidase precursor, putative, expressed
LOC_Os05g03610	-2.2798	phospholipase C, putative, expressed
LOC_Os07g41410	-2.2797	EGG APPARATUS-1, putative, expressed
LOC_Os03g63370	-2.2791	CRAL/TRIO domain containing protein, expressed
LOC_Os02g34990	-2.2782	ACT domain containing protein, putative, expressed
LOC_Os02g58530	-2.2763	transporter family protein, putative, expressed
LOC_Os04g51454	-2.2748	expressed protein
LOC_Os04g42130	-2.2674	integral membrane transporter family protein, putative, expressed
LOC_Os07g04960	-2.2662	app1, putative, expressed
LOC_Os03g60509	-2.2659	expressed protein
LOC_Os03g31679	-2.2631	annexin A7, putative, expressed
LOC_Os02g37190	-2.2625	expressed protein
LOC_Os07g37240	-2.2615	chlorophyll A-B binding protein, putative, expressed
LOC_Os05g45480	-2.2611	POEI45 - Pollen Ole e I allergen and extensin family protein precursor, expressed
LOC_Os01g50750	-2.2606	zinc finger, C3HC4 type domain containing protein, expressed
LOC_Os07g44780	-2.2591	GDSL-like lipase/acylhydrolase, putative, expressed
LOC_Os05g06970	-2.2588	peroxidase precursor, putative, expressed
LOC_Os02g05470	-2.2581	CCT motif family protein, expressed
LOC_Os08g40500	-2.2536	expressed protein
LOC_Os11g05050	-2.2536	stem-specific protein TSJT1, putative, expressed
LOC_Os01g08140	-2.2503	phototropic-responsive NPH3 family protein, putative
LOC_Os06g12660	-2.2502	NHL repeat-containing protein, putative, expressed
LOC_Os07g01310	-2.249	glutamate receptor, putative, expressed
LOC_Os07g01100	-2.2461	legume lectins beta domain containing protein, putative, expressed
LOC_Os03g21480	-2.2438	HAD superfamily phosphatase, putative, expressed
LOC_Os06g36560	-2.2358	inositol oxygenase, putative, expressed
LOC_Os08g01160	-2.2353	membrane associated DUF588 domain containing protein, putative
LOC_Os11g05690	-2.2336	amino acid permease family protein, putative, expressed
LOC_Os01g11910	-2.2327	basic helix-loop-helix, putative, expressed
LOC_Os04g01510	-2.2319	DUF1295 domain containing protein, putative, expressed
LOC_Os08g13920	-2.2302	glycosyl hydrolases family 16, putative, expressed
LOC_Os01g01520	-2.2291	transferase family protein, putative, expressed
LOC_Os03g17760	-2.2289	RNA recognition motif containing protein, putative, expressed
LOC_Os11g14570	-2.2286	expressed protein
LOC_Os10g35520	-2.2279	hydrolase, alpha/beta fold family domain containing protein, expressed
LOC_Os12g05550	-2.2265	sialyltransferase family domain containing protein, expressed
LOC_Os04g49757	-2.225	purine permease, putative, expressed
LOC_Os09g25150	-2.225	cinnamoyl-CoA reductase, putative, expressed
LOC_Os04g40100	-2.2238	BTBN11 - Bric-a-Brac, Tramtrack, Broad Complex BTB domain with non-phototropic hypocotyl 3 NPH3 domain, expressed
LOC_Os06g05070	-2.2224	protein kinase domain containing protein, expressed
LOC_Os10g12080	-2.2223	cytochrome P450, putative
LOC_Os03g21970	-2.2222	basic helix-loop-helix domain containing protein, expressed
LOC_Os12g42200	-2.2185	ATCHX, putative, expressed
LOC_Os01g64840	-2.2181	aspartic proteinase nepenthesin-1 precursor, putative, expressed
LOC_Os12g22284	-2.2173	white-brown complex homolog protein 11, putative, expressed
LOC_Os09g31280	-2.2169	OTU-like cysteine protease family protein, putative, expressed
LOC_Os03g41330	-2.214	DUF260 domain containing protein, putative, expressed
LOC_Os04g47360	-2.2105	OsPOP9 - Putative Prolyl Oligopeptidase homologue, expressed
LOC_Os07g07340	-2.21	glucan endo-1,3-beta-glucosidase precursor, putative, expressed
LOC_Os08g43430	-2.2087	CXE carboxylesterase, putative, expressed
LOC_Os01g41710	-2.2036	chlorophyll A-B binding protein, putative, expressed
LOC_Os04g26870	-2.2017	oxidoreductase, aldo/keto reductase family protein, putative, expressed
LOC_Os09g33460	-2.201	double-stranded RNA binding motif containing protein, expressed
LOC_Os08g41780	-2.2005	triacylglycerol lipase precursor, putative, expressed
LOC_Os03g12470	-2.1986	OsWAK25 - OsWAK receptor-like protein kinase, expressed
LOC_Os04g46880	-2.1977	transporter, major facilitator family, putative, expressed
LOC_Os01g45670	-2.1976	expressed protein
LOC_Os03g10880	-2.1972	BTBN5 - Bric-a-Brac, Tramtrack, Broad Complex BTB domain with non-phototropic hypocotyl 3 NPH3 and coiled-coil domains, expressed
LOC_Os05g42000	-2.1965	peroxidase precursor, putative, expressed
LOC_Os09g19720	-2.1961	expressed protein
LOC_Os02g25230	-2.1952	expressed protein
LOC_Os09g30010	-2.1884	fasciclin domain containing protein, expressed
LOC_Os07g40850	-2.1828	retrotransposon protein, putative, unclassified, expressed
LOC_Os01g12381	-2.1826	GDSL-like lipase/acylhydrolase, putative, expressed
LOC_Os02g02790	-2.1809	C2 domain containing protein, expressed
LOC_Os10g12750	-2.1789	expressed protein
LOC_Os09g27420	-2.1774	formate--tetrahydrofolate ligase, putative, expressed
LOC_Os01g02080	-2.1758	peptidyl-prolyl cis-trans isomerase, putative, expressed
LOC_Os09g16280	-2.1738	hydroxyproline-rich glycoprotein family protein, putative, expressed
LOC_Os02g41630	-2.1737	phenylalanine ammonia-lyase, putative, expressed
LOC_Os03g29864	-2.1728	retrotransposon protein, putative, unclassified, expressed
LOC_Os08g32170	-2.1717	oxidoreductase, 2OG-FeII oxygenase domain containing protein, putative, expressed
LOC_Os07g28614	-2.1692	expressed protein
LOC_Os05g06660	-2.167	OsSCP26 - Putative Serine Carboxypeptidase homologue, expressed
LOC_Os01g71380	-2.1645	glycosyl hydrolases family 17, putative, expressed
LOC_Os03g40830	-2.1569	OsSub30 - Putative Subtilisin homologue, expressed
LOC_Os04g37500	-2.1527	glutamate decarboxylase, putative, expressed
LOC_Os07g44860	-2.1524	gibberellin receptor GID1L2, putative, expressed
LOC_Os05g36010	-2.15	OsSub47 - Putative Subtilisin homologue, expressed
LOC_Os12g13300	-2.1442	expressed protein
LOC_Os03g14030	-2.1425	thaumatin, putative, expressed
LOC_Os01g40499	-2.1414	S-locus lectin protein kinase family protein, putative, expressed
LOC_Os10g07229	-2.1413	dehydrogenase, putative, expressed
LOC_Os08g20570	-2.1395	chloride channel protein, putative, expressed
LOC_Os01g01890	-2.1379	expressed protein
LOC_Os02g52180	-2.1364	plastocyanin-like domain containing protein, putative, expressed
LOC_Os01g36830	-2.1353	polygalacturonase, putative
LOC_Os02g09240	-2.1346	cytochrome P450 71D8, putative, expressed
LOC_Os11g35350	-2.1328	expressed protein
LOC_Os11g02070	-2.1243	BTB8 - Bric-a-Brac, Tramtrack, Broad Complex BTB domain, expressed
LOC_Os02g48080	-2.1214	cysteine-rich receptor-like protein kinase 7 precursor, putative, expressed
LOC_Os07g27810	-2.1191	fiber protein Fb34, putative, expressed
LOC_Os07g03820	-2.117	lectin-like receptor kinase, putative, expressed
LOC_Os05g02754	-2.1166	expressed protein
LOC_Os09g32080	-2.1151	CHIT13 - Chitinase family protein precursor, expressed
LOC_Os03g52920	-2.115	expressed protein
LOC_Os08g31510	-2.1104	DUF581 domain containing protein, expressed
LOC_Os05g36310	-2.1084	zinc finger, C3HC4 type domain containing protein, expressed
LOC_Os02g44080	-2.1082	aquaporin protein, putative, expressed
LOC_Os10g41720	-2.1073	peroxidase precursor, putative, expressed
LOC_Os01g72260	-2.107	cytochrome P450, putative, expressed
LOC_Os04g45834	-2.1034	DUF584 domain containing protein, putative, expressed
LOC_Os01g15970	-2.1007	expressed protein
LOC_Os09g26420	-2.0998	AP2 domain containing protein, expressed
LOC_Os06g35520	-2.0985	peroxidase precursor, putative, expressed
LOC_Os10g39380	-2.0985	aspartic proteinase nepenthesin-1 precursor, putative, expressed
LOC_Os04g41860	-2.0969	expressed protein
LOC_Os06g24190	-2.0962	expressed protein
LOC_Os03g60110	-2.0935	KH domain containing protein, putative, expressed
LOC_Os02g46260	-2.0926	OsSCP9 - Putative Serine Carboxypeptidase homologue, expressed
LOC_Os09g19140	-2.0926	senescence-induced receptor-like serine/threonine-protein kinase precursor, putative
LOC_Os01g70460	-2.092	expressed protein
LOC_Os08g45130	-2.092	histone-lysine N-methyltransferase, putative, expressed
LOC_Os02g03120	-2.0891	endoglucanase, putative, expressed
LOC_Os03g12620	-2.0887	glycosyl hydrolases family 17, putative, expressed
LOC_Os01g51060	-2.0882	hydrolase, putative, expressed
LOC_Os10g41999	-2.084	RALFL27 - Rapid ALkalinization Factor RALF family protein precursor, expressed
LOC_Os02g08100	-2.0837	AMP-binding domain containing protein, expressed
LOC_Os02g02410	-2.0808	DnaK family protein, putative, expressed
LOC_Os10g42670	-2.0805	glycosyl hydrolases family 16, putative, expressed
LOC_Os11g24510	-2.0795	OsSCP56 - Putative Serine Carboxypeptidase homologue, expressed
LOC_Os04g50770	-2.078	MYB family transcription factor, putative, expressed
LOC_Os06g22870	-2.0773	OsIAA21 - Auxin-responsive Aux/IAA gene family member, expressed
LOC_Os05g43310	-2.0761	photosystem II reaction center W protein, chloroplast precursor, putative, expressed
LOC_Os06g43410	-2.0747	cytochrome P450, putative, expressed
LOC_Os01g61110	-2.072	ulp1 protease family, C-terminal catalytic domain containing protein
LOC_Os01g29180	-2.0711	expressed protein
LOC_Os05g51070	-2.0693	inactive receptor kinase At2g26730 precursor, putative, expressed
LOC_Os07g01180	-2.0673	ZOS7-01 - C2H2 zinc finger protein, expressed
LOC_Os06g01860	-2.0666	hypothetical protein
LOC_Os04g34240	-2.0659	histone H3, putative, expressed
LOC_Os04g42650	-2.0659	plant protein of unknown function domain containing protein, expressed
LOC_Os06g12790	-2.0642	ras-related protein, putative, expressed
LOC_Os09g10950	-2.0641	expressed protein
LOC_Os07g31270	-2.0615	cupin 2, conserved barrel domain protein, putative, expressed
LOC_Os04g33630	-2.0609	2Fe-2S iron-sulfur cluster binding domain containing protein, expressed
LOC_Os03g05620	-2.0605	inorganic phosphate transporter, putative, expressed
LOC_Os06g39260	-2.0577	solute carrier family 35 member B1, putative, expressed
LOC_Os03g39610	-2.057	chlorophyll A-B binding protein, putative, expressed
LOC_Os04g39460	-2.0561	NBS-LRR type disease resistance protein, putative, expressed
LOC_Os04g33520	-2.055	RCLEA6 - Root cap and Late embryogenesis related family protein precursor, expressed
LOC_Os01g45830	-2.0532	sulfate transporter, putative, expressed
LOC_Os05g38720	-2.0528	Lung seven transmembrane receptor domain containing protein, putative, expressed
LOC_Os07g14740	-2.0481	harpin-induced protein 1 domain containing protein, expressed
LOC_Os12g39830	-2.0468	cyclin, putative, expressed
LOC_Os01g63260	-2.0464	3-oxo-5-alpha-steroid 4-dehydrogenase, putative, expressed
LOC_Os03g56270	-2.0452	receptor protein kinase CLAVATA1 precursor, putative, expressed
LOC_Os02g02380	-2.0421	suppressor of phythchrome A, putative
LOC_Os01g38359	-2.0396	peptidyl-prolyl cis-trans isomerase, FKBP-type, putative, expressed
LOC_Os01g52610	-2.0309	membrane associated DUF588 domain containing protein, putative, expressed
LOC_Os01g12490	-2.0276	flavin monooxygenase, putative, expressed
LOC_Os08g35710	-2.0275	expressed protein
LOC_Os06g29180	-2.0266	erythronate-4-phosphate dehydrogenase domain containing protein, expressed
LOC_Os04g39320	-2.0246	expressed protein
LOC_Os04g58160	-2.0246	fiber protein Fb34, putative, expressed
LOC_Os08g33820	-2.0243	chlorophyll A-B binding protein, putative, expressed
LOC_Os11g33030	-2.0187	retrotransposon protein, putative, unclassified, expressed
LOC_Os05g39500	-2.0167	DUF640 domain containing protein, putative, expressed
LOC_Os08g10080	-2.0167	no apical meristem protein, putative, expressed
LOC_Os03g16740	-2.0162	protein kinase APK1A, chloroplast precursor, putative, expressed
LOC_Os04g35140	-2.0155	OsSub41 - Putative Subtilisin homologue, expressed
LOC_Os01g02139	-2.0133	expressed protein
LOC_Os05g29750	-2.0119	cytochrome P450 71E1, putative, expressed
LOC_Os01g22370	-2.0111	peroxidase precursor, putative, expressed
LOC_Os04g55850	-2.01	nuclease PA3, putative, expressed
LOC_Os05g32970	-2.0089	expressed protein
LOC_Os03g59280	-2.0088	plastocyanin-like domain containing protein, putative
LOC_Os02g44710	-2.008	expressed protein
LOC_Os01g70560	-2.0076	expressed protein
LOC_Os01g52010	-2.0067	alliin lyase precursor, putative, expressed
LOC_Os03g18640	-2.0053	laccase precursor protein, putative, expressed
LOC_Os10g38880	-2.0033	DUF623 domain containing protein, expressed
LOC_Os03g42830	-2.0019	MATE efflux family protein, putative, expressed
LOC_Os07g01660	-2	dirigent, putative, expressed
LOC_Os03g13274	-1.9986	peptide transporter PTR2, putative, expressed
LOC_Os06g06290	-1.998	GDSL-like lipase/acylhydrolase, putative, expressed
LOC_Os01g03530	-1.9945	multicopper oxidase domain containing protein, expressed
LOC_Os02g29960	-1.9923	cytochrome P450, putative, expressed
LOC_Os08g04310	-1.9912	plastocyanin-like domain containing protein, putative, expressed
LOC_Os09g26900	-1.9896	ctr copper transporter family protein, putative, expressed
LOC_Os07g32060	-1.9891	UDP-glucoronosyl/UDP-glucosyl transferase, putative, expressed
LOC_Os05g43530	-1.9881	CSLC7 - cellulose synthase-like family C, expressed
LOC_Os03g48810	-1.987	nucleobase-ascorbate transporter, putative, expressed
LOC_Os07g09520	-1.987	expressed protein
LOC_Os04g43910	-1.9869	auxin response factor, putative, expressed
LOC_Os05g32120	-1.9866	alpha 1,3-xylosyltransferase, putative, expressed
LOC_Os06g29730	-1.9862	RALFL28 - Rapid ALkalinization Factor RALF family protein precursor, expressed
LOC_Os11g14730	-1.986	expressed protein
LOC_Os01g68700	-1.9853	BHLH transcription factor, putative, expressed
LOC_Os11g29400	-1.985	6-phosphogluconate dehydrogenase, decarboxylating, putative, expressed
LOC_Os06g47640	-1.9845	OsCML29 - Calmodulin-related calcium sensor protein, expressed
LOC_Os03g03164	-1.9816	homeobox protein knotted-1, putative, expressed
LOC_Os02g17620	-1.9798	isochorismatase family protein, putative, expressed
LOC_Os05g50490	-1.9797	X8 domain containing protein, expressed
LOC_Os01g56420	-1.9788	ctr copper transporter family protein, putative, expressed
LOC_Os10g11730	-1.9779	LTPL88 - Protease inhibitor/seed storage/LTP family protein precursor, expressed
LOC_Os04g49748	-1.9766	purine permease, putative, expressed
LOC_Os01g63990	-1.9758	hydrolase, alpha/beta fold family protein, putative, expressed
LOC_Os10g26670	-1.9745	expressed protein
LOC_Os12g25690	-1.9743	UDP-glucose 6-dehydrogenase, putative, expressed
LOC_Os05g34320	-1.9732	beta-hexosaminidase precursor, putative, expressed
LOC_Os11g05280	-1.9716	conserved hypothetical protein
LOC_Os01g03940	-1.9702	expressed protein
LOC_Os07g04950	-1.9702	retrotransposon protein, putative, unclassified, expressed
LOC_Os07g33440	-1.9691	cytochrome P450, putative, expressed
LOC_Os03g43650	-1.967	uncharacterized protein At4g06744 precursor, putative, expressed
LOC_Os11g12530	-1.9653	receptor-like protein kinase 5 precursor, putative, expressed
LOC_Os02g03060	-1.965	cyclin-dependent kinase A-2, putative, expressed
LOC_Os05g03190	-1.9648	IQ calmodulin-binding motif domain containing protein, expressed
LOC_Os01g31940	-1.9629	purine permease, putative, expressed
LOC_Os02g46600	-1.9607	RING-H2 finger protein ATL5G, putative, expressed
LOC_Os03g25920	-1.9602	amino acid permease family protein, putative
LOC_Os01g02940	-1.96	glycosyltransferase protein, putative, expressed
LOC_Os08g44300	-1.9595	retrotransposon protein, putative, Ty3-gypsy subclass, expressed
LOC_Os11g08470	-1.9595	DnaK family protein, putative
LOC_Os06g41700	-1.9586	expansin precursor, putative, expressed
LOC_Os10g37240	-1.9584	expressed protein
LOC_Os12g31860	-1.9534	ureide permease, putative, expressed
LOC_Os02g31030	-1.9533	glycerophosphoryl diester phosphodiesterase family protein, putative, expressed
LOC_Os02g36414	-1.9525	transporter family protein, putative, expressed
LOC_Os03g57240	-1.9508	ZOS3-19 - C2H2 zinc finger protein, expressed
LOC_Os06g45480	-1.9464	hydrolase, putative, expressed
LOC_Os01g61510	-1.9441	ammonium transporter protein, putative, expressed
LOC_Os12g05370	-1.9441	RING-H2 finger protein, putative, expressed
LOC_Os05g51610	-1.9427	sodium/calcium exchanger protein, putative, expressed
LOC_Os10g35150	-1.9416	expressed protein
LOC_Os05g07940	-1.9408	glyoxalase family protein, putative, expressed
LOC_Os10g02100	-1.9398	peptide transporter PTR2, putative, expressed
LOC_Os01g61330	-1.9382	ankyrin homolog precursor, putative, expressed
LOC_Os02g01730	-1.9381	serine/threonine-protein kinase At1g18390 precursor, putative, expressed
LOC_Os03g27190	-1.9378	ICE-like protease p20 domain containing protein, putative, expressed
LOC_Os04g56990	-1.9334	Myb-like DNA-binding domain containing protein, putative, expressed
LOC_Os02g44860	-1.9317	GDSL-like lipase/acylhydrolase, putative, expressed
LOC_Os10g41130	-1.9317	AP2 domain containing protein, expressed
LOC_Os06g04680	-1.9311	expressed protein
LOC_Os07g15320	-1.9311	leaf senescence related protein, putative, expressed
LOC_Os06g46284	-1.9306	glycosyl hydrolase, family 31, putative, expressed
LOC_Os12g44020	-1.9299	Ser/Thr protein phosphatase family protein, putative, expressed
LOC_Os01g37910	-1.9293	vacuolar-processing enzyme precursor, putative, expressed
LOC_Os02g56600	-1.9291	no apical meristem protein, putative, expressed
LOC_Os01g11054	-1.9285	phosphoenolpyruvate carboxylase, putative, expressed
LOC_Os01g10950	-1.9266	peptide-N4-asparagine amidase A, putative, expressed
LOC_Os03g11670	-1.9247	pentatricopeptide repeat domain containing protein, putative, expressed
LOC_Os03g14669	-1.9247	core histone H2A/H2B/H3/H4, putative, expressed
LOC_Os01g17160	-1.9229	OsSubt1 - Putative Subtilisin homologue, expressed
LOC_Os01g71220	-1.9225	zinc finger protein, putative, expressed
LOC_Os06g34650	-1.9225	zinc finger, C3HC4 type domain containing protein, expressed
LOC_Os08g06640	-1.9225	stress-induced protein, putative, expressed
LOC_Os10g02040	-1.9224	peroxidase precursor, putative, expressed
LOC_Os02g01890	-1.9213	cytochrome P450, putative, expressed
LOC_Os06g12320	-1.9177	transmembrane amino acid transporter protein, putative, expressed
LOC_Os09g32100	-1.9161	expressed protein
LOC_Os12g39860	-1.9157	phosphoribosyl transferase, putative, expressed
LOC_Os03g09850	-1.9123	auxin-responsive protein-related, putative, expressed
LOC_Os03g17850	-1.9122	glycosyltransferase family 43 protein, putative, expressed
LOC_Os07g05380	-1.9046	ATPase BadF/BadG/BcrA/BcrD type, putative, expressed
LOC_Os02g13560	-1.9038	transporter family protein, putative, expressed
LOC_Os04g33570	-1.903	RCN4 Centroradialis-like1 homologous to TFL1 gene; contains Pfam profile PF01161: Phosphatidylethanolamine-binding protein, expressed
LOC_Os01g70930	-1.9022	leucoanthocyanidin dioxygenase, putative, expressed
LOC_Os12g25200	-1.9015	chloride transporter, chloride channel family, putative, expressed
LOC_Os02g41860	-1.8995	aquaporin protein, putative, expressed
LOC_Os01g70190	-1.8987	exostosin family domain containing protein, expressed
LOC_Os06g11860	-1.8976	ethylene-responsive transcription factor, putative, expressed
LOC_Os01g04720	-1.8973	leucine-rich repeat protein-related, putative, expressed
LOC_Os08g44230	-1.8972	zinc finger family protein, putative, expressed
LOC_Os01g52750	-1.8965	OsSub3 - Putative Subtilisin homologue, expressed
LOC_Os02g39140	-1.8963	helix-loop-helix DNA-binding domain containing protein, expressed
LOC_Os05g03450	-1.8939	lectin protein kinase family protein, putative, expressed
LOC_Os02g52990	-1.8934	OsSAUR12 - Auxin-responsive SAUR gene family member, expressed
LOC_Os11g06820	-1.8932	transmembrane amino acid transporter protein, putative, expressed
LOC_Os07g46490	-1.8931	phosphatidylinositol-4-phosphate 5-kinase, putative, expressed
LOC_Os01g72100	-1.893	OsCML10 - Calmodulin-related calcium sensor protein, expressed
LOC_Os04g35750	-1.8919	expressed protein
LOC_Os04g35270	-1.8894	alpha-1,4-fucosyltransferase, putative, expressed
LOC_Os01g68140	-1.8883	expressed protein
LOC_Os10g35110	-1.8876	alpha-galactosidase precursor, putative, expressed
LOC_Os09g36730	-1.8852	MYB family transcription factor, putative, expressed
LOC_Os06g09450	-1.8844	sucrose synthase, putative, expressed
LOC_Os08g17680	-1.882	stromal cell-derived factor 2-like protein precursor, putative, expressed
LOC_Os01g54300	-1.8816	OsMan02 - Endo-Beta-Mannanase
LOC_Os07g35390	-1.8806	TKL_IRAK_DUF26-lc.17 - DUF26 kinases have homology to DUF26 containing loci, expressed
LOC_Os03g08250	-1.8788	expressed protein
LOC_Os05g50470	-1.8767	expressed protein
LOC_Os03g14150	-1.8755	expressed protein
LOC_Os07g07990	-1.875	uncharacterized protein At4g06744 precursor, putative, expressed
LOC_Os01g70590	-1.8678	DUF567 domain containing protein, putative, expressed
LOC_Os03g46570	-1.8657	protein binding protein, putative, expressed
LOC_Os07g44110	-1.8607	cytochrome P450 72A1, putative, expressed
LOC_Os06g25950	-1.8605	expressed protein
LOC_Os02g51070	-1.86	starch synthase, putative, expressed
LOC_Os05g01480	-1.8578	ras-related protein, putative, expressed
LOC_Os05g07210	-1.8561	metal cation transporter, putative, expressed
LOC_Os03g64030	-1.8544	receptor protein kinase, putative, expressed
LOC_Os03g13600	-1.8532	ZOS3-07 - C2H2 zinc finger protein, expressed
LOC_Os03g18370	-1.8518	MRH1, putative, expressed
LOC_Os11g08445	-1.8517	DnaK family protein, putative
LOC_Os04g38600	-1.8482	glyceraldehyde-3-phosphate dehydrogenase, putative, expressed
LOC_Os02g36350	-1.8475	expressed protein
LOC_Os01g64120	-1.8472	2Fe-2S iron-sulfur cluster binding domain containing protein, expressed
LOC_Os12g43970	-1.8457	hydrolase, alpha/beta fold family domain containing protein, expressed
LOC_Os07g07230	-1.8454	protein kinase, putative, expressed
LOC_Os07g42440	-1.8428	hydroxyacid oxidase 1, putative, expressed
LOC_Os03g27480	-1.8421	OsSCP14 - Putative Serine Carboxypeptidase homologue, expressed
LOC_Os02g49440	-1.8359	dof zinc finger domain containing protein, putative, expressed
LOC_Os07g07670	-1.8352	expressed protein
LOC_Os06g38970	-1.835	expressed protein
LOC_Os08g45070	-1.8335	hypothetical protein
LOC_Os04g59630	-1.8296	prenylcysteine oxidase 1 precursor, putative, expressed
LOC_Os07g37550	-1.8277	chlorophyll A-B binding protein, putative, expressed
LOC_Os01g01740	-1.8241	protein kinase domain containing protein, expressed
LOC_Os01g46169	-1.824	GDSL-like lipase/acylhydrolase, putative, expressed
LOC_Os09g13890	-1.819	calmodulin binding protein, putative, expressed
LOC_Os07g17970	-1.8183	AMP-binding domain containing protein, expressed
LOC_Os04g01610	-1.8172	expressed protein
LOC_Os06g36670	-1.8166	bet v I allergen family protein, putative, expressed
LOC_Os04g59130	-1.8156	OsFBT6 - F-box and tubby domain containing protein, expressed
LOC_Os06g24070	-1.8133	myb-like DNA-binding domain containing protein, expressed
LOC_Os02g51080	-1.8101	FAD binding domain containing protein, expressed
LOC_Os10g33920	-1.8096	transporter-related, putative, expressed
LOC_Os01g16450	-1.8071	peroxidase precursor, putative, expressed
LOC_Os01g25820	-1.8066	respiratory burst oxidase, putative, expressed
LOC_Os08g43320	-1.8063	OsRhmbd14 - Putative Rhomboid homologue, expressed
LOC_Os06g50340	-1.804	receptor protein kinase CLAVATA1 precursor, putative, expressed
LOC_Os07g24190	-1.8017	CESA3 - cellulose synthase, expressed
LOC_Os05g35650	-1.7993	peptide transporter PTR2, putative, expressed
LOC_Os01g22090	-1.7992	expressed protein
LOC_Os12g04140	-1.7987	CXE carboxylesterase, putative
LOC_Os09g35630	-1.7979	BAG domain-containing protein, putative, expressed
LOC_Os09g08072	-1.7971	glycosyl hydrolases, putative, expressed
LOC_Os05g35570	-1.7955	DUF803 domain containing, putative, expressed
LOC_Os07g32600	-1.7943	glucan endo-1,3-beta-glucosidase precursor, putative, expressed
LOC_Os08g43350	-1.7909	NC domain-containing protein, putative, expressed
LOC_Os03g11210	-1.7903	DUF538 domain containing protein, putative, expressed
LOC_Os04g35739	-1.7889	retrotransposon protein, putative, Ty1-copia subclass, expressed
LOC_Os08g06090	-1.788	zinc finger, C3HC4 type domain containing protein, expressed
LOC_Os10g36780	-1.7867	OsProCP4 - Putative Lysosomal Pro-x Carboxypeptidase homologue, expressed
LOC_Os12g04740	-1.7853	OsDegp13 - Putative Deg protease homologue, expressed
LOC_Os02g47060	-1.7842	OsWRKY66 - Superfamily of TFs having WRKY and zinc finger domains, expressed
LOC_Os08g09210	-1.7839	phosphoribosylamine--glycine ligase, putative, expressed
LOC_Os02g54030	-1.7838	polygalacturonase, putative, expressed
LOC_Os07g49210	-1.7834	helicase conserved C-terminal domain containing protein, expressed
LOC_Os07g29600	-1.7825	zinc finger, C3HC4 type, domain containing protein, expressed
LOC_Os03g01300	-1.7807	LTPL114 - Protease inhibitor/seed storage/LTP family protein precursor, expressed
LOC_Os01g17170	-1.7793	magnesium-protoporphyrin IX monomethyl ester cyclase,chloroplast precursor, putative, expressed
LOC_Os11g39640	-1.779	zinc finger, C3HC4 type domain containing protein, expressed
LOC_Os04g41350	-1.7789	amino acid transporter, putative, expressed
LOC_Os06g42164	-1.7783	expressed protein
LOC_Os09g04050	-1.7755	dehydrogenase, putative, expressed
LOC_Os01g11120	-1.7748	CID11, putative, expressed
LOC_Os05g37900	-1.7747	zinc finger, C3HC4 type domain containing protein, expressed
LOC_Os11g08380	-1.774	1-aminocyclopropane-1-carboxylate oxidase, putative, expressed
LOC_Os03g63900	-1.7737	1-aminocyclopropane-1-carboxylate oxidase 2, putative, expressed
LOC_Os07g28610	-1.7733	expressed protein
LOC_Os05g03040	-1.7726	AP2 domain containing protein, expressed
LOC_Os09g29200	-1.7712	glutathione S-transferase, putative, expressed
LOC_Os07g46240	-1.771	choline transporter-related, putative, expressed
LOC_Os01g63420	-1.7703	OsFBL4 - F-box domain and LRR containing protein, expressed
LOC_Os02g08110	-1.7663	membrane associated DUF588 domain containing protein, putative, expressed
LOC_Os05g18524	-1.7638	expressed protein
LOC_Os03g12730	-1.7592	receptor protein kinase CLAVATA1 precursor, putative, expressed
LOC_Os02g03270	-1.7589	AT hook motif domain containing protein, expressed
LOC_Os05g07820	-1.7577	leucine-rich repeat receptor protein kinase EXS precursor, putative
LOC_Os02g32020	-1.7549	expressed protein
LOC_Os01g26970	-1.7542	expressed protein
LOC_Os02g57720	-1.7519	aquaporin protein, putative, expressed
LOC_Os01g54010	-1.7511	peptidase, putative, expressed
LOC_Os01g42320	-1.7507	aspartic proteinase nepenthesin-2 precursor, putative
LOC_Os05g03750	-1.7506	expressed protein
LOC_Os05g11720	-1.7487	zinc finger, C3HC4 type domain containing protein, expressed
LOC_Os06g05090	-1.7482	methyltransferase domain containing protein, expressed
LOC_Os10g30850	-1.7476	zinc finger, RING-type, putative, expressed
LOC_Os03g52630	-1.7455	endoglucanase, putative, expressed
LOC_Os09g26960	-1.7443	cytochrome P450, putative, expressed
LOC_Os07g01560	-1.7437	transporter family protein, putative, expressed
LOC_Os07g40020	-1.7431	GRAS family transcription factor domain containing protein, expressed
LOC_Os08g42410	-1.7424	transketolase, putative, expressed
LOC_Os10g41490	-1.7406	CAMK_CAMK_like.41 - CAMK includes calcium/calmodulin depedent protein kinases, expressed
LOC_Os01g65670	-1.7376	amino acid transporter, putative, expressed
LOC_Os02g57480	-1.7366	transferase family protein, putative, expressed
LOC_Os03g29850	-1.7363	metal cation transporter, putative, expressed
LOC_Os02g35180	-1.7362	OsRR2 type-A response regulator, expressed
LOC_Os03g57460	-1.7355	fasciclin domain containing protein, expressed
LOC_Os05g51620	-1.7346	expressed protein
LOC_Os08g27840	-1.7338	phosphoenolpyruvate carboxylase, putative, expressed
LOC_Os11g26860	-1.7295	serine hydroxymethyltransferase, mitochondrial precursor, putative, expressed
LOC_Os11g08440	-1.7273	DnaK family protein, putative, expressed
LOC_Os10g25450	-1.7218	OsSub60 - Putative Subtilisin homologue, expressed
LOC_Os04g43760	-1.7205	phenylalanine ammonia-lyase, putative, expressed
LOC_Os06g34120	-1.7191	GDSL-like lipase/acylhydrolase, putative, expressed
LOC_Os03g03720	-1.7188	glyceraldehyde-3-phosphate dehydrogenase, putative, expressed
LOC_Os06g49320	-1.7172	glycosyltransferase, putative, expressed
LOC_Os01g64700	-1.7161	OsFBT3 - F-box and tubby domain containing protein, expressed
LOC_Os08g15840	-1.7151	ankyrin repeat-rich protein, putative, expressed
LOC_Os03g16910	-1.7138	SLT1 protein, putative, expressed
LOC_Os01g53040	-1.7128	OsWRKY14 - Superfamily of TFs having WRKY and zinc finger domains, expressed
LOC_Os07g35510	-1.7121	glucan endo-1,3-beta-glucosidase precursor, putative, expressed
LOC_Os07g38960	-1.7115	chlorophyll A-B binding protein, putative, expressed
LOC_Os10g41340	-1.7098	palmitoyl-protein thioesterase 1 precursor, putative, expressed
LOC_Os06g12680	-1.7082	RING-H2 finger protein, putative, expressed
LOC_Os02g22190	-1.7077	glycosyltransferase, putative, expressed
LOC_Os01g54590	-1.7053	ras-related protein, putative, expressed
LOC_Os01g71029	-1.7048	expressed protein
LOC_Os02g48460	-1.7005	NAD dependent epimerase/dehydratase family protein, putative, expressed
LOC_Os05g32230	-1.7004	expressed protein
LOC_Os05g02890	-1.6983	white-brown complex homolog protein 16, putative, expressed
LOC_Os07g10820	-1.6978	transporter-related, putative, expressed
LOC_Os10g28320	-1.697	oxidoreductase, aldo/keto reductase family protein, putative, expressed
LOC_Os06g15370	-1.6963	peptide transporter PTR2, putative, expressed
LOC_Os10g37770	-1.6927	dehydration response related protein, putative, expressed
LOC_Os10g38870	-1.6922	heavy metal-associated domain containing protein, expressed
LOC_Os01g18170	-1.6906	Cupin domain containing protein, expressed
LOC_Os06g01490	-1.6896	monocopper oxidase, putative, expressed
LOC_Os04g53850	-1.688	leucoanthocyanidin reductase, putative, expressed
LOC_Os08g08110	-1.6879	diacylglycerol kinase, putative, expressed
LOC_Os07g40986	-1.6863	NAD dependent epimerase/dehydratase family protein, putative, expressed
LOC_Os11g38050	-1.6852	phosphoesterase family protein, putative, expressed
LOC_Os02g55060	-1.6849	cytochrome b5-like Heme/Steroid binding domain containing protein, expressed
LOC_Os09g32620	-1.6834	dehydrogenase, putative, expressed
LOC_Os01g63470	-1.6802	C2 domain containing protein, expressed
LOC_Os11g25560	-1.6787	BHLH transcription factor, putative, expressed
LOC_Os02g02040	-1.6742	protein kinase, putative, expressed
LOC_Os10g30080	-1.6734	xylosyltransferase, putative, expressed
LOC_Os07g39990	-1.6724	hypothetical protein
LOC_Os02g48900	-1.6697	aspartic proteinase nepenthesin-1 precursor, putative, expressed
LOC_Os10g41290	-1.669	AGC_PVPK_like_kin82y.17 - ACG kinases include homologs to PKA, PKG and PKC, expressed
LOC_Os01g70380	-1.6678	serine palmitoyltransferase 2, putative, expressed
LOC_Os05g04510	-1.6647	S-adenosylmethionine synthetase, putative, expressed
LOC_Os02g51470	-1.6644	ATP synthase F1, delta subunit family protein, putative, expressed
LOC_Os12g30180	-1.6613	protein kinase domain containing protein, expressed
LOC_Os04g34630	-1.6604	peroxidase precursor, putative, expressed
LOC_Os03g10030	-1.6568	membrane associated DUF588 domain containing protein, putative, expressed
LOC_Os05g35460	-1.6565	patellin protein, putative, expressed
LOC_Os12g17910	-1.6554	T-complex protein, putative, expressed
LOC_Os02g57530	-1.6528	ethylene receptor, putative, expressed
LOC_Os06g03710	-1.6525	DELLA protein SLR1, putative, expressed
LOC_Os07g45060	-1.6469	uncharacterized GPI-anchored protein At5g19240 precursor, putative, expressed
LOC_Os01g35230	-1.6465	1-aminocyclopropane-1-carboxylate oxidase homolog 1, putative, expressed
LOC_Os06g22290	-1.6412	legume lectins beta domain containing protein, expressed
LOC_Os08g37300	-1.6345	expressed protein
LOC_Os02g09460	-1.632	GA16396-PA, putative, expressed
LOC_Os10g30090	-1.6318	amino acid permease, putative, expressed
LOC_Os02g49670	-1.6294	zinc knuckle family protein, expressed
LOC_Os09g27830	-1.6292	OsPDIL2-3 protein disulfide isomerase PDIL2-3, expressed
LOC_Os03g58090	-1.6287	expressed protein
LOC_Os10g06680	-1.6282	expressed protein
LOC_Os03g01530	-1.6277	tubulin/FtsZ domain containing protein, putative, expressed
LOC_Os10g37850	-1.6272	armadillo, putative, expressed
LOC_Os06g40850	-1.6219	IQ calmodulin-binding motif family protein, putative, expressed
LOC_Os03g12900	-1.6192	squalene monooxygenase, putative, expressed
LOC_Os03g43440	-1.6151	CAMK_KIN1/SNF1/Nim1_like.17 - CAMK includes calcium/calmodulin depedent protein kinases, expressed
LOC_Os01g69090	-1.6148	CBS domain-containing protein, putative, expressed
LOC_Os03g03410	-1.6089	serine/threonine-protein kinase, putative, expressed
LOC_Os01g60670	-1.6086	receptor-like protein kinase precursor, putative, expressed
LOC_Os10g11354	-1.6084	MATE efflux family protein, putative, expressed
LOC_Os02g04680	-1.6071	OsSPL3 - SBP-box gene family member, expressed
LOC_Os05g32500	-1.6056	expressed protein
LOC_Os07g05480	-1.6017	photosystem I reaction center subunit, chloroplast precursor, putative, expressed
LOC_Os01g53790	-1.5989	stress-induced protein, putative, expressed
LOC_Os02g35600	-1.5899	PHD finger protein, putative, expressed
LOC_Os08g44680	-1.588	photosystem I reaction center subunit II, chloroplast precursor, putative, expressed
LOC_Os01g13420	-1.5878	SOUL heme-binding protein, putative, expressed
LOC_Os03g43010	-1.5871	expressed protein
LOC_Os05g12380	-1.5824	expressed protein
LOC_Os02g49680	-1.5822	arsenate reductase, putative, expressed
