# Supplementary material for: Comparative Leaf and Root Transcriptomic Analysis of two Rice Japonica Cultivars Reveals Major Differences in the Root Early Response to Osmotic Stress
Source: Rice (N Y). 2016 May 23;9:25. doi: 10.1186/s12284-016-0098-1 (PMC4877341; doi:10.1186/s12284-016-0098-1)
Supplement: Additional file 9: Table S9. — List of DEGs belonging to MapMan categories “Ethylene”, “Transcription Factor”, “Enzyme families - Cytochrome P450.” (XLSX 88 kb) [file 12284_2016_98_MOESM9_ESM.xlsx]

## Sheet: Ethylene
MapMan					MSU		EUROSIS 03h Roots					LOTO 03h Roots
BinCode	BinName	id	type	description	description	id	baseMeanA	baseMeanB	foldChange	log2FoldChange	padj	baseMeanA	baseMeanB	foldChange	log2FoldChange	padj
17.5.2	hormone metabolism.ethylene.signal transduction	loc_os01g04020.1	Transcript	protein|AP2 domain containing protein, expressed	AP2 domain containing protein, expressed	loc_os01g04020	2987.44	11546.1	3.8649	1.9504	1.78797e-09	5027.35	11045	2.197	1.1355	0.0859456
17.5.1	hormone metabolism.ethylene.synthesis-degradation	loc_os01g35230.1	Transcript	weakly similar to ( 190) AT5G59530 | Symbols: | 2-oxoglutarate-dependent dioxygenase, putative | chr5:23994434-23995715 REVERSEweakly similar to ( 142) DV4H_CATRO Desacetoxyvindoline 4-hydroxylase (EC 1.14.11.20) - Catharanthus roseus (Rosy periwinkle) (Madagascar periwinkle) PcbC 2OG-FeII_Oxy protein|1-aminocyclopropane-1-carboxylate oxidase homolog 1, putative, expressed	1-aminocyclopropane-1-carboxylate oxidase homolog 1, putative, expressed	loc_os01g35230	239.53	180.634	0.7541	-0.4071	0.36539	272.835	87.1447	0.3194	-1.6465	0.000810776
17.5.2	hormone metabolism.ethylene.signal transduction	loc_os01g54890.1	Transcript	AP2 AP2 protein|ethylene-responsive transcription factor 2, putative, expressed	ethylene-responsive transcription factor 2, putative, expressed	loc_os01g54890	33.7454	824.893	24.4446	4.6114	0.000469291	36.4094	353.57	9.711	3.2796	0.00693394
17.5.2	hormone metabolism.ethylene.signal transduction	loc_os01g58420.1	Transcript	very weakly similar to (80.1) AT5G44210 | Symbols: ERF9, ATERF9, ATERF-9 | ERF9 (ERF DOMAIN PROTEIN 9); DNA binding / transcription factor/ transcription repressor | chr5:17806742-17807344 FORWARDAP2 AP2 protein|AP2 domain containing protein, expressed	AP2 domain containing protein, expressed	loc_os01g58420	172.886	4285.45	24.7878	4.6316	1.46038e-34	541.641	4294.85	7.9293	2.9872	0.0202815
17.5.1	hormone metabolism.ethylene.synthesis-degradation	loc_os01g70930.1	Transcript	moderately similar to ( 422) AT3G21420 | Symbols: | oxidoreductase, 2OG-Fe(II) oxygenase family protein | chr3:7541579-7543221 FORWARDweakly similar to ( 194) LDOX_MALDO Leucoanthocyanidin dioxygenase (EC 1.14.11.19) (LDOX) (Leucocyanidin oxygenase) (Leucoanthocyanidin hydroxylase) (Anthocyanidin synthase) - Malus domestica (Apple) (Malus sylvestris) PcbC 2OG-FeII_Oxy protein|leucoanthocyanidin d…	leucoanthocyanidin dioxygenase, putative, expressed	loc_os01g70930	363.161	251.774	0.6933	-0.5285	0.190832	643.167	172.072	0.2675	-1.9022	3.96638e-05
17.5.2	hormone metabolism.ethylene.signal transduction	loc_os02g06330.1	Transcript	AP2 AP2 protein|AP2 domain containing protein, expressed	AP2 domain containing protein, expressed	loc_os02g06330	25.3187	249.598	9.8583	3.3013	2.11768e-06	39.5831	99.1615	2.5051	1.3249	0.0785789
17.5.2	hormone metabolism.ethylene.signal transduction	loc_os02g09650.1	Transcript	AP2 AP2 protein|AP2 domain containing protein, expressed	AP2 domain containing protein, expressed	loc_os02g09650	69.5405	486.056	6.9895	2.8052	1.6094e-13	97.9273	315.343	3.2202	1.6871	0.0017753
17.5.2	hormone metabolism.ethylene.signal transduction	loc_os02g15500.1	Transcript	weakly similar to ( 172) AT2G36430 | Symbols: | unknown protein | chr2:15290211-15291557 FORWARDDUF247 protein|plant protein of unknown function domain containing protein, expressed	plant protein of unknown function domain containing protein, expressed	loc_os02g15500	1.3055	15.6563	11.993	3.5841	0.000991437	2.5114	7.0987	2.8266	1.4991	0.461168
17.5.1	hormone metabolism.ethylene.synthesis-degradation	loc_os02g41954.1	Transcript	moderately similar to ( 309) AT4G21200 | Symbols: ATGA2OX8, GA2OX8 | GA2OX8 (GIBBERELLIN 2-OXIDASE 8); gibberellin 2-beta-dioxygenase | chr4:11302751-11304032 FORWARDweakly similar to ( 122) GAO1D_WHEAT Gibberellin 20 oxidase 1-D (EC 1.14.11.-) (Gibberellin C-20 oxidase 1-D) (GA 20-oxidase 1-D) (Ta20ox1D) (TaGA20ox1-D) (Protein Wga20) - Triticum aestivum (Wheat) PcbC 2OG-FeII_Oxy protein|gibberel…	gibberellin 2-beta-dioxygenase 7, putative, expressed	loc_os02g41954	8.9475	1560.85	174.446	7.4466	2.59881e-10	9.9933	1639.13	164.023	7.3578	0.00343408
17.5.2	hormone metabolism.ethylene.signal transduction	loc_os02g43820.1	Transcript	very weakly similar to (93.6) AT5G47230 | Symbols: ERF5, ATERF-5, ATERF5 | ERF5 (ETHYLENE RESPONSIVE ELEMENT BINDING FACTOR 5); DNA binding / transcription activator/ transcription factor | chr5:19180072-19180974 FORWARDvery weakly similar to (86.7) ERF5_NICSY Ethylene-responsive transcription factor 5 (Ethylene-responsive element-binding factor 5 homolog) (EREBP-4) (NsERF4) - Nicotiana sylvestri…	AP2 domain containing protein, expressed	loc_os02g43820	4.2789	23.3093	5.4475	2.4456	5.25907e-05	4.362	15.3806	3.526	1.818	0.0213524
17.5.2	hormone metabolism.ethylene.signal transduction	loc_os02g52670.1	Transcript	AP2 AP2 protein|AP2 domain containing protein, expressed	AP2 domain containing protein, expressed	loc_os02g52670	3.6947	1670.91	452.248	8.821	1.02217e-11	7.9116	1975.09	249.645	7.9637	0.0218907
17.5.2	hormone metabolism.ethylene.signal transduction	loc_os02g57530.1	Transcript	highly similar to ( 545) AT3G23150 | Symbols: ETR2 | ETR2 (ethylene response 2); ethylene binding / glycogen synthase kinase 3/ protein histidine kinase/ receptor | chr3:8255156-8257560 FORWARDmoderately similar to ( 372) ETR1_BRAOL Ethylene receptor (EC 2.7.13.3) - Brassica oleracea (Wild cabbage) PRK11091 PRK11107 PRK11466 protein|ethylene receptor, putative, expressed	ethylene receptor, putative, expressed	loc_os02g57530	697.444	370.091	0.5306	-0.9142	0.00846958	980.945	311.967	0.318	-1.6528	0.000479077
17.5.2	hormone metabolism.ethylene.signal transduction	loc_os03g06730.1	Transcript	weakly similar to ( 105) AT3G50170 | Symbols: | unknown protein | chr3:18602337-18603738 REVERSEDUF247 protein|plant protein of unknown function domain containing protein, expressed	plant protein of unknown function domain containing protein, expressed	loc_os03g06730	369.45	80.0187	0.2166	-2.207	1.58663e-10	235.086	70.4393	0.2996	-1.7387	0.00141333
17.5.3	hormone metabolism.ethylene.induced-regulated-responsive-activated	loc_os03g19270.1	Transcript	weakly similar to ( 125) AT3G62550 | Symbols: | universal stress protein (USP) family protein | chr3:23136194-23137074 FORWARDUsp protein|universal stress protein domain containing protein, putative, expressed	universal stress protein domain containing protein, putative, expressed	loc_os03g19270	2.7016	301.437	111.579	6.8019	2.61552e-16	8.7209	666.748	76.4536	6.2565	0.109871
17.5.2	hormone metabolism.ethylene.signal transduction	loc_os03g19700.1	Transcript	weakly similar to ( 150) AT3G50170 | Symbols: | unknown protein | chr3:18602337-18603738 REVERSEDUF247 protein|plant protein of unknown function domain containing protein, expressed	plant protein of unknown function domain containing protein, expressed	loc_os03g19700	67.3193	570.626	8.4764	3.0835	8.16566e-08	161.283	559.14	3.4668	1.7936	0.423551
17.5.1	hormone metabolism.ethylene.synthesis-degradation	loc_os03g42130.1	Transcript	moderately similar to ( 307) AT3G19000 | Symbols: | oxidoreductase, 2OG-Fe(II) oxygenase family protein | chr3:6554004-6554987 REVERSEweakly similar to ( 147) FL3H_VITVI Naringenin,2-oxoglutarate 3-dioxygenase (EC 1.14.11.9) (Flavonone-3-hydroxylase) (F3H) (FHT) - Vitis vinifera (Grape) PcbC 2OG-FeII_Oxy protein|gibberellin 20 oxidase 2, putative, expressed	gibberellin 20 oxidase 2, putative, expressed	loc_os03g42130	593.735	3697.38	6.2273	2.6386	7.50175e-08	806.488	1850.83	2.2949	1.1985	0.0301096
17.5.1.1	hormone metabolism.ethylene.synthesis-degradation.1-aminocyclopropane-1-carboxylate synthase	loc_os03g51740.1	Transcript	highly similar to ( 649) AT4G37770 | Symbols: ACS8 | ACS8; 1-aminocyclopropane-1-carboxylate synthase | chr4:17752222-17753925 FORWARDhighly similar to ( 947) 1A11_ORYSA 1-aminocyclopropane-1-carboxylate synthase 1 (EC 4.4.1.14) (ACC synthase 1) (S-adenosyl-L-methionine methylthioadenosine-lyase 1) - Oryza sativa (Rice) Aminotran_1_2 COG0436 PRK06108 ARO8 PRK06056 PRK07568 PRK05794 PRK07682 PRK07…	aminotransferase, classes I and II, domain containing protein, expressed	loc_os03g51740	33.8013	414.255	12.2556	3.6154	1.65391e-17	73.8119	546.121	7.3988	2.8873	0.328814
17.5.3	hormone metabolism.ethylene.induced-regulated-responsive-activated	loc_os03g53900.1	Transcript	weakly similar to ( 140) AT3G11930 | Symbols: | universal stress protein (USP) family protein | chr3:3776371-3777393 FORWARD protein|universal stress protein domain containing protein, putative, expressed	universal stress protein domain containing protein, putative, expressed	loc_os03g53900	3.1354	47.0839	15.0167	3.9085	4.11404e-05	3.7858	66.929	17.6789	4.144	0.00137999
17.5.1	hormone metabolism.ethylene.synthesis-degradation	loc_os03g63900.1	Transcript	moderately similar to ( 283) AT1G17020 | Symbols: SRG1, ATSRG1 | SRG1 (SENESCENCE-RELATED GENE 1); oxidoreductase, acting on diphenols and related substances as donors, oxygen as acceptor / oxidoreductase, acting on paired donors, with incorporation or reduction of molecular oxygen, 2-oxoglutarate as one donor, and inc | chr1:5820258-5821741 FORWARDweakly similar to ( 162) ACCO2_MALDO 1-aminocycl…	1-aminocyclopropane-1-carboxylate oxidase 2, putative, expressed	loc_os03g63900	940.895	836.328	0.8889	-0.17	0.685753	2090.88	611.475	0.2924	-1.7737	0.00011456
17.5.2	hormone metabolism.ethylene.signal transduction	loc_os03g64260.1	Transcript	weakly similar to ( 109) AT3G23240 | Symbols: ERF1, ATERF1 | ERF1 (ETHYLENE RESPONSE FACTOR 1); DNA binding / transcription activator/ transcription factor | chr3:8295705-8296361 FORWARDvery weakly similar to (83.2) ERF5_NICSY Ethylene-responsive transcription factor 5 (Ethylene-responsive element-binding factor 5 homolog) (EREBP-4) (NsERF4) - Nicotiana sylvestris (Wood tobacco)AP2 AP2 protein|AP…	AP2 domain containing protein, expressed	loc_os03g64260	7.6786	1322.54	172.236	7.4282	2.87669e-12	22.0526	1232.32	55.881	5.8043	0.173547
17.5.1	hormone metabolism.ethylene.synthesis-degradation	loc_os03g64280.1	Transcript	moderately similar to ( 278) AT1G06620 | Symbols: | 2-oxoglutarate-dependent dioxygenase, putative | chr1:2025618-2027094 FORWARDmoderately similar to ( 217) DV4H_CATRO Desacetoxyvindoline 4-hydroxylase (EC 1.14.11.20) - Catharanthus roseus (Rosy periwinkle) (Madagascar periwinkle) PcbC protein|1-aminocyclopropane-1-carboxylate oxidase homolog 1, putative, expressed	1-aminocyclopropane-1-carboxylate oxidase homolog 1, putative, expressed	loc_os03g64280	51.3321	222.103	4.3268	2.1133	7.6039e-09	154.428	184.705	1.1961	0.2583	0.955781
17.5.2	hormone metabolism.ethylene.signal transduction	loc_os04g32790.1	Transcript	very weakly similar to (89.7) AT1G28160 | Symbols: | ethylene-responsive element-binding family protein | chr1:9839387-9840124 FORWARDAP2 AP2 protein|AP2 domain containing protein, expressed	AP2 domain containing protein, expressed	loc_os04g32790	7.588	1212.25	159.759	7.3198	1.65544e-12	14.3574	1681.47	117.115	6.8718	0.0770762
17.5.2	hormone metabolism.ethylene.signal transduction	loc_os04g42650.1	Transcript	highly similar to ( 584) AT3G50120 | Symbols: | unknown protein | chr3:18585157-18587246 REVERSEDUF247 protein|plant protein of unknown function domain containing protein, expressed	plant protein of unknown function domain containing protein, expressed	loc_os04g42650	76.7429	38.6378	0.5035	-0.99	0.0396838	134.988	32.2393	0.2388	-2.0659	0.0006374
17.5.2	hormone metabolism.ethylene.synthesis-degradation	loc_os04g44150.1	Transcript	moderately similar to ( 340) AT4G21200 | Symbols: ATGA2OX8, GA2OX8 | GA2OX8 (GIBBERELLIN 2-OXIDASE 8); gibberellin 2-beta-dioxygenase | chr4:11302751-11304032 FORWARDweakly similar to ( 138) GAO1D_WHEAT Gibberellin 20 oxidase 1-D (EC 1.14.11.-) (Gibberellin C-20 oxidase 1-D) (GA 20-oxidase 1-D) (Ta20ox1D) (TaGA20ox1-D) (Protein Wga20) - Triticum aestivum (Wheat) PcbC 2OG-FeII_Oxy protein|gibberel…	gibberellin 2-beta-dioxygenase 7, putative, expressed	loc_os04g44150	0.8157	25.3386	31.0647	4.9572	0.00513156	2.3026	36.2297	15.7342	3.9758	2.35747e-05
17.5.2	hormone metabolism.ethylene.signal transduction	loc_os04g46220.1	Transcript	weakly similar to ( 110) AT4G17500 | Symbols: ATERF-1 | ATERF-1 (ETHYLENE RESPONSIVE ELEMENT BINDING FACTOR 1); DNA binding / transcription activator/ transcription factor | chr4:9759405-9760211 FORWARDweakly similar to ( 106) ERF2_NICSY Ethylene-responsive transcription factor 2 (Ethylene-responsive element-binding factor 2) (EREBP-2) (NsERF2) - Nicotiana sylvestris (Wood tobacco)AP2 AP2 protein…	ethylene-responsive transcription factor, putative, expressed	loc_os04g46220	432.867	4667.81	10.7835	3.4307	3.99994e-23	800.36	2529.39	3.1603	1.6601	0.00335032
17.5.2	hormone metabolism.ethylene.signal transduction	loc_os04g46240.1	Transcript	weakly similar to ( 114) AT5G47230 | Symbols: ERF5, ATERF-5, ATERF5 | ERF5 (ETHYLENE RESPONSIVE ELEMENT BINDING FACTOR 5); DNA binding / transcription activator/ transcription factor | chr5:19180072-19180974 FORWARDweakly similar to ( 110) ERF5_NICSY Ethylene-responsive transcription factor 5 (Ethylene-responsive element-binding factor 5 homolog) (EREBP-4) (NsERF4) - Nicotiana sylvestris (Wood to…	AP2 domain containing protein, expressed	loc_os04g46240	0	16.4069	Inf	Inf	2.77643e-05	0	6.1413	Inf	Inf	0.0599717
17.5.1.1	hormone metabolism.ethylene.synthesis-degradation.1-aminocyclopropane-1-carboxylate synthase	loc_os05g10780.1	Transcript	highly similar to ( 531) AT4G26200 | Symbols: ACS7, ATACS7 | ACS7; 1-aminocyclopropane-1-carboxylate synthase | chr4:13275307-13276946 FORWARDmoderately similar to ( 474) 1A1C_MALDO 1-aminocyclopropane-1-carboxylate synthase (EC 4.4.1.14) (ACC synthase) (S-adenosyl-L-methionine methylthioadenosine-lyase) - Malus domestica (Apple) (Malus sylvestris) Aminotran_1_2 COG0436 ARO8 PRK06056 PRK06108 PRK…	aminotransferase, classes I and II, domain containing protein, expressed	loc_os05g10780	0.7809	24.2055	30.9955	4.954	1.75881e-05	0.4176	15.8619	37.9877	5.2475	0.350161
17.5.2	hormone metabolism.ethylene.signal transduction	loc_os05g15230.1	Transcript	weakly similar to ( 179) AT3G50150 | Symbols: | unknown protein | chr3:18595809-18597551 REVERSEDUF247 protein|plant protein of unknown function domain containing protein, expressed	plant protein of unknown function domain containing protein, expressed	loc_os05g15230	52.7493	380.865	7.2203	2.8521	7.70121e-11	66.4105	174.133	2.6221	1.3907	0.204012
17.5.2	hormone metabolism.ethylene.signal transduction	loc_os05g25260.1	Transcript	AP2 AP2 protein|AP2 domain containing protein, expressed	AP2 domain containing protein, expressed	loc_os05g25260	285.782	1500.24	5.2496	2.3922	1.54192e-12	551.02	1027.07	1.8639	0.8984	0.243196
17.5.3	hormone metabolism.ethylene.induced-regulated-responsive-activated	loc_os05g28740.1	Transcript	weakly similar to ( 118) AT3G62550 | Symbols: | universal stress protein (USP) family protein | chr3:23136194-23137074 FORWARDUSP_Like Usp protein|universal stress protein domain containing protein, putative, expressed	universal stress protein domain containing protein, putative, expressed	loc_os05g28740	64.5253	721.173	11.1766	3.4824	1.10312e-22	444.545	516.685	1.1623	0.217	1
17.5.2	hormone metabolism.ethylene.signal transduction	loc_os05g34730.1	Transcript	protein|ethylene-responsive transcription factor ERF020, putative, expressed	ethylene-responsive transcription factor ERF020, putative, expressed	loc_os05g34730	0.2912	14.3549	49.3035	5.6236	0.000658555	0	10.3935	Inf	Inf	0.0774016
17.5.2	hormone metabolism.ethylene.signal transduction	loc_os05g36100.1	Transcript	AP2 AP2 protein|AP2 domain containing protein, expressed	AP2 domain containing protein, expressed	loc_os05g36100	0.3259	9.9977	30.6777	4.9391	0.000279607	0.7662	9.9771	13.0214	3.7028	0.0103164
17.5.2	hormone metabolism.ethylene.signal transduction	loc_os05g39590.1	Transcript	AP2 AP2 protein|AP2 domain containing protein, expressed	AP2 domain containing protein, expressed	loc_os05g39590	2.2272	235.58	105.773	6.7248	2.0008e-10	3.4214	187.267	54.7334	5.7743	0.234065
17.5.2	hormone metabolism.ethylene.signal transduction	loc_os05g41760.1	Transcript	very weakly similar to (82.4) AT1G28360 | Symbols: ERF12, ATERF12 | ERF12 (ERF DOMAIN PROTEIN 12); DNA binding / transcription factor/ transcription repressor | chr1:9951934-9952503 FORWARDAP2 AP2 protein|AP2 domain containing protein, expressed	AP2 domain containing protein, expressed	loc_os05g41760	14.9676	938.775	62.7207	5.9709	6.62913e-08	37.6725	600.987	15.953	3.9958	0.0501427
17.5.1	hormone metabolism.ethylene.synthesis-degradation	loc_os06g08060.1	Transcript	moderately similar to ( 262) AT5G20400 | Symbols: | oxidoreductase, 2OG-Fe(II) oxygenase family protein | chr5:6894871-6896185 FORWARDweakly similar to ( 152) LDOX_PETHY Leucoanthocyanidin dioxygenase (EC 1.14.11.19) (LDOX) (Leucocyanidin oxygenase) (Leucoanthocyanidin hydroxylase) - Petunia hybrida (Petunia) PcbC 2OG-FeII_Oxy protein|leucoanthocyanidin dioxygenase, putative, expressed	leucoanthocyanidin dioxygenase, putative, expressed	loc_os06g08060	14.3275	59.3091	4.1395	2.0495	4.3062e-05	16.1959	38.206	2.359	1.2382	0.25342
17.5.2	hormone metabolism.ethylene.signal transduction	loc_os06g08340.1	Transcript	weakly similar to ( 104) AT5G25190 | Symbols: | ethylene-responsive element-binding protein, putative | chr5:8707007-8707655 REVERSEAP2 AP2 protein|AP2 domain containing protein, expressed	AP2 domain containing protein	loc_os06g08340	1.049	131.157	125.026	6.9661	0.000371841	4.4841	78.276	17.4565	4.1257	0.330538
17.5.1	hormone metabolism.ethylene.synthesis-degradation	loc_os06g37590.1	Transcript	moderately similar to ( 347) AT2G19590 | Symbols: ACO1 | ACO1 (ACC OXIDASE 1); 1-aminocyclopropane-1-carboxylate oxidase | chr2:8476239-8477354 REVERSEmoderately similar to ( 285) ACCO2_MALDO 1-aminocyclopropane-1-carboxylate oxidase 2 (EC 1.14.17.4) (ACC oxidase 2) (Ethylene-forming enzyme) (EFE) - Malus domestica (Apple) (Malus sylvestris) PcbC 2OG-FeII_Oxy protein|1-aminocyclopropane-1-carboxy…	1-aminocyclopropane-1-carboxylate oxidase protein, putative, expressed	loc_os06g37590	122.562	28.2184	0.2302	-2.1188	2.58063e-06	26.605	26.7024	1.0037	0.0053	0.935581
17.5.2	hormone metabolism.ethylene.signal transduction	loc_os06g47590.1	Transcript	AP2 AP2 protein|AP2 domain containing protein, expressed	AP2 domain containing protein, expressed	loc_os06g47590	162.776	534.338	3.2827	1.7149	5.72065e-07	224.678	398.083	1.7718	0.8252	0.151406
17.5.1	hormone metabolism.ethylene.synthesis-degradation	loc_os07g07410.1	Transcript	moderately similar to ( 201) AT4G10490 | Symbols: | oxidoreductase, 2OG-Fe(II) oxygenase family protein | chr4:6483900-6485179 FORWARDweakly similar to ( 158) FL3H_MALDO Naringenin,2-oxoglutarate 3-dioxygenase (EC 1.14.11.9) (Flavonone-3-hydroxylase) (F3H) (FHT) - Malus domestica (Apple) (Malus sylvestris) PcbC 2OG-FeII_Oxy protein|oxidoreductase, 2OG-Fe oxygenase family protein, putative, expres…	oxidoreductase, 2OG-Fe oxygenase family protein, putative, expressed	loc_os07g07410	1018.83	3758.94	3.6895	1.8834	1.53218e-05	1838.44	4381.42	2.3832	1.2529	0.361194
17.5.3	hormone metabolism.ethylene.induced-regulated-responsive-activated	loc_os08g08160.1	Transcript	weakly similar to ( 128) AT1G61660 | Symbols: | basic helix-loop-helix (bHLH) family protein | chr1:22754603-22756171 REVERSE protein|expressed protein	expressed protein	loc_os08g08160	150.806	50.1051	0.3322	-1.5897	4.63315e-05	122.358	43.0194	0.3516	-1.508	0.0121539
17.5.2	hormone metabolism.ethylene.signal transduction	loc_os08g25030.1	Transcript	moderately similar to ( 221) AT3G50150 | Symbols: | unknown protein | chr3:18595809-18597551 REVERSEDUF247 protein|plant protein of unknown function domain containing protein, expressed	plant protein of unknown function domain containing protein	loc_os08g25030	193.4	933.162	4.825	2.2705	0.000169693	459.602	909.321	1.9785	0.9844	0.763485
17.5.1	hormone metabolism.ethylene.synthesis-degradation	loc_os08g30080.1	Transcript	moderately similar to ( 283) AT1G06650 | Symbols: | 2-oxoglutarate-dependent dioxygenase, putative | chr1:2035909-2037186 FORWARDmoderately similar to ( 240) DV4H_CATRO Desacetoxyvindoline 4-hydroxylase (EC 1.14.11.20) - Catharanthus roseus (Rosy periwinkle) (Madagascar periwinkle) PcbC 2OG-FeII_Oxy protein|1-aminocyclopropane-1-carboxylate oxidase homolog 4, putative, expressed	1-aminocyclopropane-1-carboxylate oxidase homolog 4, putative, expressed	loc_os08g30080	1.2341	13.3085	10.784	3.4308	6.11274e-06	2.0102	3.2306	1.6071	0.6845	1
17.5.1	hormone metabolism.ethylene.synthesis-degradation	loc_os08g30100.1	Transcript	moderately similar to ( 263) AT1G06620 | Symbols: | 2-oxoglutarate-dependent dioxygenase, putative | chr1:2025618-2027094 FORWARDmoderately similar to ( 224) DV4H_CATRO Desacetoxyvindoline 4-hydroxylase (EC 1.14.11.20) - Catharanthus roseus (Rosy periwinkle) (Madagascar periwinkle) PcbC 2OG-FeII_Oxy protein|1-aminocyclopropane-1-carboxylate oxidase homolog 1, putative, expressed	1-aminocyclopropane-1-carboxylate oxidase homolog 1, putative, expressed	loc_os08g30100	250.875	4571.28	18.2214	4.1876	4.43968e-10	80.014	1047.08	13.0862	3.71	0.113614
17.5.1	hormone metabolism.ethylene.synthesis-degradation	loc_os09g18450.1	Transcript	moderately similar to ( 239) AT1G17020 | Symbols: SRG1, ATSRG1 | SRG1 (SENESCENCE-RELATED GENE 1); oxidoreductase, acting on diphenols and related substances as donors, oxygen as acceptor / oxidoreductase, acting on paired donors, with incorporation or reduction of molecular oxygen, 2-oxoglutarate as one donor, and inc | chr1:5820258-5821741 FORWARDweakly similar to ( 175) FLS_PETHY Flavonol synt…	flavonol synthase/flavanone 3-hydroxylase, putative, expressed	loc_os09g18450	340.428	161.829	0.4754	-1.0729	0.00285272	582.374	116.507	0.2001	-2.3215	3.62831e-06
17.5.2	hormone metabolism.ethylene.signal transduction	loc_os09g35010.1	Transcript	protein|dehydration-responsive element-binding protein, putative, expressed	dehydration-responsive element-binding protein, putative, expressed	loc_os09g35010	1.049	69.3049	66.0652	6.0458	0.00061004	16.2835	44.2247	2.7159	1.4414	0.265603
17.5.2	hormone metabolism.ethylene.signal transduction	loc_os09g35020.1	Transcript	protein|AP2 domain containing protein, expressed	AP2 domain containing protein, expressed	loc_os09g35020	0	26.1119	Inf	Inf	9.45337e-08	3.6403	19.9565	5.4822	2.4547	0.50735
17.5.1	hormone metabolism.ethylene.synthesis-degradation	loc_os10g40934.1	Transcript	moderately similar to ( 295) AT1G17020 | Symbols: SRG1, ATSRG1 | SRG1 (SENESCENCE-RELATED GENE 1); oxidoreductase, acting on diphenols and related substances as donors, oxygen as acceptor / oxidoreductase, acting on paired donors, with incorporation or reduction of molecular oxygen, 2-oxoglutarate as one donor, and inc | chr1:5820258-5821741 FORWARDweakly similar to ( 180) LDOX_MALDO Leucoanthocy…	flavonol synthase/flavanone 3-hydroxylase, putative, expressed	loc_os10g40934	328.946	35.8065	0.1089	-3.1996	1.57241e-06	164.978	58.3843	0.3539	-1.4986	0.0151453
17.5.1	hormone metabolism.ethylene.synthesis-degradation	loc_os11g08380.1	Transcript	moderately similar to ( 321) AT1G77330 | Symbols: | 1-aminocyclopropane-1-carboxylate oxidase, putative / ACC oxidase, putative | chr1:29063215-29064447 REVERSEmoderately similar to ( 226) ACCO_ACTCH 1-aminocyclopropane-1-carboxylate oxidase (EC 1.14.17.4) (ACC oxidase) (Ethylene-forming enzyme) (EFE) - Actinidia chinensis (Kiwi) (Yangtao) PcbC 2OG-FeII_Oxy protein|1-aminocyclopropane-1-carboxyla…	1-aminocyclopropane-1-carboxylate oxidase, putative, expressed	loc_os11g08380	6321.01	2510.11	0.3971	-1.3324	0.0926109	7524.26	2200.03	0.2924	-1.774	7.2333e-05
17.5.1	hormone metabolism.ethylene.synthesis-degradation	loc_os11g25060.1	Transcript	moderately similar to ( 359) AT3G11180 | Symbols: | oxidoreductase, 2OG-Fe(II) oxygenase family protein | chr3:3504249-3506688 FORWARDweakly similar to ( 189) LDOX_MALDO Leucoanthocyanidin dioxygenase (EC 1.14.11.19) (LDOX) (Leucocyanidin oxygenase) (Leucoanthocyanidin hydroxylase) (Anthocyanidin synthase) - Malus domestica (Apple) (Malus sylvestris) PcbC 2OG-FeII_Oxy protein|flavonol synthase/fl…	flavonol synthase/flavanone 3-hydroxylase, putative	loc_os11g25060	8.2647	51.6003	6.2434	2.6423	0.000634681	3.1407	20.3064	6.4655	2.6928	0.0241141

## Sheet: Transcription Factors
MapMan					MSU		EUROSIS 03h Roots					LOTO 03h Roots
BinCode	BinName	id	type	description	description	id	baseMeanA	baseMeanB	foldChange	log2FoldChange	padj	baseMeanA	baseMeanB	foldChange	log2FoldChange	padj
27.3.3	RNA.regulation of transcription.AP2/EREBP, APETALA2/Ethylene-responsive element binding protein family	loc_os01g04020.1	Transcript	protein|AP2 domain containing protein, expressed	AP2 domain containing protein, expressed	loc_os01g04020	2987.44	11546.1	3.8649	1.9504	1.78797e-09	5027.35	11045	2.197	1.1355	0.0859456
27.3.35	RNA.regulation of transcription.bZIP transcription factor family	loc_os01g06560.1	Transcript	very weakly similar to (98.6) AT4G18690 | Symbols: | unknown protein | chr4:10282788-10283636 FORWARD protein|transcription factor HBP-1b, putative, expressed	transcription factor HBP-1b, putative, expressed	loc_os01g06560	13.9438	806.806	57.8614	5.8545	1.80176e-12	54.1091	445.564	8.2345	3.0417	0.0518536
27.3.35	RNA.regulation of transcription.bZIP transcription factor family	loc_os01g08990.1	Transcript	weakly similar to ( 105) AT1G27000 | Symbols: | bZIP family transcription factor | chr1:9374068-9376422 FORWARDDUF1664 protein|expressed protein	conserved hypothetical protein	loc_os01g08990	2.8095	82.4319	29.3401	4.8748	4.84005e-06	5.1941	57.4047	11.052	3.4662	0.0606206
27.3.32	RNA.regulation of transcription.WRKY domain transcription factor family	loc_os01g09080.1	Transcript	weakly similar to ( 145) AT5G15130 | Symbols: WRKY72, ATWRKY72 | WRKY72; transcription factor | chr5:4904426-4906879 FORWARDWRKY protein|WRKY107, expressed	WRKY DNA-binding domain containing protein, expressed	loc_os01g09080	1684.11	7713.08	4.5799	2.1953	9.01023e-05	2526.09	3642.28	1.4419	0.5279	0.695179
27.3.32	RNA.regulation of transcription.WRKY domain transcription factor family	loc_os01g09100.1	Transcript	weakly similar to ( 119) AT5G26170 | Symbols: WRKY50, ATWRKY50 | WRKY50; transcription factor | chr5:9147176-9148128 REVERSEWRKY protein|WRKY10, expressed	OsWRKY10 - Superfamily of TFs having WRKY and zinc finger domains, expressed	loc_os01g09100	5.8641	246.427	42.0228	5.3931	9.01289e-13	45.5659	258.819	5.6801	2.5059	0.00118786
27.3.12	RNA.regulation of transcription.C3H zinc finger family	loc_os01g09620.1	Transcript	moderately similar to ( 241) AT2G19810 | Symbols: | zinc finger (CCCH-type) family protein | chr2:8550419-8551498 FORWARD protein|zinc finger/CCCH transcription factor, putative, expressed	zinc finger/CCCH transcription factor, putative, expressed	loc_os01g09620	1131.45	6077.39	5.3713	2.4253	1.07932e-11	3447.56	5850.55	1.697	0.763	0.509316
27.3.6	RNA.regulation of transcription.bHLH,Basic Helix-Loop-Helix family	loc_os01g09900.1	Transcript	protein|helix-loop-helix DNA-binding domain containing protein, expressed	helix-loop-helix DNA-binding domain containing protein, expressed	loc_os01g09900	1.0143	28.141	27.7443	4.7941	6.87445e-06	1.1838	23.4449	19.8054	4.3078	0.0220124
27.3.25	RNA.regulation of transcription.MYB domain transcription factor family	loc_os01g19330.1	Transcript	moderately similar to ( 231) AT1G48000 | Symbols: MYB112, AtMYB112 | MYB112 (myb domain protein 112); DNA binding / transcription factor | chr1:17704269-17706377 REVERSEweakly similar to ( 147) MYBA2_ORYSA Myb-related protein MYBAS2 - Oryza sativa (Rice) protein|MYB family transcription factor, putative, expressed	MYB family transcription factor, putative, expressed	loc_os01g19330	5.5594	1330.68	239.357	7.903	7.82425e-16	9.5504	882.705	92.4262	6.5302	0.0164712
27.3.3	RNA.regulation of transcription.AP2/EREBP, APETALA2/Ethylene-responsive element binding protein family	loc_os01g21120.1	Transcript	very weakly similar to (97.4) AT2G47520 | Symbols: | AP2 domain-containing transcription factor, putative | chr2:19502891-19503490 REVERSEAP2 AP2 protein|AP2 domain containing protein, expressed	AP2 domain containing protein, expressed	loc_os01g21120	7.4472	380.425	51.0832	5.6748	6.38512e-13	9.9746	185.993	18.6468	4.2209	0.0086352
27.3.37	RNA.regulation of transcription.AS2,Lateral Organ Boundaries Gene Family	loc_os01g32770.1	Transcript	moderately similar to ( 204) AT3G02550 | Symbols: LBD41 | LBD41 (LOB DOMAIN-CONTAINING PROTEIN 41) | chr3:536747-537650 REVERSEDUF260 protein|DUF260 domain containing protein, putative, expressed	DUF260 domain containing protein, putative, expressed	loc_os01g32770	149.257	612.805	4.1057	2.0376	0.000124109	304.289	365.055	1.1997	0.2627	0.909514
27.3.26	RNA.regulation of transcription.MYB-related transcription factor family	loc_os01g34060.1	Transcript	weakly similar to ( 144) AT5G08520 | Symbols: | myb family transcription factor | chr5:2755470-2757741 REVERSE protein|MYB family transcription factor, putative, expressed	MYB family transcription factor, putative, expressed	loc_os01g34060	20.9551	69.5392	3.3185	1.7305	2.45456e-05	69.9192	36.9627	0.5286	-0.9196	0.140864
27.3.60	RNA.regulation of transcription.NIN-like bZIP-related family	loc_os01g37100.1	Transcript	weakly similar to ( 116) AT5G53040 | Symbols: | RWP-RK domain-containing protein | chr5:21506967-21507948 REVERSE protein|RWP-RK domain-containing protein, putative, expressed	RWP-RK domain-containing protein, putative, expressed	loc_os01g37100	0	19.7283	Inf	Inf	6.39766e-06	0	9.5617	Inf	Inf	0.0609782
27.3.30	RNA.regulation of transcription.Trihelix, Triple-Helix transcription factor family	loc_os01g48320.1	Transcript	weakly similar to ( 103) AT3G14180 | Symbols: | transcription factor | chr3:4707290-4708621 REVERSE protein|transcription factor like protein, putative, expressed	transcription factor like protein, putative, expressed	loc_os01g48320	209.7	3339.4	15.9246	3.9932	5.56495e-09	357.493	2473.21	6.9182	2.7904	0.0245228
27.3.3	RNA.regulation of transcription.AP2/EREBP, APETALA2/Ethylene-responsive element binding protein family	loc_os01g49830.1	Transcript	moderately similar to ( 306) AT1G68840 | Symbols: RAV2, RAP2.8, TEM2 | RAV2 (REGULATOR OF THE ATPASE OF THE VACUOLAR MEMBRANE); DNA binding / transcription factor/ transcription repressor | chr1:25880442-25881500 FORWARDB3 AP2 protein|B3 DNA binding domain containing protein, expressed	B3 DNA binding domain containing protein, expressed	loc_os01g49830	210.012	1207.04	5.7475	2.5229	5.89573e-14	304.521	498.429	1.6368	0.7108	0.475274
27.3.25	RNA.regulation of transcription.MYB domain transcription factor family	loc_os01g50110.1	Transcript	moderately similar to ( 207) AT3G13540 | Symbols: ATMYB5 | ATMYB5 (MYB DOMAIN PROTEIN 5); DNA binding / transcription factor | chr3:4420239-4421443 FORWARDweakly similar to ( 171) MYB38_MAIZE Myb-related protein Zm38 - Zea mays (Maize) protein|MYB family transcription factor, putative, expressed	MYB family transcription factor, putative, expressed	loc_os01g50110	0	190.812	Inf	Inf	1.91681e-20	1.9008	215.183	113.209	6.8228	0.0123583
27.3.6	RNA.regulation of transcription.bHLH,Basic Helix-Loop-Helix family	loc_os01g50940.1	Transcript	moderately similar to ( 264) AT2G46510 | Symbols: ATAIB | ATAIB (ABA-INDUCIBLE BHLH-TYPE TRANSCRIPTION FACTOR); DNA binding / transcription factor | chr2:19091187-19092887 REVERSE protein|helix-loop-helix DNA-binding domain containing protein, expressed	helix-loop-helix DNA-binding domain containing protein, expressed	loc_os01g50940	2.3198	136.455	58.8232	5.8783	3.73282e-21	5.8304	119.665	20.5242	4.3593	0.002149
27.3.32	RNA.regulation of transcription.WRKY domain transcription factor family	loc_os01g51690.1	Transcript	weakly similar to ( 116) AT5G64810 | Symbols: WRKY51, ATWRKY51 | WRKY51; transcription factor | chr5:25908415-25909687 FORWARDWRKY protein|WRKY26, expressed	OsWRKY59 - Superfamily of TFs having WRKY and zinc finger domains, expressed	loc_os01g51690	2.3892	315.422	132.018	7.0446	6.92241e-08	6.8959	358.148	51.9363	5.6987	0.00932364
27.3.99	RNA.regulation of transcription.unclassified	loc_os01g52030.1	Transcript	weakly similar to ( 102) AT4G12040 | Symbols: | zinc finger (AN1-like) family protein | chr4:7215341-7215868 FORWARDvery weakly similar to (91.7) ISAP1_ORYSA Multiple stress-responsive zinc-finger protein ISAP1 (Stress-associated protein 1) (OsISAP1) - Oryza sativa (Rice) protein|zinc finger A20 and AN1 domain-containing stress-associated protein, putative, expressed	zinc finger A20 and AN1 domain-containing stress-associated protein, putative, expressed	loc_os01g52030	13.687	85.0617	6.2148	2.6357	1.49445e-08	63.6657	102.712	1.6133	0.69	0.695414
27.3.23	RNA.regulation of transcription.HSF,Heat-shock transcription factor family	loc_os01g53220.1	Transcript	weakly similar to ( 179) AT3G24520 | Symbols: AT-HSFC1, HSFC1 | AT-HSFC1; DNA binding / transcription factor | chr3:8941455-8942531 FORWARD HSF_DNA-bind HSF HSF1 protein|HSF-type DNA-binding domain containing protein, expressed	HSF-type DNA-binding domain containing protein, expressed	loc_os01g53220	13.6179	110.91	8.1444	3.0258	6.13045e-06	26.0427	115.146	4.4214	2.1445	0.0187746
27.3.3	RNA.regulation of transcription.AP2/EREBP, APETALA2/Ethylene-responsive element binding protein family	loc_os01g54890.1	Transcript	AP2 AP2 protein|ethylene-responsive transcription factor 2, putative, expressed	ethylene-responsive transcription factor 2, putative, expressed	loc_os01g54890	33.7454	824.893	24.4446	4.6114	0.000469291	36.4094	353.57	9.711	3.2796	0.00693394
27.3.69	RNA.regulation of transcription.SET-domain transcriptional regulator family	loc_os01g56540.1	Transcript	weakly similar to ( 129) AT3G03750 | Symbols: SUVR3, SDG20 | SET domain-containing protein | chr3:939976-941511 FORWARD protein|histone-lysine N-methyltransferase SUVR3, putative, expressed	histone-lysine N-methyltransferase SUVR3, putative, expressed	loc_os01g56540	8.7314	37.379	4.281	2.0979	0.000136913	18.0556	38.8209	2.1501	1.1044	0.415937
27.3.25	RNA.regulation of transcription.MYB domain transcription factor family	loc_os01g60430.1	Transcript	moderately similar to ( 485) AT3G11460 | Symbols: | pentatricopeptide (PPR) repeat-containing protein | chr3:3608250-3610121 FORWARD protein|pentatricopeptide repeat-containing protein, putative, expressed	pentatricopeptide repeat-containing protein, putative, expressed	loc_os01g60430	11.1879	53.4509	4.7775	2.2563	2.84582e-06	20.9213	38.4397	1.8374	0.8776	0.195518
27.3.32	RNA.regulation of transcription.WRKY domain transcription factor family	loc_os01g60520.1	Transcript	very weakly similar to (80.9) AT2G46400 | Symbols: WRKY46, ATWRKY46 | WRKY46; transcription factor | chr2:19043676-19044754 REVERSE protein|WRKY116, expressed	WRKY DNA-binding domain containing protein	loc_os01g60520	2.1789	44.345	20.3518	4.3471	6.54291e-06	2.5646	19.7644	7.7067	2.9461	0.0259419
27.3.7	RNA.regulation of transcription.C2C2(Zn) CO-like, Constans-like zinc finger family	loc_os01g61900.1	Transcript	weakly similar to ( 105) AT5G41380 | Symbols: | FUNCTIONS IN: molecular_function unknown; INVOLVED IN: biological_process unknown; CONTAINS InterPro DOMAIN/s: CCT domain (InterPro:IPR010402); BEST Arabidopsis thaliana protein match is: unknown protein (TAIR:AT1G63820.1); Has 952 Blast hits to 949 proteins in 72 species: Archae - 0; Bacteria - 0; Metazoa - 12; Fungi - 2; Plants - 890; Viruses - 0;…	CCT motif family protein, expressed	loc_os01g61900	166.026	833.649	5.0212	2.328	4.50656e-09	193.943	484.379	2.4975	1.3205	0.0240256
27.3.99	RNA.regulation of transcription.unclassified	loc_os01g61900.1	Transcript	weakly similar to ( 105) AT5G41380 | Symbols: | FUNCTIONS IN: molecular_function unknown; INVOLVED IN: biological_process unknown; CONTAINS InterPro DOMAIN/s: CCT domain (InterPro:IPR010402); BEST Arabidopsis thaliana protein match is: unknown protein (TAIR:AT1G63820.1); Has 952 Blast hits to 949 proteins in 72 species: Archae - 0; Bacteria - 0; Metazoa - 12; Fungi - 2; Plants - 890; Viruses - 0;…	CCT motif family protein, expressed	loc_os01g61900	166.026	833.649	5.0212	2.328	4.50656e-09	193.943	484.379	2.4975	1.3205	0.0240256
27.3.11	RNA.regulation of transcription.C2H2 zinc finger family	loc_os01g62130.1	Transcript	very weakly similar to (89.7) AT2G28710 | Symbols: | zinc finger (C2H2 type) family protein | chr2:12322974-12323444 FORWARD protein|ZOS1-14 - C2H2 zinc finger protein, expressed	ZOS1-14 - C2H2 zinc finger protein, expressed	loc_os01g62130	23.5831	248.509	10.5376	3.3975	7.73836e-09	40.659	226.068	5.5601	2.4751	0.0138559
27.3.99	RNA.regulation of transcription.unclassified	loc_os01g62630.1	Transcript	moderately similar to ( 403) AT2G39710 | Symbols: | aspartyl protease family protein | chr2:16562051-16563379 REVERSE protein|aspartic proteinase nepenthesin precursor, putative, expressed	aspartic proteinase nepenthesin precursor, putative, expressed	loc_os01g62630	34.4702	230.859	6.6974	2.7436	2.08269e-07	80.6516	221.385	2.745	1.4568	0.235779
27.3.25	RNA.regulation of transcription.MYB domain transcription factor family	loc_os01g65370.1	Transcript	moderately similar to ( 260) AT4G38620 | Symbols: ATMYB4, MYB4 | MYB4; DNA binding / transcription factor | chr4:18053866-18054876 FORWARDmoderately similar to ( 248) MYB38_MAIZE Myb-related protein Zm38 - Zea mays (Maize) REB1 protein|MYB family transcription factor, putative, expressed	MYB family transcription factor, putative	loc_os01g65370	111.369	436.39	3.9184	1.9703	7.31803e-09	176.218	253.645	1.4394	0.5255	0.71672
27.3.25	RNA.regulation of transcription.MYB domain transcription factor family	loc_os01g66160.1	Transcript	moderately similar to ( 416) AT2G03880 | Symbols: | pentatricopeptide (PPR) repeat-containing protein | chr2:1181560-1183452 FORWARD protein|pentatricopeptide, putative, expressed	pentatricopeptide, putative, expressed	loc_os01g66160	14.5413	63.0771	4.3378	2.117	0.000283044	22.1959	41.4486	1.8674	0.901	0.541998
27.3.6	RNA.regulation of transcription.bHLH,Basic Helix-Loop-Helix family	loc_os01g67480.1	Transcript	weakly similar to ( 147) AT1G05805 | Symbols: | basic helix-loop-helix (bHLH) family protein | chr1:1744843-1747427 FORWARD protein|helix-loop-helix DNA-binding domain containing protein, expressed	helix-loop-helix DNA-binding domain containing protein, expressed	loc_os01g67480	2213.62	11440.5	5.1682	2.3697	4.15503e-13	2794.66	7941.23	2.8416	1.5067	0.00340849
27.3.67	RNA.regulation of transcription.putative transcription regulator	loc_os01g72450.1	Transcript	weakly similar to ( 112) AT5G49700 | Symbols: | DNA-binding protein-related | chr5:20192599-20193429 FORWARDDUF296 protein|DNA binding protein, putative, expressed	DNA binding protein, putative, expressed	loc_os01g72450	0	24.2024	Inf	Inf	2.17444e-05	0.2275	17.3325	76.1812	6.2514	0.31747
27.3.30	RNA.regulation of transcription.Trihelix, Triple-Helix transcription factor family	loc_os02g01380.1	Transcript	weakly similar to ( 137) AT1G76890 | Symbols: GT2, AT-GT2 | GT2; transcription factor | chr1:28873211-28875203 REVERSE protein|expressed protein	expressed protein	loc_os02g01380	48.5409	275.751	5.6808	2.5061	1.92531e-07	72.1716	173.356	2.402	1.2642	0.0608967
27.3.60	RNA.regulation of transcription.NIN-like bZIP-related family	loc_os02g04340.1	Transcript	moderately similar to ( 267) AT1G64530 | Symbols: | RWP-RK domain-containing protein | chr1:23959820-23962896 FORWARD protein|NIN-like protein 2, putative, expressed	NIN-like protein 2, putative, expressed	loc_os02g04340	192.325	769.545	4.0013	2.0005	4.52099e-08	294.415	581.07	1.9736	0.9809	0.0639243
27.3.22	RNA.regulation of transcription.HB,Homeobox transcription factor family	loc_os02g05640.1	Transcript	very weakly similar to (98.6) AT4G16780 | Symbols: ATHB-2, HAT4, ATHB2 | ATHB-2 (ARABIDOPSIS THALIANA HOMEOBOX PROTEIN 2); DNA binding / protein homodimerization/ sequence-specific DNA binding / transcription factor | chr4:9449291-9450604 FORWARD protein|homeobox associated leucine zipper, putative, expressed	homeobox associated leucine zipper, putative	loc_os02g05640	2.7729	21.7453	7.842	2.9712	7.37177e-06	1.2557	20.1817	16.0722	4.0065	0.00609387
27.3.3	RNA.regulation of transcription.AP2/EREBP, APETALA2/Ethylene-responsive element binding protein family	loc_os02g06330.1	Transcript	AP2 AP2 protein|AP2 domain containing protein, expressed	AP2 domain containing protein, expressed	loc_os02g06330	25.3187	249.598	9.8583	3.3013	2.11768e-06	39.5831	99.1615	2.5051	1.3249	0.0785789
27.3.35	RNA.regulation of transcription.bZIP transcription factor family	loc_os02g07840.1	Transcript	weakly similar to ( 122) AT5G24800 | Symbols: ATBZIP9, BZO2H2, BZIP9 | BZIP9 (BASIC LEUCINE ZIPPER 9); DNA binding / protein heterodimerization/ transcription factor | chr5:8515259-8516541 FORWARDvery weakly similar to (89.7) OP2_MAIZE Regulatory protein opaque-2 - Zea mays (Maize) protein|bZIP transcription factor domain containing protein, expressed	bZIP transcription factor domain containing protein, expressed	loc_os02g07840	694.759	2510.38	3.6133	1.8533	2.09908e-08	773.454	1738.53	2.2477	1.1685	0.0219009
27.3.7	RNA.regulation of transcription.C2C2(Zn) CO-like, Constans-like zinc finger family	loc_os02g08150.1	Transcript	very weakly similar to (84.7) AT5G57660 | Symbols: ATCOL5, COL5 | zinc finger (B-box type) family protein | chr5:23355573-23356729 FORWARDCCT protein|CCT/B-box zinc finger protein, putative, expressed	CCT/B-box zinc finger protein, putative, expressed	loc_os02g08150	131.807	683.961	5.1891	2.3755	2.49245e-12	412.926	838.753	2.0312	1.0224	0.277789
27.3.25	RNA.regulation of transcription.MYB domain transcription factor family	loc_os02g09480.1	Transcript	moderately similar to ( 202) AT5G67300 | Symbols: ATMYBR1, ATMYB44, MYBR1 | MYBR1 (MYB DOMAIN PROTEIN R1); DNA binding / transcription factor | chr5:26854109-26855026 FORWARDweakly similar to ( 117) MYB4_ORYSA Myb-related protein Myb4 (OsMyb4) (Transcription factor RLTR1) - Oryza sativa (Rice) REB1 protein|myb-like DNA-binding domain containing protein, putative, expressed	myb-like DNA-binding domain containing protein, putative, expressed	loc_os02g09480	80.8438	561.574	6.9464	2.7963	5.45803e-11	146.58	331.417	2.261	1.177	0.0701469
27.3.3	RNA.regulation of transcription.AP2/EREBP, APETALA2/Ethylene-responsive element binding protein family	loc_os02g09650.1	Transcript	AP2 AP2 protein|AP2 domain containing protein, expressed	AP2 domain containing protein, expressed	loc_os02g09650	69.5405	486.056	6.9895	2.8052	1.6094e-13	97.9273	315.343	3.2202	1.6871	0.0017753
27.3.23	RNA.regulation of transcription.HSF,Heat-shock transcription factor family	loc_os02g13800.1	Transcript	weakly similar to ( 179) AT3G24520 | Symbols: AT-HSFC1, HSFC1 | AT-HSFC1; DNA binding / transcription factor | chr3:8941455-8942531 FORWARD HSF_DNA-bind HSF HSF1 protein|HSF-type DNA-binding domain containing protein, expressed	HSF-type DNA-binding domain containing protein, expressed	loc_os02g13800	148.231	965.808	6.5156	2.7039	3.62218e-05	182.568	1151.99	6.3099	2.6576	0.0498097
27.3.8	RNA.regulation of transcription.C2C2(Zn) DOF zinc finger family	loc_os02g15350.1	Transcript	weakly similar to ( 112) AT1G21340 | Symbols: | Dof-type zinc finger domain-containing protein | chr1:7476087-7476869 FORWARDweakly similar to ( 101) PBF_MAIZE Dof zinc finger protein PBF (Prolamin box-binding factor) - Zea mays (Maize)zf-Dof protein|dof zinc finger domain containing protein, putative, expressed	dof zinc finger domain containing protein, putative, expressed	loc_os02g15350	0	27.1704	Inf	Inf	9.68971e-08	0	36.6116	Inf	Inf	0.0280028
27.3.20	RNA.regulation of transcription.G2-like transcription factor family, GARP	loc_os02g22020.1	Transcript	weakly similar to ( 167) AT1G25550 | Symbols: | myb family transcription factor | chr1:8976644-8977942 FORWARD protein|MYB family transcription factor, putative, expressed	MYB family transcription factor, putative, expressed	loc_os02g22020	107.204	601.018	5.6063	2.487	6.47675e-08	241.388	280.911	1.1637	0.2188	0.958067
27.3.64	RNA.regulation of transcription.PHOR1	loc_os02g33590.1	Transcript	moderately similar to ( 241) AT3G52450 | Symbols: PUB22 | PUB22 (PLANT U-BOX 22); ubiquitin-protein ligase | chr3:19440943-19442250 REVERSEvery weakly similar to (81.3) SPL11_ORYSA Spotted leaf protein 11 (Spotted leaf11) (Cell death-related protein SPL11) - Oryza sativa (Rice)Ubox U-box protein|U-box domain-containing protein, putative, expressed	U-box domain-containing protein, putative, expressed	loc_os02g33590	11.4311	3880.52	339.469	8.4071	4.81565e-17	19.1683	2202.14	114.884	6.844	0.00236506
27.3.64	RNA.regulation of transcription.PHOR1	loc_os02g34410.1	Transcript	weakly similar to ( 177) AT3G19380 | Symbols: PUB25 | PUB25 (PLANT U-BOX 25); binding / ubiquitin-protein ligase | chr3:6714602-6715867 REVERSEvery weakly similar to (94.7) SPL11_ORYSA Spotted leaf protein 11 (Spotted leaf11) (Cell death-related protein SPL11) - Oryza sativa (Rice)Ubox U-box protein|U-box domain-containing protein, putative, expressed	U-box domain-containing protein, putative, expressed	loc_os02g34410	144.556	2515.36	17.4006	4.1211	1.57094e-11	259.517	1752.47	6.7528	2.7555	0.115044
27.3.11	RNA.regulation of transcription.C2H2 zinc finger family	loc_os02g36360.1	Transcript	moderately similar to ( 220) AT1G34370 | Symbols: STOP1 | STOP1 (sensitive to proton rhizotoxicity 1); nucleic acid binding / transcription factor/ zinc ion binding | chr1:12551449-12552501 FORWARD protein|ZOS2-11 - C2H2 zinc finger protein, expressed	ZOS2-11 - C2H2 zinc finger protein, expressed	loc_os02g36360	485.421	1756.36	3.6182	1.8553	1.95631e-08	631.087	1387.48	2.1986	1.1366	0.0762052
27.3.19	RNA.regulation of transcription.EIN3-like(EIL) transcription factor family	loc_os02g36510.1	Transcript	moderately similar to ( 243) AT5G65100 | Symbols: | ethylene insensitive 3 family protein | chr5:26006835-26008508 REVERSEEIN3 protein|ethylene-insensitive 3, putative, expressed	ethylene-insensitive 3, putative, expressed	loc_os02g36510	1.83	383.522	209.578	7.7113	1.44625e-14	0	2.5902	Inf	Inf	0.104767
27.3.67	RNA.regulation of transcription.putative transcription regulator	loc_os02g38040.1	Transcript	moderately similar to ( 313) AT5G05850 | Symbols: | leucine-rich repeat family protein | chr5:1762691-1764609 REVERSE COG4886 protein|leucine-rich repeat family protein, putative, expressed	leucine-rich repeat family protein, putative, expressed	loc_os02g38040	4.6414	37.9021	8.1661	3.0297	2.81527e-06	16.6352	57.0863	3.4317	1.7789	0.29082
27.3.7	RNA.regulation of transcription.C2C2(Zn) CO-like, Constans-like zinc finger family	loc_os02g39360.1	Transcript	weakly similar to ( 152) AT1G06040 | Symbols: STO | STO (SALT TOLERANCE); DNA binding / protein binding / transcription factor/ zinc ion binding | chr1:1828662-1829659 REVERSE protein|B-box zinc finger family protein, putative, expressed	B-box zinc finger family protein, putative, expressed	loc_os02g39360	297.368	1303.22	4.3825	2.1318	1.34001e-10	2434.17	2062.95	0.8475	-0.2387	0.352445
27.3.7	RNA.regulation of transcription.C2C2(Zn) CO-like, Constans-like zinc finger family	loc_os02g43170.1	Transcript	weakly similar to ( 131) AT1G75540 | Symbols: STH2 | STH2 (SALT TOLERANCE HOMOLOG2); transcription factor/ zinc ion binding | chr1:28366059-28367398 FORWARD protein|B-box zinc finger family protein, putative, expressed	B-box zinc finger family protein, putative, expressed	loc_os02g43170	119.025	375.426	3.1542	1.6573	0.000624134	286.036	368.12	1.287	0.364	1
27.3.35	RNA.regulation of transcription.bZIP transcription factor family	loc_os02g43770.1	Transcript	moderately similar to ( 254) AT3G60320 | Symbols: | DNA binding | chr3:22292073-22295228 REVERSEDUF632 protein|DUF630/DUF632 domains containing protein, putative, expressed	DUF630/DUF632 domains containing protein, putative, expressed	loc_os02g43770	189.062	4592.79	24.2925	4.6024	1.21854e-19	327.825	3385.36	10.3267	3.3683	0.0409712
27.3.11	RNA.regulation of transcription.C2H2 zinc finger family	loc_os02g44130.1	Transcript	very weakly similar to (88.6) AT1G02030 | Symbols: | zinc finger (C2H2 type) family protein | chr1:355385-356188 REVERSE protein|ZOS2-14 - C2H2 zinc finger protein, expressed	ZOS2-14 - C2H2 zinc finger protein, expressed	loc_os02g44130	0.9796	16.0701	16.4054	4.0361	0.000515599	5.2098	4.7979	0.9209	-0.1188	1
27.3.8	RNA.regulation of transcription.C2C2(Zn) DOF zinc finger family	loc_os02g45200.1	Transcript	weakly similar to ( 145) AT4G24060 | Symbols: | Dof-type zinc finger domain-containing protein | chr4:12503970-12505417 FORWARDweakly similar to ( 118) PBF_MAIZE Dof zinc finger protein PBF (Prolamin box-binding factor) - Zea mays (Maize)zf-Dof protein|dof zinc finger domain containing protein, putative, expressed	dof zinc finger domain containing protein, putative, expressed	loc_os02g45200	712.355	3197.32	4.4884	2.1662	4.35383e-06	988.347	2492.54	2.5219	1.3345	0.280102
27.3.8	RNA.regulation of transcription.C2C2(Zn) DOF zinc finger family	loc_os02g47810.1	Transcript	weakly similar to ( 132) AT5G62940 | Symbols: | Dof-type zinc finger domain-containing protein | chr5:25257183-25258504 REVERSEweakly similar to ( 115) PBF_MAIZE Dof zinc finger protein PBF (Prolamin box-binding factor) - Zea mays (Maize)zf-Dof protein|dof zinc finger domain containing protein, putative, expressed	dof zinc finger domain containing protein, putative, expressed	loc_os02g47810	36.3872	129.272	3.5527	1.8289	9.72948e-06	42.9184	75.089	1.7496	0.807	0.243317
27.3.99	RNA.regulation of transcription.unclassified	loc_os02g48860.1	Transcript	moderately similar to ( 279) AT5G10770 | Symbols: | chloroplast nucleoid DNA-binding protein, putative | chr5:3403331-3405331 REVERSE Asp protein|aspartic proteinase nepenthesin-2 precursor, putative, expressed	aspartic proteinase nepenthesin-2 precursor, putative, expressed	loc_os02g48860	124.331	1431.56	11.5141	3.5253	4.0186e-11	272.715	908.051	3.3297	1.7354	0.123935
27.3.25	RNA.regulation of transcription.MYB domain transcription factor family	loc_os02g49830.1	Transcript	moderately similar to ( 317) AT3G22690 | Symbols: | pentatricopeptide (PPR) repeat-containing protein | chr3:8020757-8024534 REVERSEvery weakly similar to (80.9) RF1_ORYSA Rf1 protein, mitochondrial precursor (PPR protein) (Fertility restorer) (Restorer for CMS) - Oryza sativa (Rice) protein|pentatricopeptide, putative, expressed	pentatricopeptide, putative	loc_os02g49830	25.3379	118.664	4.6832	2.2275	1.67478e-07	39.9773	74.9661	1.8752	0.9071	0.326025
27.3.25	RNA.regulation of transcription.MYB domain transcription factor family	loc_os02g49986.1	Transcript	moderately similar to ( 250) AT1G66230 | Symbols: MYB20, AtMYB20 | MYB20 (myb domain protein 20); DNA binding / transcription factor | chr1:24677322-24678246 FORWARDmoderately similar to ( 244) ODO1_PETHY ODORANT1 protein (MYB-like protein ODO1) - Petunia hybrida (Petunia) protein|MYB family transcription factor, putative, expressed	MYB family transcription factor, putative, expressed	loc_os02g49986	0.9777	14.5096	14.8408	3.8915	1.42976e-06	0.9937	45.0215	45.3057	5.5016	0.0019749
27.3.64	RNA.regulation of transcription.PHOR1	loc_os02g50460.1	Transcript	weakly similar to ( 199) AT1G66160 | Symbols: ATCMPG1, CMPG1 | U-box domain-containing protein | chr1:24637218-24638513 FORWARDUbox U-box protein|immediate-early fungal elicitor protein CMPG1, putative, expressed	immediate-early fungal elicitor protein CMPG1, putative, expressed	loc_os02g50460	12.9099	143.83	11.141	3.4778	3.33438e-08	28.9271	87.6083	3.0286	1.5986	0.0205808
27.3.3	RNA.regulation of transcription.AP2/EREBP, APETALA2/Ethylene-responsive element binding protein family	loc_os02g52670.1	Transcript	AP2 AP2 protein|AP2 domain containing protein, expressed	AP2 domain containing protein, expressed	loc_os02g52670	3.6947	1670.91	452.248	8.821	1.02217e-11	7.9116	1975.09	249.645	7.9637	0.0218907
27.3.25	RNA.regulation of transcription.MYB domain transcription factor family	loc_os02g53050.1	Transcript	moderately similar to ( 437) AT1G05750 | Symbols: PDE247, CLB19 | PDE247 (pigment defective 247) | chr1:1721523-1723025 FORWARDvery weakly similar to (99.4) RF1_ORYSA Rf1 protein, mitochondrial precursor (PPR protein) (Fertility restorer) (Restorer for CMS) - Oryza sativa (Rice) protein|tetratricopeptide-like helical, putative, expressed	tetratricopeptide-like helical, putative, expressed	loc_os02g53050	26.4312	177.261	6.7065	2.7456	4.0883e-12	46.0423	148.078	3.2161	1.6853	0.00522435
27.3.3	RNA.regulation of transcription.AP2/EREBP, APETALA2/Ethylene-responsive element binding protein family	loc_os02g54050.1	Transcript	weakly similar to ( 109) AT1G74930 | Symbols: ORA47 | ORA47; DNA binding / transcription factor | chr1:28144239-28144826 FORWARDAP2 AP2 protein|ethylene-responsive transcription factor, putative, expressed	ethylene-responsive transcription factor, putative, expressed	loc_os02g54050	0	9.4183	Inf	Inf	0.000662728	0	5.2434	Inf	Inf	0.0396673
27.3.40	RNA.regulation of transcription.Aux/IAA family	loc_os02g56120.1	Transcript	very weakly similar to (94.0) AT3G23030 | Symbols: IAA2 | IAA2 (INDOLE-3-ACETIC ACID INDUCIBLE 2); transcription factor | chr3:8181069-8181685 REVERSEmoderately similar to ( 314) IAA9_ORYSA Auxin-responsive protein IAA9 (Indoleacetic acid-induced protein 9) - Oryza sativa (Rice)AUX_IAA protein|OsIAA9 - Auxin-responsive Aux/IAA gene family member, expressed	OsIAA9 - Auxin-responsive Aux/IAA gene family member, expressed	loc_os02g56120	35.8936	2721.51	75.8216	6.2445	1.65261e-05	70.7316	3526.37	49.8557	5.6397	0.0307256
27.3.35	RNA.regulation of transcription.bZIP transcription factor family	loc_os03g03550.1	Transcript	moderately similar to ( 237) AT4G38900 | Symbols: | bZIP protein | chr4:18139564-18141520 REVERSEweakly similar to ( 145) RF2B_ORYSA Transcription factor RF2b - Oryza sativa (Rice) protein|bZIP family transcription factor, putative, expressed	bZIP family transcription factor, putative, expressed	loc_os03g03550	16.6586	198.523	11.9171	3.575	4.64457e-05	34.2306	176.282	5.1498	2.3645	0.256108
27.3.9	RNA.regulation of transcription.C2C2(Zn) GATA transcription factor family	loc_os03g05160.1	Transcript	weakly similar to ( 120) AT3G54810 | Symbols: BME3-ZF, BME3 | zinc finger (GATA type) family protein | chr3:20296957-20298236 FORWARD protein|GATA zinc finger domain containing protein, expressed	GATA zinc finger domain containing protein, expressed	loc_os03g05160	8.1008	35.7256	4.4101	2.1408	0.000292754	11.5632	21.2653	1.8391	0.879	0.464594
27.3.3	RNA.regulation of transcription.AP2/EREBP, APETALA2/Ethylene-responsive element binding protein family	loc_os03g09170.1	Transcript	weakly similar to ( 136) AT1G78080 | Symbols: RAP2.4 | RAP2.4 (related to AP2 4); DNA binding / transcription factor | chr1:29364790-29365794 FORWARDAP2 AP2 protein|ethylene-responsive transcription factor, putative, expressed	ethylene-responsive transcription factor, putative, expressed	loc_os03g09170	211.162	1151.76	5.4544	2.4474	4.67687e-13	359.293	910.798	2.535	1.342	0.337526
27.3.11	RNA.regulation of transcription.C2H2 zinc finger family	loc_os03g10140.1	Transcript	moderately similar to ( 284) AT1G03840 | Symbols: MGP | MGP (Magpie); nucleic acid binding / protein binding / transcription factor/ zinc ion binding | chr1:967596-970058 REVERSE protein|ZOS3-04 - C2H2 zinc finger protein, expressed	ZOS3-04 - C2H2 zinc finger protein, expressed	loc_os03g10140	205.568	622.625	3.0288	1.5987	1.81318e-06	331.118	381.866	1.1533	0.2057	0.98126
27.3.22	RNA.regulation of transcription.HB,Homeobox transcription factor family	loc_os03g10210.1	Transcript	very weakly similar to (99.0) AT4G36740 | Symbols: HB-5, ATHB40 | ATHB40 (ARABIDOPSIS THALIANA HOMEOBOX PROTEIN 40); DNA binding / transcription factor | chr4:17314649-17316314 REVERSE protein|homeobox domain containing protein, expressed	homeobox domain containing protein, expressed	loc_os03g10210	109.848	1170.72	10.6576	3.4138	1.93134e-09	299.717	1104.47	3.685	1.8817	0.17439
27.3.22	RNA.regulation of transcription.HB,Homeobox transcription factor family	loc_os03g12860.1	Transcript	weakly similar to ( 167) AT5G06710 | Symbols: HAT14 | HAT14 (HOMEOBOX FROM ARABIDOPSIS THALIANA); DNA binding / transcription factor | chr5:2069093-2070284 REVERSE HALZ protein|homeobox associated leucine zipper, putative, expressed	homeobox associated leucine zipper, putative, expressed	loc_os03g12860	586.007	2017.31	3.4425	1.7834	1.19922e-07	864.307	1150.93	1.3316	0.4132	0.520557
27.3.67	RNA.regulation of transcription.putative transcription regulator	loc_os03g16350.1	Transcript	weakly similar to ( 132) AT2G45430 | Symbols: | DNA-binding protein-related | chr2:18727848-18728801 FORWARDDUF296 protein|DNA binding protein, putative, expressed	DNA binding protein, putative, expressed	loc_os03g16350	145.584	2764.74	18.9907	4.2472	9.7112e-19	474.847	2142.93	4.5129	2.1741	0.015976
27.3.99	RNA.regulation of transcription.unclassified	loc_os03g24590.1	Transcript	weakly similar to ( 170) AT2G36000 | Symbols: | mitochondrial transcription termination factor-related / mTERF-related | chr2:15117181-15118333 FORWARD mTERF protein|mTERF domain containing protein, expressed	mTERF domain containing protein, expressed	loc_os03g24590	2.6823	16.1007	6.0026	2.5856	0.000718342	9.102	10.3308	1.135	0.1827	1
27.3.49	RNA.regulation of transcription.GeBP like	loc_os03g25430.1	Transcript	weakly similar to ( 115) AT3G04930 | Symbols: | transcription regulator | chr3:1363029-1364399 FORWARDDUF573 protein|transcription regulator, putative, expressed	transcription regulator, putative, expressed	loc_os03g25430	45.4194	160.037	3.5235	1.817	9.28992e-07	73.3244	79.4673	1.0838	0.1161	1
27.3.11	RNA.regulation of transcription.C2H2 zinc finger family	loc_os03g32220.1	Transcript	weakly similar to ( 105) AT5G04340 | Symbols: C2H2, CZF2, ZAT6 | ZAT6 (ZINC FINGER OF ARABIDOPSIS THALIANA 6); nucleic acid binding / transcription factor/ zinc ion binding | chr5:1216321-1217037 REVERSEvery weakly similar to (97.8) ZFP1_WHEAT Zinc-finger protein 1 (WZF1) - Triticum aestivum (Wheat) protein|ZOS3-11 - C2H2 zinc finger protein, expressed	ZOS3-11 - C2H2 zinc finger protein, expressed	loc_os03g32220	5.326	325.929	61.1954	5.9354	4.14506e-13	6.7748	332.172	49.0307	5.6156	0.00292754
27.3.37	RNA.regulation of transcription.AS2,Lateral Organ Boundaries Gene Family	loc_os03g33090.1	Transcript	moderately similar to ( 206) AT5G67420 | Symbols: LBD37 | LBD37 (LOB DOMAIN-CONTAINING PROTEIN 37) | chr5:26904576-26905415 REVERSEDUF260 protein|DUF260 domain containing protein, putative, expressed	DUF260 domain containing protein, putative, expressed	loc_os03g33090	129.985	1115.65	8.5829	3.1015	5.24231e-07	407.366	1569.31	3.8523	1.9457	0.754538
27.3.11	RNA.regulation of transcription.C2H2 zinc finger family	loc_os03g41390.1	Transcript	weakly similar to ( 101) AT3G49930 | Symbols: | zinc finger (C2H2 type) family protein | chr3:18510246-18510893 FORWARDweakly similar to ( 102) ZFP1_WHEAT Zinc-finger protein 1 (WZF1) - Triticum aestivum (Wheat) protein|ZOS3-15 - C2H2 zinc finger protein, expressed	ZOS3-15 - C2H2 zinc finger protein, expressed	loc_os03g41390	57.705	282.633	4.8979	2.2922	3.33438e-08	93.7929	260.752	2.7801	1.4751	0.0647805
27.3.40	RNA.regulation of transcription.Aux/IAA family	loc_os03g43410.1	Transcript	weakly similar to ( 145) AT1G04240 | Symbols: SHY2, IAA3 | SHY2 (SHORT HYPOCOTYL 2); transcription factor | chr1:1128564-1129319 REVERSEmoderately similar to ( 329) IAA12_ORYSA Auxin-responsive protein IAA12 (Indoleacetic acid-induced protein 12) - Oryza sativa (Rice)AUX_IAA protein|OsIAA12 - Auxin-responsive Aux/IAA gene family member, expressed	OsIAA12 - Auxin-responsive Aux/IAA gene family member, expressed	loc_os03g43410	607.644	3023.41	4.9756	2.3149	0.000873752	741.028	1630.25	2.2	1.1375	0.0489688
27.3.99	RNA.regulation of transcription.unclassified	loc_os03g43570.1	Transcript	weakly similar to ( 164) AT2G01650 | Symbols: PUX2 | PUX2 (PLANT UBX DOMAIN-CONTAINING PROTEIN 2); nucleic acid binding / zinc ion binding | chr2:284851-286394 REVERSE protein|UBX domain-containing protein 1, putative, expressed	UBX domain-containing protein 1, putative, expressed	loc_os03g43570	236.621	778.417	3.2897	1.718	4.25473e-07	292.027	618.807	2.119	1.0834	0.0615163
27.3.67	RNA.regulation of transcription.putative transcription regulator	loc_os03g45730.1	Transcript	weakly similar to ( 140) AT5G47430 | Symbols: | zinc ion binding | chr5:19235819-19240147 REVERSE COG5222 DWNN protein|DNA-binding protein-like, putative, expressed	DNA-binding protein-like, putative, expressed	loc_os03g45730	255.447	1579.88	6.1848	2.6287	7.08193e-10	204.325	1330.81	6.5132	2.7034	0.0111933
27.3.6	RNA.regulation of transcription.bHLH,Basic Helix-Loop-Helix family	loc_os03g46790.1	Transcript	very weakly similar to (95.5) AT2G22750 | Symbols: | basic helix-loop-helix (bHLH) family protein | chr2:9672145-9673624 FORWARD protein|helix-loop-helix DNA-binding domain containing protein, expressed	helix-loop-helix DNA-binding domain containing protein	loc_os03g46790	0	13.0886	Inf	Inf	0.00010319	0.2275	5.7873	25.4369	4.6688	0.0650085
27.3.7	RNA.regulation of transcription.C2C2(Zn) CO-like, Constans-like zinc finger family	loc_os03g50310.1	Transcript	weakly similar to ( 135) AT1G73870 | Symbols: | zinc finger (B-box type) family protein | chr1:27779214-27780522 FORWARD protein|CCT/B-box zinc finger protein, putative, expressed	CCT/B-box zinc finger protein, putative, expressed	loc_os03g50310	12.4434	62.5989	5.0307	2.3308	4.18994e-08	100.446	211.031	2.1009	1.071	0.194568
27.3.67	RNA.regulation of transcription.putative transcription regulator	loc_os03g50780.1	Transcript	moderately similar to ( 424) AT1G66170 | Symbols: MMD1 | MMD1 (MALE MEIOCYTE DEATH 1); DNA binding / protein binding / zinc ion binding | chr1:24638793-24641222 REVERSE protein|PHD-finger domain containing protein, putative, expressed	PHD-finger domain containing protein, putative, expressed	loc_os03g50780	59.9185	259.572	4.3321	2.1151	4.29368e-08	93.3183	244.928	2.6246	1.3921	0.644241
27.3.40	RNA.regulation of transcription.Aux/IAA family	loc_os03g53150.1	Transcript	weakly similar to ( 169) AT3G04730 | Symbols: IAA16 | IAA16; transcription factor | chr3:1288993-1290415 REVERSEmoderately similar to ( 270) IAA13_ORYSA Auxin-responsive protein IAA13 (Indoleacetic acid-induced protein 13) - Oryza sativa (Rice)AUX_IAA protein|OsIAA13 - Auxin-responsive Aux/IAA gene family member, expressed	OsIAA13 - Auxin-responsive Aux/IAA gene family member, expressed	loc_os03g53150	1732.83	6397.15	3.6917	1.8843	3.21484e-06	1371.13	3821.6	2.7872	1.4788	0.00375316
27.3.23	RNA.regulation of transcription.HSF,Heat-shock transcription factor family	loc_os03g53340.1	Transcript	moderately similar to ( 265) AT2G26150 | Symbols: ATHSFA2, HSFA2 | ATHSFA2; DNA binding / transcription factor | chr2:11136052-11137217 FORWARD HSF_DNA-bind HSF HSF1 protein|HSF-type DNA-binding domain containing protein, expressed	HSF-type DNA-binding domain containing protein, expressed	loc_os03g53340	68.019	1587.37	23.3372	4.5446	1.05179e-12	141.247	2085.97	14.7682	3.8844	0.00263079
27.3.32	RNA.regulation of transcription.WRKY domain transcription factor family	loc_os03g55080.1	Transcript	weakly similar to ( 144) AT1G69310 | Symbols: WRKY57, ATWRKY57 | WRKY57; transcription factor | chr1:26056118-26057909 REVERSEWRKY protein|WRKY3, expressed	OsWRKY3 - Superfamily of TFs having WRKY and zinc finger domains, expressed	loc_os03g55080	94.8774	415.89	4.3835	2.1321	2.9418e-06	137.204	250.748	1.8276	0.8699	0.311618
27.3.6	RNA.regulation of transcription.bHLH,Basic Helix-Loop-Helix family	loc_os03g55550.1	Transcript	weakly similar to ( 122) AT2G14760 | Symbols: | basic helix-loop-helix protein / bHLH protein | chr2:6322459-6323312 REVERSE protein|helix-loop-helix DNA-binding domain containing protein, expressed	helix-loop-helix DNA-binding domain containing protein	loc_os03g55550	6.0722	38.803	6.3902	2.6759	5.86427e-05	3.6389	130.352	35.8216	5.1628	0.0160533
27.3.20	RNA.regulation of transcription.G2-like transcription factor family, GARP	loc_os03g55590.1	Transcript	weakly similar to ( 136) AT2G03500 | Symbols: | myb family transcription factor | chr2:1059926-1062259 FORWARD protein|MYB family transcription factor, putative, expressed	MYB family transcription factor, putative, expressed	loc_os03g55590	2198.2	10466.8	4.7615	2.2514	9.57333e-12	4699.69	9847.35	2.0953	1.0672	0.0573197
27.3.35	RNA.regulation of transcription.bZIP transcription factor family	loc_os03g58250.1	Transcript	weakly similar to ( 117) AT5G28770 | Symbols: BZO2H3 | BZO2H3; DNA binding / protein heterodimerization/ transcription factor | chr5:10796907-10798147 REVERSEweakly similar to ( 166) CPRF2_PETCR Light-inducible protein CPRF-2 - Petroselinum crispum (Parsley) (Petroselinum hortense) protein|bZIP transcription factor domain containing protein, expressed	bZIP transcription factor domain containing protein, expressed	loc_os03g58250	465.807	1729.82	3.7136	1.8928	1.17506e-08	631.08	1501.86	2.3798	1.2509	0.01219
27.3.40	RNA.regulation of transcription.Aux/IAA family	loc_os03g58350.1	Transcript	weakly similar to ( 128) AT1G04240 | Symbols: SHY2, IAA3 | SHY2 (SHORT HYPOCOTYL 2); transcription factor | chr1:1128564-1129319 REVERSEmoderately similar to ( 242) IAA14_ORYSA Auxin-responsive protein IAA14 (Indoleacetic acid-induced protein 14) - Oryza sativa (Rice)AUX_IAA protein|OsIAA14 - Auxin-responsive Aux/IAA gene family member, expressed	OsIAA14 - Auxin-responsive Aux/IAA gene family member, expressed	loc_os03g58350	5.8524	32.8078	5.6058	2.4869	0.000105246	12.6232	33.3165	2.6393	1.4002	0.127995
27.3.32	RNA.regulation of transcription.WRKY domain transcription factor family	loc_os04g21950.1	Transcript	moderately similar to ( 249) AT4G31550 | Symbols: WRKY11, ATWRKY11 | WRKY11; calmodulin binding / transcription factor | chr4:15290065-15291458 REVERSEWRKY protein|WRKY51, expressed	OsWRKY51 - Superfamily of TFs having WRKY and zinc finger domains, expressed	loc_os04g21950	686.792	3865.63	5.6285	2.4928	4.44457e-10	1339.13	3215.19	2.4009	1.2636	0.180558
27.3.6	RNA.regulation of transcription.bHLH,Basic Helix-Loop-Helix family	loc_os04g23440.1	Transcript	weakly similar to ( 114) AT5G57150 | Symbols: | basic helix-loop-helix (bHLH) family protein | chr5:23152361-23153293 FORWARD protein|helix-loop-helix DNA-binding domain containing protein, expressed	helix-loop-helix DNA-binding domain containing protein, expressed	loc_os04g23440	22.6269	121.956	5.3899	2.4303	3.30693e-10	26.0797	65.9168	2.5275	1.3377	0.0354719
27.3.67	RNA.regulation of transcription.putative transcription regulator	loc_os04g31710.1	Transcript	moderately similar to ( 249) AT1G27990 | Symbols: | unknown protein | chr1:9752799-9753919 REVERSE protein|expressed protein	expressed protein	loc_os04g31710	2.7748	18.7125	6.7437	2.7535	3.1798e-05	4.3964	19.7008	4.4811	2.1639	0.131847
27.3.3	RNA.regulation of transcription.AP2/EREBP, APETALA2/Ethylene-responsive element binding protein family	loc_os04g32790.1	Transcript	very weakly similar to (89.7) AT1G28160 | Symbols: | ethylene-responsive element-binding family protein | chr1:9839387-9840124 FORWARDAP2 AP2 protein|AP2 domain containing protein, expressed	AP2 domain containing protein, expressed	loc_os04g32790	7.588	1212.25	159.759	7.3198	1.65544e-12	14.3574	1681.47	117.115	6.8718	0.0770762
27.3.64	RNA.regulation of transcription.PHOR1	loc_os04g34140.1	Transcript	weakly similar to ( 114) AT3G18710 | Symbols: PUB29, ATPUB29 | PUB29 (PLANT U-BOX 29); ubiquitin-protein ligase | chr3:6434234-6435481 REVERSEUbox U-box protein|U-box protein CMPG1, putative, expressed	U-box protein CMPG1, putative, expressed	loc_os04g34140	151.287	696.039	4.6008	2.2019	7.68583e-09	327.666	687.323	2.0976	1.0688	0.14431
27.3.21	RNA.regulation of transcription.GRAS transcription factor family	loc_os04g35250.1	Transcript	weakly similar to ( 119) AT1G63100 | Symbols: | scarecrow transcription factor family protein | chr1:23399391-23401367 REVERSEweakly similar to ( 115) GAI1_VITVI DELLA protein GAI1 (Gibberellic acid-insensitive mutant protein 1) (VvGAI1) - Vitis vinifera (Grape)GRAS protein|MONOCULM 1, putative, expressed	MONOCULM 1, putative	loc_os04g35250	46.4817	3047	65.5526	6.0346	2.46561e-22	52.0556	2857.29	54.8892	5.7784	0.00333749
27.3.64	RNA.regulation of transcription.PHOR1	loc_os04g35680.1	Transcript	very weakly similar to (95.1) AT5G64660 | Symbols: ATCMPG2, CMPG2 | U-box domain-containing protein | chr5:25842119-25843381 REVERSEvery weakly similar to (92.0) SPL11_ORYSA Spotted leaf protein 11 (Spotted leaf11) (Cell death-related protein SPL11) - Oryza sativa (Rice)Ubox protein|U-box domain containing protein, expressed	U-box domain containing protein, expressed	loc_os04g35680	18.9474	58.5407	3.0896	1.6274	0.00016888	25.9018	40.6478	1.5693	0.6501	0.552315
27.3.99	RNA.regulation of transcription.unclassified	loc_os04g37550.1	Transcript	moderately similar to ( 383) AT2G03200 | Symbols: | aspartyl protease family protein | chr2:966506-967891 REVERSEvery weakly similar to (88.6) ASP1_ORYSA Aspartic proteinase Asp1 precursor (EC 3.4.23.-) (OsAsp1) (OSAP1) (Nucellin-like protein) - Oryza sativa (Rice) Asp protein|aspartic proteinase nepenthesin-2 precursor, putative, expressed	aspartic proteinase nepenthesin-2 precursor, putative, expressed	loc_os04g37550	236.503	1088.61	4.6029	2.2026	1.90655e-05	475.55	636.923	1.3393	0.4215	0.854869
27.3.19	RNA.regulation of transcription.EIN3-like(EIL) transcription factor family	loc_os04g38400.1	Transcript	moderately similar to ( 256) AT5G65100 | Symbols: | ethylene insensitive 3 family protein | chr5:26006835-26008508 REVERSEEIN3 protein|ethylene-insensitive 3, putative, expressed	ethylene-insensitive 3, putative, expressed	loc_os04g38400	0.3259	41.6588	127.829	6.9981	1.26144e-08	1.8633	30.3459	16.2862	4.0256	0.146418
27.3.7	RNA.regulation of transcription.C2C2(Zn) CO-like, Constans-like zinc finger family	loc_os04g45690.1	Transcript	weakly similar to ( 110) AT1G75540 | Symbols: STH2 | STH2 (SALT TOLERANCE HOMOLOG2); transcription factor/ zinc ion binding | chr1:28366059-28367398 FORWARD protein|B-box zinc finger family protein, putative, expressed	B-box zinc finger family protein, putative, expressed	loc_os04g45690	333.353	1414.05	4.2419	2.0847	4.20015e-07	679.08	1751.84	2.5797	1.3672	0.587624
27.3.99	RNA.regulation of transcription.unclassified	loc_os04g50120.1	Transcript	moderately similar to ( 280) AT1G32700 | Symbols: | zinc-binding family protein | chr1:11827986-11829444 FORWARDPLATZ protein|zinc-binding protein, putative, expressed	zinc-binding protein, putative, expressed	loc_os04g50120	1067.01	5395.18	5.0564	2.3381	1.76533e-12	1948.12	3708.83	1.9038	0.9289	0.142322
27.3.5	RNA.regulation of transcription.ARR	loc_os04g57720.1	Transcript	weakly similar to ( 140) AT3G57040 | Symbols: ARR9, ATRR4 | ARR9 (RESPONSE REGULATOR 9); transcription regulator/ two-component response regulator | chr3:21110059-21111228 FORWARDREC Response_reg REC AtoC protein|OsRR6 type-A response regulator, expressed	OsRR6 type-A response regulator, expressed	loc_os04g57720	241.603	2344.59	9.7043	3.2786	2.5808e-15	324.323	2909.17	8.97	3.1651	0.0885233
27.3.8	RNA.regulation of transcription.C2C2(Zn) DOF zinc finger family	loc_os04g58190.1	Transcript	weakly similar to ( 101) AT5G66940 | Symbols: | Dof-type zinc finger domain-containing protein | chr5:26727989-26728666 REVERSEvery weakly similar to (92.0) PBF_MAIZE Dof zinc finger protein PBF (Prolamin box-binding factor) - Zea mays (Maize)zf-Dof protein|dof zinc finger domain containing protein, putative, expressed	dof zinc finger domain containing protein, putative, expressed	loc_os04g58190	137.902	1310.92	9.5062	3.2489	2.59015e-07	244.103	1124.77	4.6078	2.2041	0.00288601
27.3.64	RNA.regulation of transcription.PHOR1	loc_os04g58920.1	Transcript	moderately similar to ( 260) AT2G35930 | Symbols: PUB23 | PUB23 (PLANT U-BOX 23); ubiquitin-protein ligase | chr2:15083101-15084336 REVERSEUbox U-box protein|U-box domain-containing protein, putative, expressed	U-box domain-containing protein, putative, expressed	loc_os04g58920	394.281	1391.75	3.5298	1.8196	0.000877494	742.295	1286.55	1.7332	0.7934	0.716729
27.3.12	RNA.regulation of transcription.C3H zinc finger family	loc_os05g03760.1	Transcript	moderately similar to ( 354) AT5G58620 | Symbols: | zinc finger (CCCH-type) family protein | chr5:23693959-23695782 FORWARD protein|zinc finger family protein, putative, expressed	zinc finger family protein, putative, expressed	loc_os05g03760	1755.4	13248.1	7.547	2.9159	6.51049e-13	3494.66	9555.23	2.7342	1.4511	0.0248202
27.3.35	RNA.regulation of transcription.bZIP transcription factor family	loc_os05g03860.1	Transcript	very weakly similar to (80.5) AT3G62420 | Symbols: ATBZIP53 | ATBZIP53 (BASIC REGION/LEUCINE ZIPPER MOTIF 53); DNA binding / protein heterodimerization/ sequence-specific DNA binding / transcription factor | chr3:23091844-23092284 REVERSE protein|CPuORF3 - conserved peptide uORF-containing transcript, expressed	CPuORF3 - conserved peptide uORF-containing transcript, expressed	loc_os05g03860	3490.03	20393.4	5.8433	2.5468	9.39015e-15	6623.74	20256.7	3.0582	1.6127	0.0559556
27.3.3	RNA.regulation of transcription.AP2/EREBP, APETALA2/Ethylene-responsive element binding protein family	loc_os05g25260.1	Transcript	AP2 AP2 protein|AP2 domain containing protein, expressed	AP2 domain containing protein, expressed	loc_os05g25260	285.782	1500.24	5.2496	2.3922	1.54192e-12	551.02	1027.07	1.8639	0.8984	0.243196
27.3.27	RNA.regulation of transcription.NAC domain transcription factor family	loc_os05g25960.1	Transcript	protein|no apical meristem protein, expressed	no apical meristem protein	loc_os05g25960	0	8.4006	Inf	Inf	8.65734e-05	0.4176	4.6692	11.1822	3.4831	0.128966
27.3.37	RNA.regulation of transcription.AS2,Lateral Organ Boundaries Gene Family	loc_os05g27980.1	Transcript	moderately similar to ( 202) AT2G30130 | Symbols: ASL5, LBD12, PCK1 | ASL5; DNA binding / protein binding | chr2:12868740-12869684 FORWARDDUF260 protein|DUF260 domain containing protein, putative, expressed	DUF260 domain containing protein, putative, expressed	loc_os05g27980	13.2608	65.0329	4.9042	2.294	0.000969293	30.3002	72.6499	2.3977	1.2616	0.835064
27.3.3	RNA.regulation of transcription.AP2/EREBP, APETALA2/Ethylene-responsive element binding protein family	loc_os05g29810.1	Transcript	very weakly similar to (81.6) AT1G72360 | Symbols: | ethylene-responsive element-binding protein, putative | chr1:27241904-27242777 FORWARDAP2 AP2 protein|AP2 domain containing protein, expressed	AP2 domain containing protein, expressed	loc_os05g29810	9.4044	348.362	37.0425	5.2111	8.42913e-10	16.6766	302.712	18.1519	4.182	0.00890482
27.3.3	RNA.regulation of transcription.AP2/EREBP, APETALA2/Ethylene-responsive element binding protein family	loc_os05g34730.1	Transcript	protein|ethylene-responsive transcription factor ERF020, putative, expressed	ethylene-responsive transcription factor ERF020, putative, expressed	loc_os05g34730	0.2912	14.3549	49.3035	5.6236	0.000658555	0	10.3935	Inf	Inf	0.0774016
27.3.3	RNA.regulation of transcription.AP2/EREBP, APETALA2/Ethylene-responsive element binding protein family	loc_os05g36100.1	Transcript	AP2 AP2 protein|AP2 domain containing protein, expressed	AP2 domain containing protein, expressed	loc_os05g36100	0.3259	9.9977	30.6777	4.9391	0.000279607	0.7662	9.9771	13.0214	3.7028	0.0103164
27.3.25	RNA.regulation of transcription.MYB domain transcription factor family	loc_os05g36350.1	Transcript	highly similar to ( 542) AT2G20540 | Symbols: | pentatricopeptide (PPR) repeat-containing protein | chr2:8844160-8845764 FORWARDvery weakly similar to (80.1) RF1_ORYSA Rf1 protein, mitochondrial precursor (PPR protein) (Fertility restorer) (Restorer for CMS) - Oryza sativa (Rice) protein|pentatricopeptide, putative, expressed	pentatricopeptide, putative, expressed	loc_os05g36350	8.1491	47.6769	5.8505	2.5486	3.47959e-06	14.2991	45.7326	3.1983	1.6773	0.278465
27.3.64	RNA.regulation of transcription.PHOR1	loc_os05g36360.1	Transcript	very weakly similar to (89.4) AT3G18710 | Symbols: PUB29, ATPUB29 | PUB29 (PLANT U-BOX 29); ubiquitin-protein ligase | chr3:6434234-6435481 REVERSEUbox protein|U-box domain containing protein, expressed	U-box domain containing protein, expressed	loc_os05g36360	299.444	934.796	3.1218	1.6424	8.07605e-07	662.995	578.741	0.8729	-0.1961	0.506224
27.3.26	RNA.regulation of transcription.MYB-related transcription factor family	loc_os05g37050.1	Transcript	very weakly similar to (85.9) AT5G04760 | Symbols: | myb family transcription factor | chr5:1373752-1374529 REVERSE protein|MYB family transcription factor, putative, expressed	MYB family transcription factor, putative, expressed	loc_os05g37050	0.3259	51.0255	156.571	7.2907	1.81105e-13	0.5919	26.0602	44.0292	5.4604	0.00432962
27.3.26	RNA.regulation of transcription.MYB-related transcription factor family	loc_os05g37060.1	Transcript	weakly similar to ( 132) AT5G58900 | Symbols: | myb family transcription factor | chr5:23783275-23784667 REVERSE protein|MYB family transcription factor, putative, expressed	MYB family transcription factor, putative, expressed	loc_os05g37060	4.5798	981.71	214.355	7.7439	2.4163e-51	36.007	746.371	20.7285	4.3735	0.00742444
27.3.6	RNA.regulation of transcription.bHLH,Basic Helix-Loop-Helix family	loc_os05g38140.1	Transcript	weakly similar to ( 160) AT5G54680 | Symbols: ILR3 | ILR3 (iaa-leucine resistant3); DNA binding / transcription factor | chr5:22217270-22218993 FORWARD protein|basic helix-loop-helix DND-binding domain containing protein, expressed	basic helix-loop-helix DND-binding domain containing protein, expressed	loc_os05g38140	1102.36	4300.78	3.9014	1.964	7.07461e-07	1825.21	3106.59	1.702	0.7673	0.499711
27.3.3	RNA.regulation of transcription.AP2/EREBP, APETALA2/Ethylene-responsive element binding protein family	loc_os05g39590.1	Transcript	AP2 AP2 protein|AP2 domain containing protein, expressed	AP2 domain containing protein, expressed	loc_os05g39590	2.2272	235.58	105.773	6.7248	2.0008e-10	3.4214	187.267	54.7334	5.7743	0.234065
27.3.32	RNA.regulation of transcription.WRKY domain transcription factor family	loc_os05g40060.1	Transcript	very weakly similar to (85.5) AT2G46400 | Symbols: WRKY46, ATWRKY46 | WRKY46; transcription factor | chr2:19043676-19044754 REVERSEWRKY protein|WRKY48, expressed	OsWRKY48 - Superfamily of TFs having WRKY and zinc finger domains, expressed	loc_os05g40060	11.3578	118.333	10.4187	3.3811	6.8243e-06	6.0422	49.1201	8.1294	3.0232	0.295925
27.3.12	RNA.regulation of transcription.C3H zinc finger family	loc_os05g45020.1	Transcript	weakly similar to ( 137) AT1G03790 | Symbols: SOM | SOM (SOMNUS); nucleic acid binding / transcription factor | chr1:954589-955770 FORWARD protein|zinc finger/CCCH transcription factor, putative, expressed	zinc finger/CCCH transcription factor, putative, expressed	loc_os05g45020	30.9667	195.729	6.3206	2.6601	0.000314219	164.377	201.301	1.2246	0.2924	1
27.3.99	RNA.regulation of transcription.unclassified	loc_os05g46130.1	Transcript	weakly similar to ( 167) AT1G48120 | Symbols: | calcineurin-like phosphoesterase family protein | chr1:17774238-17779624 REVERSE protein|transposon protein, putative, unclassified, expressed	transposon protein, putative, unclassified	loc_os05g46130	0	97.6888	Inf	Inf	7.7875e-09	0.4363	101.02	231.542	7.8551	0.229105
27.3.3	RNA.regulation of transcription.AP2/EREBP, APETALA2/Ethylene-responsive element binding protein family	loc_os05g47650.1	Transcript	moderately similar to ( 281) AT1G25560 | Symbols: TEM1 | TEM1 (TEMPRANILLO 1); transcription factor | chr1:8981891-8982976 REVERSEB3 protein|B3 DNA binding domain containing protein, expressed	B3 DNA binding domain containing protein, expressed	loc_os05g47650	142.112	732.488	5.1543	2.3658	6.95364e-08	230.947	630.345	2.7294	1.4486	0.207325
27.3.25	RNA.regulation of transcription.MYB domain transcription factor family	loc_os05g48010.1	Transcript	moderately similar to ( 218) AT5G57620 | Symbols: MYB36, AtMYB36 | MYB36 (myb domain protein 36); DNA binding / transcription factor | chr5:23334904-23336388 FORWARDweakly similar to ( 163) MYB38_MAIZE Myb-related protein Zm38 - Zea mays (Maize) protein|MYB family transcription factor, putative, expressed	MYB family transcription factor, putative, expressed	loc_os05g48010	387.614	2061.74	5.3191	2.4112	2.05324e-05	763.386	1345.48	1.7625	0.8176	0.655045
27.3.35	RNA.regulation of transcription.bZIP transcription factor family	loc_os05g48650.1	Transcript	very weakly similar to (94.4) AT3G14880 | Symbols: | FUNCTIONS IN: molecular_function unknown; INVOLVED IN: biological_process unknown; BEST Arabidopsis thaliana protein match is: DOG1 (DELAY OF GERMINATION 1) (TAIR:AT5G45830.1); Has 368 Blast hits to 367 proteins in 28 species: Archae - 0; Bacteria - 0; Metazoa - 2; Fungi - 0; Plants - 366; Viruses - 0; Other Eukaryotes - 0 (source: NCBI BLink).…	transcription factor HBP-1b, putative, expressed	loc_os05g48650	24.2579	549.041	22.6335	4.5004	2.03843e-11	35.0422	361.299	10.3104	3.366	0.0307814
27.3.30	RNA.regulation of transcription.Trihelix, Triple-Helix transcription factor family	loc_os05g48690.1	Transcript	weakly similar to ( 108) AT3G58630 | Symbols: | transcription factor | chr3:21683928-21685771 REVERSE protein|transcription factor like protein, putative, expressed	transcription factor like protein, putative, expressed	loc_os05g48690	555.748	9036.83	16.2607	4.0233	2.94126e-20	869.402	6178.47	7.1066	2.8292	0.0161641
27.3.32	RNA.regulation of transcription.WRKY domain transcription factor family	loc_os05g49210.1	Transcript	moderately similar to ( 262) AT4G04450 | Symbols: WRKY42, AtWRKY42 | WRKY42; transcription factor | chr4:2218379-2221113 FORWARDWRKY protein|WRKY43, expressed	OsWRKY43 - Superfamily of TFs having WRKY and zinc finger domains, expressed	loc_os05g49210	16.0495	122.785	7.6504	2.9355	2.68594e-08	28.0725	132.877	4.7333	2.2429	0.342015
27.3.32	RNA.regulation of transcription.WRKY domain transcription factor family	loc_os05g49620.1	Transcript	weakly similar to ( 124) AT4G11070 | Symbols: WRKY41, AtWRKY41 | WRKY41; transcription factor | chr4:6759303-6760763 FORWARDWRKY protein|WRKY19, expressed	OsWRKY19 - Superfamily of TFs having WRKY and zinc finger domains, expressed	loc_os05g49620	8.6446	347.503	40.1986	5.3291	4.38525e-19	10.0612	212.417	21.1124	4.4	0.00179792
27.3.32	RNA.regulation of transcription.WRKY domain transcription factor family	loc_os05g50700.1	Transcript	weakly similar to ( 126) AT5G52830 | Symbols: WRKY27, ATWRKY27 | WRKY27; transcription factor | chr5:21410996-21412218 FORWARDWRKY protein|WRKY111, expressed	WRKY DNA-binding domain containing protein, expressed	loc_os05g50700	9.9425	198.082	19.9228	4.3163	8.49171e-09	15.087	114.966	7.6202	2.9298	0.0910822
27.3.7	RNA.regulation of transcription.C2C2(Zn) CO-like, Constans-like zinc finger family	loc_os06g05890.1	Transcript	weakly similar to ( 172) AT1G78600 | Symbols: LZF1, STH3 | LZF1 (LIGHT-REGULATED ZINC FINGER PROTEIN 1); transcription factor/ zinc ion binding | chr1:29567370-29568662 FORWARD protein|B-box zinc finger family protein, putative, expressed	B-box zinc finger family protein, putative, expressed	loc_os06g05890	938.545	2870.06	3.058	1.6126	1.2011e-06	935.065	2049.73	2.1921	1.1323	0.0233365
27.3.11	RNA.regulation of transcription.C2H2 zinc finger family	loc_os06g07020.1	Transcript	moderately similar to ( 280) AT5G52010 | Symbols: | zinc finger (C2H2 type) family protein | chr5:21121626-21122816 REVERSE protein|ZOS6-01 - C2H2 zinc finger protein, expressed	ZOS6-01 - C2H2 zinc finger protein, expressed	loc_os06g07020	61.5827	243.759	3.9582	1.9849	2.77128e-08	78.9182	183.42	2.3242	1.2167	0.0256901
27.3.3	RNA.regulation of transcription.AP2/EREBP, APETALA2/Ethylene-responsive element binding protein family	loc_os06g07030.1	Transcript	very weakly similar to (89.7) AT4G36900 | Symbols: RAP2.10 | RAP2.10 (related to AP2 10); DNA binding / transcription factor | chr4:17389015-17389605 FORWARDAP2 AP2 protein|AP2 domain containing protein, expressed	AP2 domain containing protein, expressed	loc_os06g07030	307.062	1005.77	3.2755	1.7117	3.54805e-07	350.496	711.679	2.0305	1.0218	0.0453955
27.3.40	RNA.regulation of transcription.Aux/IAA family	loc_os06g07040.1	Transcript	very weakly similar to (86.7) AT3G17600 | Symbols: IAA31 | IAA31 (INDOLE-3-ACETIC ACID INDUCIBLE 31); transcription factor | chr3:6020281-6021040 REVERSEmoderately similar to ( 231) IAA20_ORYSA Auxin-responsive protein IAA20 (Indoleacetic acid-induced protein 20) - Oryza sativa (Rice)AUX_IAA protein|OsIAA20 - Auxin-responsive Aux/IAA gene family member, expressed	OsIAA20 - Auxin-responsive Aux/IAA gene family member, expressed	loc_os06g07040	445.206	1962.1	4.4072	2.1398	1.86821e-06	506.857	2375.66	4.687	2.2287	0.14428
27.3.3	RNA.regulation of transcription.AP2/EREBP, APETALA2/Ethylene-responsive element binding protein family	loc_os06g11940.1	Transcript	weakly similar to ( 101) AT1G19210 | Symbols: | AP2 domain-containing transcription factor, putative | chr1:6626973-6627530 REVERSEAP2 AP2 protein|dehydration-responsive element binding protein, putative, expressed	dehydration-responsive element binding protein, putative, expressed	loc_os06g11940	0	13.8453	Inf	Inf	0.000279155	0	9.5937	Inf	Inf	0.350434
27.3.25	RNA.regulation of transcription.MYB domain transcription factor family	loc_os06g14670.1	Transcript	moderately similar to ( 250) AT1G66230 | Symbols: MYB20, AtMYB20 | MYB20 (myb domain protein 20); DNA binding / transcription factor | chr1:24677322-24678246 FORWARDmoderately similar to ( 249) ODO1_PETHY ODORANT1 protein (MYB-like protein ODO1) - Petunia hybrida (Petunia) protein|ODORANT1, putative, expressed	ODORANT1, putative, expressed	loc_os06g14670	36.3235	285.576	7.862	2.9749	1.61919e-06	54.7534	161.374	2.9473	1.5594	0.0725043
27.3.80	RNA.regulation of transcription.zf-HD	loc_os06g23030.1	Transcript	protein|ZF-HD protein dimerisation region containing protein, expressed	ZF-HD protein dimerisation region containing protein, expressed	loc_os06g23030	0.9429	24.0734	25.5301	4.6741	4.6793e-06	1.3089	34.0553	26.0187	4.7015	0.35467
27.3.23	RNA.regulation of transcription.HSF,Heat-shock transcription factor family	loc_os06g36930.1	Transcript	weakly similar to ( 150) AT2G26150 | Symbols: ATHSFA2, HSFA2 | ATHSFA2; DNA binding / transcription factor | chr2:11136052-11137217 FORWARD HSF_DNA-bind HSF HSF1 protein|HSF-type DNA-binding domain containing protein, expressed	HSF-type DNA-binding domain containing protein	loc_os06g36930	1.3402	14.9343	11.1434	3.4781	0.000107411	1.4832	27.0266	18.2217	4.1876	0.0189128
27.3.40	RNA.regulation of transcription.Aux/IAA family	loc_os06g39590.1	Transcript	weakly similar to ( 139) AT4G14550 | Symbols: IAA14, SLR | IAA14 (INDOLE-3-ACETIC ACID INDUCIBLE 14); protein binding / transcription factor/ transcription repressor | chr4:8348521-8349923 REVERSEmoderately similar to ( 257) IAA23_ORYSA Auxin-responsive protein IAA23 (Indoleacetic acid-induced protein 23) - Oryza sativa (Rice)AUX_IAA protein|OsIAA23 - Auxin-responsive Aux/IAA gene family member, …	OsIAA23 - Auxin-responsive Aux/IAA gene family member, expressed	loc_os06g39590	345.156	7881.13	22.8335	4.5131	5.76453e-13	444.612	2422.31	5.4481	2.4458	0.0315778
27.3.25	RNA.regulation of transcription.MYB domain transcription factor family	loc_os06g39650.1	Transcript	moderately similar to ( 482) AT1G31430 | Symbols: | pentatricopeptide (PPR) repeat-containing protein | chr1:11254025-11255737 REVERSEvery weakly similar to (91.3) RF1_ORYSA Rf1 protein, mitochondrial precursor (PPR protein) (Fertility restorer) (Restorer for CMS) - Oryza sativa (Rice) protein|pentatricopeptide, putative, expressed	pentatricopeptide, putative, expressed	loc_os06g39650	50.4466	176.38	3.4964	1.8059	7.15422e-07	20.1717	16.5648	0.8212	-0.2842	0.907674
27.3.6	RNA.regulation of transcription.bHLH,Basic Helix-Loop-Helix family	loc_os06g41060.1	Transcript	weakly similar to ( 105) AT3G57800 | Symbols: | basic helix-loop-helix (bHLH) family protein | chr3:21408034-21411321 REVERSE protein|helix-loop-helix DNA-binding, putative, expressed	helix-loop-helix DNA-binding, putative, expressed	loc_os06g41060	17.7423	148.7	8.3811	3.0671	3.30358e-06	37.9558	82.6047	2.1763	1.1219	0.277722
27.3.25	RNA.regulation of transcription.MYB domain transcription factor family	loc_os06g43090.1	Transcript	weakly similar to ( 184) AT5G67300 | Symbols: ATMYBR1, ATMYB44, MYBR1 | MYBR1 (MYB DOMAIN PROTEIN R1); DNA binding / transcription factor | chr5:26854109-26855026 FORWARDweakly similar to ( 110) MYB4_ORYSA Myb-related protein Myb4 (OsMyb4) (Transcription factor RLTR1) - Oryza sativa (Rice) REB1 protein|MYB transcription factor TaMYB1, putative, expressed	MYB transcription factor TaMYB1, putative, expressed	loc_os06g43090	213.88	791.152	3.699	1.8872	2.02975e-08	268.127	434.939	1.6221	0.6979	0.222065
27.3.20	RNA.regulation of transcription.G2-like transcription factor family, GARP	loc_os06g45890.1	Transcript	very weakly similar to (99.0) AT2G02060 | Symbols: | transcription factor | chr2:495691-497609 FORWARD protein|MYB family transcription factor, putative, expressed	MYB family transcription factor, putative, expressed	loc_os06g45890	40.4778	430.05	10.6244	3.4093	0.000986999	64.974	322.214	4.9591	2.3101	0.00312364
27.3.3	RNA.regulation of transcription.AP2/EREBP, APETALA2/Ethylene-responsive element binding protein family	loc_os06g47590.1	Transcript	AP2 AP2 protein|AP2 domain containing protein, expressed	AP2 domain containing protein, expressed	loc_os06g47590	162.776	534.338	3.2827	1.7149	5.72065e-07	224.678	398.083	1.7718	0.8252	0.151406
27.3.99	RNA.regulation of transcription.unclassified	loc_os07g07350.1	Transcript	weakly similar to ( 130) AT2G36320 | Symbols: | zinc finger (AN1-like) family protein | chr2:15229388-15229873 FORWARDweakly similar to ( 104) ISAP1_ORYSA Multiple stress-responsive zinc-finger protein ISAP1 (Stress-associated protein 1) (OsISAP1) - Oryza sativa (Rice) protein|zinc finger A20 and AN1 domain-containing stress-associated protein, putative, expressed	zinc finger A20 and AN1 domain-containing stress-associated protein, putative, expressed	loc_os07g07350	807.5	2915.37	3.6104	1.8521	2.06617e-08	1157.81	2866.84	2.4761	1.3081	0.010296
27.3.11	RNA.regulation of transcription.C2H2 zinc finger family	loc_os07g07400.1	Transcript	protein|zinc finger A20 and AN1 domain-containing stress-associated protein, putative, expressed	zinc finger A20 and AN1 domain-containing stress-associated protein, putative	loc_os07g07400	0	14.6036	Inf	Inf	0.000637109	0	6.6513	Inf	Inf	0.012879
27.3.25	RNA.regulation of transcription.MYB domain transcription factor family	loc_os07g07620.1	Transcript	highly similar to ( 677) AT5G03800 | Symbols: EMB175, emb1899, EMB166 | EMB175 (EMBRYO DEFECTIVE 175); catalytic | chr5:1010894-1013584 REVERSE protein|pentatricopeptide, putative, expressed	pentatricopeptide, putative, expressed	loc_os07g07620	57.5135	194.967	3.3899	1.7613	1.87647e-06	92.3184	171.055	1.8529	0.8898	0.153131
27.3.99	RNA.regulation of transcription.unclassified	loc_os07g34940.1	Transcript	moderately similar to ( 246) AT2G03200 | Symbols: | aspartyl protease family protein | chr2:966506-967891 REVERSE protein|aspartic proteinase nepenthesin-1 precursor, putative, expressed	aspartic proteinase nepenthesin-1 precursor, putative, expressed	loc_os07g34940	131.318	1493.47	11.3729	3.5075	0.000508406	310.877	1450	4.6642	2.2216	0.350469
27.3.67	RNA.regulation of transcription.putative transcription regulator	loc_os07g38170.1	Transcript	weakly similar to ( 120) AT3G57540 | Symbols: | remorin family protein | chr3:21301623-21302924 REVERSERemorin_C protein|remorin, putative, expressed	remorin, putative, expressed	loc_os07g38170	652.186	22423.2	34.3816	5.1036	2.13178e-32	1591.27	21247.8	13.3528	3.7391	0.00130829
27.3.99	RNA.regulation of transcription.unclassified	loc_os07g38580.1	Transcript	moderately similar to ( 447) AT1G20110 | Symbols: | zinc finger (FYVE type) family protein | chr1:6971554-6974578 FORWARD FYVE FYVE FYVE protein|zinc finger family protein, putative, expressed	zinc finger family protein, putative, expressed	loc_os07g38580	781.932	2954.36	3.7783	1.9177	5.23796e-09	891.683	2412.73	2.7058	1.4361	0.00418912
27.3.11	RNA.regulation of transcription.C2H2 zinc finger family	loc_os07g39310.1	Transcript	moderately similar to ( 290) AT1G03840 | Symbols: MGP | MGP (Magpie); nucleic acid binding / protein binding / transcription factor/ zinc ion binding | chr1:967596-970058 REVERSE protein|ZOS7-06 - C2H2 zinc finger protein, expressed	ZOS7-06 - C2H2 zinc finger protein, expressed	loc_os07g39310	372.26	1835.77	4.9314	2.302	3.35731e-12	551.683	1292.3	2.3425	1.228	0.0435556
27.3.22	RNA.regulation of transcription.HB,Homeobox transcription factor family	loc_os07g39320.1	Transcript	weakly similar to ( 110) AT4G36740 | Symbols: HB-5, ATHB40 | ATHB40 (ARABIDOPSIS THALIANA HOMEOBOX PROTEIN 40); DNA binding / transcription factor | chr4:17314649-17316314 REVERSE protein|homeobox domain containing protein, expressed	homeobox domain containing protein, expressed	loc_os07g39320	20.4786	89.5255	4.3717	2.1282	5.65871e-06	50.6753	135.994	2.6836	1.4242	0.693875
27.3.37	RNA.regulation of transcription.AS2,Lateral Organ Boundaries Gene Family	loc_os07g40000.1	Transcript	weakly similar to ( 179) AT5G67420 | Symbols: LBD37 | LBD37 (LOB DOMAIN-CONTAINING PROTEIN 37) | chr5:26904576-26905415 REVERSEDUF260 protein|DUF260 domain containing protein, putative, expressed	DUF260 domain containing protein, putative, expressed	loc_os07g40000	270.131	843.13	3.1212	1.6421	1.50655e-06	708.023	695.589	0.9824	-0.0256	0.831096
27.3.23	RNA.regulation of transcription.HSF,Heat-shock transcription factor family	loc_os07g44690.1	Transcript	weakly similar to ( 193) AT1G46264 | Symbols: AT-HSFB4, HSFB4 | AT-HSFB4; DNA binding / transcription factor | chr1:17224904-17226183 FORWARD HSF_DNA-bind HSF HSF1 protein|HSF-type DNA-binding domain containing protein, expressed	HSF-type DNA-binding domain containing protein, expressed	loc_os07g44690	79.0006	287.365	3.6375	1.8629	6.06618e-05	109.767	240.764	2.1934	1.1332	0.829297
27.3.35	RNA.regulation of transcription.bZIP transcription factor family	loc_os07g44950.1	Transcript	moderately similar to ( 216) AT2G40950 | Symbols: BZIP17 | BZIP17; DNA binding / transcription activator/ transcription factor | chr2:17087823-17090326 REVERSE protein|bZIP transcription factor domain containing protein, expressed	bZIP transcription factor domain containing protein, expressed	loc_os07g44950	630.159	3117.81	4.9477	2.3067	3.03002e-12	918.895	2781.99	3.0275	1.5981	0.0020405
27.3.32	RNA.regulation of transcription.WRKY domain transcription factor family	loc_os07g48260.1	Transcript	very weakly similar to (84.7) AT2G46400 | Symbols: WRKY46, ATWRKY46 | WRKY46; transcription factor | chr2:19043676-19044754 REVERSEWRKY protein|WRKY47, expressed	OsWRKY47 - Superfamily of TFs having WRKY and zinc finger domains, expressed	loc_os07g48260	657.486	3226.88	4.9079	2.2951	1.06396e-05	1056.76	2729.44	2.5828	1.369	0.093933
27.3.67	RNA.regulation of transcription.putative transcription regulator	loc_os08g01420.1	Transcript	moderately similar to ( 207) AT1G77250 | Symbols: | PHD finger family protein | chr1:29020444-29022938 REVERSE protein|PHD-finger domain containing protein, putative, expressed	PHD-finger domain containing protein, putative, expressed	loc_os08g01420	278.213	920.164	3.3074	1.7257	3.12994e-07	293.565	769.505	2.6212	1.3903	0.00269846
27.3.22	RNA.regulation of transcription.HB,Homeobox transcription factor family	loc_os08g14400.1	Transcript	weakly similar to ( 153) AT5G17810 | Symbols: WOX12 | WOX12 (WUSCHEL related homeobox 12); DNA binding / transcription factor | chr5:5880576-5882602 REVERSE protein|homeobox domain containing protein, expressed	homeobox domain containing protein, expressed	loc_os08g14400	0.617	149.338	242.02	7.919	1.71561e-07	1.0469	99.1043	94.6632	6.5647	0.227367
27.3.32	RNA.regulation of transcription.WRKY domain transcription factor family	loc_os08g29660.1	Transcript	weakly similar to ( 102) AT5G24110 | Symbols: WRKY30, ATWRKY30 | WRKY30; transcription factor | chr5:8153416-8154633 REVERSEWRKY protein|WRKY69, expressed	OsWRKY69 - Superfamily of TFs having WRKY and zinc finger domains, expressed	loc_os08g29660	82.8037	290.957	3.5138	1.813	0.000149412	112.41	210.349	1.8713	0.904	0.279515
27.3.3	RNA.regulation of transcription.AP2/EREBP, APETALA2/Ethylene-responsive element binding protein family	loc_os08g31580.1	Transcript	weakly similar to ( 162) AT1G78080 | Symbols: RAP2.4 | RAP2.4 (related to AP2 4); DNA binding / transcription factor | chr1:29364790-29365794 FORWARDvery weakly similar to (86.3) ERF1_TOBAC Ethylene-responsive transcription factor 1 (Ethylene-responsive element-binding factor 1) (EREBP-1) (NtERF1) - Nicotiana tabacum (Common tobacco)AP2 AP2 protein|ethylene-responsive transcription factor, putati…	ethylene-responsive transcription factor, putative, expressed	loc_os08g31580	1140.19	4914.14	4.3099	2.1077	1.62712e-10	1600.12	4584.79	2.8653	1.5187	0.00473984
27.3.25	RNA.regulation of transcription.MYB domain transcription factor family	loc_os08g33150.1	Transcript	moderately similar to ( 267) AT5G16600 | Symbols: MYB43, AtMYB43 | MYB43 (myb domain protein 43); DNA binding / transcription factor | chr5:5438291-5440214 FORWARDmoderately similar to ( 251) ODO1_PETHY ODORANT1 protein (MYB-like protein ODO1) - Petunia hybrida (Petunia) protein|MYB family transcription factor, putative, expressed	MYB family transcription factor, putative, expressed	loc_os08g33150	2.2484	15.685	6.9761	2.8024	0.000459573	8.5192	13.4943	1.584	0.6636	0.623486
27.3.25	RNA.regulation of transcription.MYB domain transcription factor family	loc_os08g33940.1	Transcript	moderately similar to ( 268) AT5G62470 | Symbols: MYB96 | MYB96 (myb domain protein 96); DNA binding / transcription factor | chr5:25079434-25080858 REVERSEweakly similar to ( 180) MYB4_ORYSA Myb-related protein Myb4 (OsMyb4) (Transcription factor RLTR1) - Oryza sativa (Rice) REB1 protein|MYB family transcription factor, putative, expressed	MYB family transcription factor, putative, expressed	loc_os08g33940	0.5245	13.5677	25.8669	4.693	4.63734e-07	1.0282	4.2525	4.136	2.0482	0.142489
27.3.80	RNA.regulation of transcription.zf-HD	loc_os08g34010.1	Transcript	very weakly similar to (85.9) AT3G28920 | Symbols: AtHB34 | AtHB34 (ARABIDOPSIS THALIANA HOMEOBOX PROTEIN 34); DNA binding / transcription factor | chr3:10940598-10941536 REVERSEZF-HD_dimer protein|ZF-HD protein dimerisation region containing protein, expressed	ZF-HD protein dimerisation region containing protein, expressed	loc_os08g34010	9.8149	31.1624	3.175	1.6668	0.000465437	42.4494	26.2196	0.6177	-0.6951	0.269077
27.3.6	RNA.regulation of transcription.bHLH,Basic Helix-Loop-Helix family	loc_os08g37290.1	Transcript	protein|basic helix-loop-helix, putative, expressed	basic helix-loop-helix, putative, expressed	loc_os08g37290	0.3259	14.7205	45.1695	5.4973	0.000279879	0.455	7.834	17.2163	4.1057	0.0436148
27.3.8	RNA.regulation of transcription.C2C2(Zn) DOF zinc finger family	loc_os08g38220.1	Transcript	weakly similar to ( 103) AT1G28310 | Symbols: | Dof-type zinc finger domain-containing protein | chr1:9912534-9913685 REVERSEweakly similar to ( 180) MNB1A_MAIZE Dof zinc finger protein MNB1A - Zea mays (Maize)zf-Dof protein|dof zinc finger domain containing protein, putative, expressed	dof zinc finger domain containing protein, putative, expressed	loc_os08g38220	552.482	2536.78	4.5916	2.199	2.53929e-10	1022.79	2023.45	1.9784	0.9843	0.591256
27.3.99	RNA.regulation of transcription.unclassified	loc_os08g39450.1	Transcript	weakly similar to ( 108) AT3G12630 | Symbols: | zinc finger (AN1-like) family protein | chr3:4012707-4013189 FORWARDweakly similar to ( 156) ISAP1_ORYSA Multiple stress-responsive zinc-finger protein ISAP1 (Stress-associated protein 1) (OsISAP1) - Oryza sativa (Rice) protein|AN1-like zinc finger domain containing protein, expressed	AN1-like zinc finger domain containing protein, expressed	loc_os08g39450	1850.87	19581.5	10.5796	3.4032	1.61164e-10	4068.45	22542.2	5.5407	2.4701	0.151996
27.3.57	RNA.regulation of transcription.JUMONJI family	loc_os08g39810.1	Transcript	moderately similar to ( 210) AT3G20810 | Symbols: | transcription factor jumonji (jmjC) domain-containing protein | chr3:7275814-7278182 FORWARD protein|retrotransposon protein, putative, unclassified, expressed	retrotransposon protein, putative, unclassified, expressed	loc_os08g39810	1.992	21.1934	10.6394	3.4113	1.97665e-06	2.6482	26.1959	9.8918	3.3062	0.00126206
27.3.67	RNA.regulation of transcription.putative transcription regulator	loc_os08g40150.1	Transcript	weakly similar to ( 184) AT2G33620 | Symbols: | DNA-binding family protein / AT-hook protein 1 (AHP1) | chr2:14234749-14236563 FORWARDDUF296 protein|AT hook motif domain containing protein, expressed	AT hook motif domain containing protein, expressed	loc_os08g40150	939.156	3050.31	3.2479	1.6995	2.54593e-07	1485.94	3144.89	2.1164	1.0816	0.0640247
27.3.50	RNA.regulation of transcription.General Transcription	loc_os08g42020.1	Transcript	weakly similar to ( 172) AT4G35540 | Symbols: | transcription regulator/ zinc ion binding | chr4:16873939-16875522 FORWARD protein|zinc ion binding protein, putative, expressed	zinc ion binding protein, putative, expressed	loc_os08g42020	112.974	369.874	3.274	1.711	7.19009e-07	108.853	276.133	2.5367	1.343	0.0112685
27.3.35	RNA.regulation of transcription.bZIP transcription factor family	loc_os08g43090.1	Transcript	moderately similar to ( 220) AT4G38900 | Symbols: | bZIP protein | chr4:18139564-18141520 REVERSEweakly similar to ( 152) RF2B_ORYSA Transcription factor RF2b - Oryza sativa (Rice) protein|bZIP family transcription factor, putative, expressed	bZIP family transcription factor, putative, expressed	loc_os08g43090	305.678	1054.9	3.451	1.787	9.96766e-08	314.19	683.991	2.177	1.1223	0.0245789
27.3.7	RNA.regulation of transcription.C2C2(Zn) CO-like, Constans-like zinc finger family	loc_os09g23660.1	Transcript	protein|ZIM motif family protein, expressed	ZIM motif family protein, expressed	loc_os09g23660	279.821	998.516	3.5684	1.8353	3.05666e-08	317.126	868.932	2.74	1.4542	0.00179597
27.3.99	RNA.regulation of transcription.unclassified	loc_os09g23690.1	Transcript	moderately similar to ( 265) AT2G01650 | Symbols: PUX2 | PUX2 (PLANT UBX DOMAIN-CONTAINING PROTEIN 2); nucleic acid binding / zinc ion binding | chr2:284851-286394 REVERSE protein|UBX domain containing protein, expressed	UBX domain containing protein, expressed	loc_os09g23690	295.37	1201.84	4.0689	2.0246	1.44385e-09	401.352	1056.25	2.6317	1.396	0.00667337
27.3.32	RNA.regulation of transcription.WRKY domain transcription factor family	loc_os09g25060.1	Transcript	weakly similar to ( 164) AT1G80840 | Symbols: WRKY40, ATWRKY40 | WRKY40; transcription factor | chr1:30383834-30385356 FORWARDWRKY protein|WRKY76, expressed	OsWRKY76 - Superfamily of TFs having WRKY and zinc finger domains, expressed	loc_os09g25060	91.0745	2216.8	24.3405	4.6053	1.27166e-23	164.63	1112.06	6.7549	2.7559	0.00285585
27.3.32	RNA.regulation of transcription.WRKY domain transcription factor family	loc_os09g25070.1	Transcript	weakly similar to ( 121) AT4G31800 | Symbols: WRKY18 | WRKY18; transcription factor | chr4:15383296-15384812 FORWARDWRKY protein|WRKY62, expressed	OsWRKY62 - Superfamily of TFs having WRKY and zinc finger domains, expressed	loc_os09g25070	125.715	3055.84	24.3076	4.6033	5.45655e-14	355.625	3130.7	8.8034	3.1381	0.0879068
27.3.67	RNA.regulation of transcription.putative transcription regulator	loc_os09g27270.1	Transcript	weakly similar to ( 182) AT4G25730 | Symbols: | FtsJ-like methyltransferase family protein | chr4:13102906-13106718 REVERSE FtsJ FtsJ protein|ribosomal RNA large subunit methyltransferase J, putative, expressed	ribosomal RNA large subunit methyltransferase J, putative	loc_os09g27270	0	40.4894	Inf	Inf	6.9432e-11	0.975	36.644	37.584	5.232	0.276585
27.3.22	RNA.regulation of transcription.HB,Homeobox transcription factor family	loc_os09g27450.1	Transcript	weakly similar to ( 176) AT5G06710 | Symbols: HAT14 | HAT14 (HOMEOBOX FROM ARABIDOPSIS THALIANA); DNA binding / transcription factor | chr5:2069093-2070284 REVERSE HALZ protein|homeobox associated leucine zipper, putative, expressed	homeobox associated leucine zipper, putative, expressed	loc_os09g27450	11.1803	38.7181	3.463	1.792	0.000372324	22.4452	25.5148	1.1368	0.1849	1
27.3.11	RNA.regulation of transcription.C2H2 zinc finger family	loc_os09g31140.1	Transcript	moderately similar to ( 317) AT3G57670 | Symbols: NTT | NTT (NO TRANSMITTING TRACT); nucleic acid binding / transcription factor/ zinc ion binding | chr3:21370936-21373121 FORWARD protein|ZOS9-16 - C2H2 zinc finger protein, expressed	ZOS9-16 - C2H2 zinc finger protein, expressed	loc_os09g31140	2.3545	15.0116	6.3757	2.6726	0.000496316	6.6468	6.6836	1.0055	0.008	0.949987
27.3.7	RNA.regulation of transcription.C2C2(Zn) CO-like, Constans-like zinc finger family	loc_os09g33550.1	Transcript	weakly similar to ( 118) AT2G33500 | Symbols: | zinc finger (B-box type) family protein | chr2:14188159-14190046 REVERSE protein|CCT/B-box zinc finger protein, putative, expressed	CCT/B-box zinc finger protein, putative, expressed	loc_os09g33550	84.7799	705.681	8.3237	3.0572	2.15357e-09	143.445	706.762	4.9271	2.3007	0.030772
27.3.6	RNA.regulation of transcription.bHLH,Basic Helix-Loop-Helix family	loc_os09g34330.1	Transcript	protein|helix-loop-helix DNA-binding domain containing protein, expressed	helix-loop-helix DNA-binding domain containing protein	loc_os09g34330	0.3259	19.6996	60.448	5.9176	5.1626e-08	0.7662	4.4132	5.7598	2.526	0.0921708
27.3.3	RNA.regulation of transcription.AP2/EREBP, APETALA2/Ethylene-responsive element binding protein family	loc_os09g35020.1	Transcript	protein|AP2 domain containing protein, expressed	AP2 domain containing protein, expressed	loc_os09g35020	0	26.1119	Inf	Inf	9.45337e-08	3.6403	19.9565	5.4822	2.4547	0.50735
27.3.3	RNA.regulation of transcription.AP2/EREBP, APETALA2/Ethylene-responsive element binding protein family	loc_os09g35030.1	Transcript	weakly similar to ( 119) AT4G25480 | Symbols: DREB1A, CBF3, ATCBF3 | DREB1A (DEHYDRATION RESPONSE ELEMENT B1A); DNA binding / transcription activator/ transcription factor | chr4:13018353-13019003 REVERSE protein|dehydration-responsive element-binding protein, putative, expressed	dehydration-responsive element-binding protein, putative, expressed	loc_os09g35030	30.111	858.861	28.5232	4.8341	4.98035e-07	96.7517	379.229	3.9196	1.9707	0.00664284
27.3.23	RNA.regulation of transcription.HSF,Heat-shock transcription factor family	loc_os09g35790.1	Transcript	weakly similar to ( 193) AT4G11660 | Symbols: AT-HSFB2B, HSFB2B | AT-HSFB2B; transcription factor/ transcription repressor | chr4:7043006-7044227 FORWARD HSF_DNA-bind HSF HSF1 protein|HSF-type DNA-binding domain containing protein, expressed	HSF-type DNA-binding domain containing protein, expressed	loc_os09g35790	255.535	1019.41	3.9893	1.9961	1.34481e-09	766.529	1149.43	1.4995	0.5845	0.673521
27.3.40	RNA.regulation of transcription.Aux/IAA family	loc_os09g35870.1	Transcript	weakly similar to ( 114) AT4G29080 | Symbols: PAP2, IAA27 | PAP2 (PHYTOCHROME-ASSOCIATED PROTEIN 2); transcription factor | chr4:14323665-14325213 REVERSEmoderately similar to ( 248) IAA26_ORYSA Auxin-responsive protein IAA26 (Indoleacetic acid-induced protein 26) - Oryza sativa (Rice)AUX_IAA protein|OsIAA26 - Auxin-responsive Aux/IAA gene family member, expressed	OsIAA26 - Auxin-responsive Aux/IAA gene family member, expressed	loc_os09g35870	22.3396	698.073	31.2482	4.9657	1.02266e-06	27.6126	369.427	13.379	3.7419	0.0946848
27.3.3	RNA.regulation of transcription.AP2/EREBP, APETALA2/Ethylene-responsive element binding protein family	loc_os10g22600.1	Transcript	weakly similar to ( 109) AT1G78080 | Symbols: RAP2.4 | RAP2.4 (related to AP2 4); DNA binding / transcription factor | chr1:29364790-29365794 FORWARDAP2 AP2 protein|ethylene-responsive transcription factor, putative, expressed	ethylene-responsive transcription factor, putative, expressed	loc_os10g22600	15.4729	241.813	15.6282	3.9661	0.00019785	8.9977	145.021	16.1176	4.0106	0.0079171
27.3.6	RNA.regulation of transcription.bHLH,Basic Helix-Loop-Helix family	loc_os10g23050.1	Transcript	weakly similar to ( 175) AT1G72210 | Symbols: | basic helix-loop-helix (bHLH) family protein (bHLH096) | chr1:27180066-27182268 FORWARD protein|helix-loop-helix DNA-binding protein, putative, expressed	helix-loop-helix DNA-binding protein, putative, expressed	loc_os10g23050	141.779	1263	8.9083	3.1551	3.64696e-07	353.806	2594.84	7.3341	2.8746	0.2079
27.3.27	RNA.regulation of transcription.NAC domain transcription factor family	loc_os10g27360.1	Transcript	protein|no apical meristem protein, putative, expressed	no apical meristem protein, putative, expressed	loc_os10g27360	8.7489	75.718	8.6546	3.1135	8.515e-10	8.8993	39.5225	4.4411	2.1509	0.00652854
27.3.25	RNA.regulation of transcription.MYB domain transcription factor family	loc_os10g33810.1	Transcript	moderately similar to ( 217) AT3G23250 | Symbols: MYB15, ATY19, ATMYB15 | MYB15 (MYB DOMAIN PROTEIN 15); DNA binding / transcription factor | chr3:8309742-8310624 FORWARDmoderately similar to ( 213) MYB4_ORYSA Myb-related protein Myb4 (OsMyb4) (Transcription factor RLTR1) - Oryza sativa (Rice) protein|myb-related protein Myb4, putative, expressed	myb-related protein Myb4, putative, expressed	loc_os10g33810	120.564	949.285	7.8737	2.977	2.33737e-08	240.623	989.224	4.1111	2.0395	0.0347739
27.3.35	RNA.regulation of transcription.bZIP transcription factor family	loc_os10g38820.1	Transcript	weakly similar to ( 183) AT4G38900 | Symbols: | bZIP protein | chr4:18139564-18141520 REVERSEweakly similar to ( 120) RF2A_ORYSA Transcription factor RF2a - Oryza sativa (Rice) protein|bZIP family transcription factor, putative, expressed	bZIP family transcription factor, putative, expressed	loc_os10g38820	24.6804	88.0811	3.5689	1.8355	0.000139917	42.671	60.5735	1.4195	0.5054	0.736133
27.3.6	RNA.regulation of transcription.bHLH,Basic Helix-Loop-Helix family	loc_os10g40740.1	Transcript	weakly similar to ( 111) AT4G00050 | Symbols: UNE10 | UNE10 (unfertilized embryo sac 10); DNA binding / transcription factor | chr4:17863-19848 FORWARD protein|helix-loop-helix DNA-binding domain containing protein, expressed	helix-loop-helix DNA-binding domain containing protein, expressed	loc_os10g40740	26.0459	171.738	6.5937	2.7211	3.58469e-13	151.309	280.255	1.8522	0.8892	0.173377
27.3.22	RNA.regulation of transcription.HB,Homeobox transcription factor family	loc_os10g41230.1	Transcript	weakly similar to ( 163) AT5G06710 | Symbols: HAT14 | HAT14 (HOMEOBOX FROM ARABIDOPSIS THALIANA); DNA binding / transcription factor | chr5:2069093-2070284 REVERSE HD-ZIP_N HALZ protein|homeobox associated leucine zipper, putative, expressed	homeobox associated leucine zipper, putative, expressed	loc_os10g41230	76.4792	1720.59	22.4975	4.4917	1.72065e-10	196.668	1261.01	6.4119	2.6808	0.0134293
27.3.21	RNA.regulation of transcription.GRAS transcription factor family	loc_os11g04400.1	Transcript	moderately similar to ( 244) AT1G07530 | Symbols: SCL14, ATGRAS2, GRAS2 | SCL14 (SCARECROW-LIKE 14); transcription factor | chr1:2313828-2316137 REVERSEweakly similar to ( 113) GAI1_VITVI DELLA protein GAI1 (Gibberellic acid-insensitive mutant protein 1) (VvGAI1) - Vitis vinifera (Grape)GRAS protein|GRAS family transcription factor containing protein, expressed	GRAS family transcription factor containing protein	loc_os11g04400	0	7.2844	Inf	Inf	0.000662103	1.2557	2.6855	2.1386	1.0967	0.731522
27.3.25	RNA.regulation of transcription.MYB domain transcription factor family	loc_os11g10130.1	Transcript	weakly similar to ( 162) AT1G17950 | Symbols: ATMYB52, BW52, MYB52 | MYB52 (MYB DOMAIN PROTEIN 52); DNA binding / transcription factor | chr1:6177764-6179063 FORWARDvery weakly similar to (86.7) GAM1_ORYSA Transcription factor GAMYB (OsGAMyb) - Oryza sativa (Rice) REB1 protein|MYB family transcription factor, putative, expressed	MYB family transcription factor, putative, expressed	loc_os11g10130	34.1313	119.973	3.5151	1.8135	9.11984e-06	43.7639	94.7388	2.1648	1.1142	0.0638105
27.3.3	RNA.regulation of transcription.AP2/EREBP, APETALA2/Ethylene-responsive element binding protein family	loc_os11g13840.1	Transcript	very weakly similar to (89.7) AT5G25810 | Symbols: tny | tny (TINY); DNA binding / transcription factor | chr5:8986976-8987632 REVERSEAP2 AP2 protein|AP2 domain containing protein, expressed	AP2 domain containing protein, expressed	loc_os11g13840	0	39.2311	Inf	Inf	1.98205e-07	0	20.5946	Inf	Inf	0.0396812
27.3.11	RNA.regulation of transcription.C2H2 zinc finger family	loc_os11g47630.1	Transcript	very weakly similar to (85.5) AT2G37430 | Symbols: | zinc finger (C2H2 type) family protein (ZAT11) | chr2:15706454-15706990 FORWARD protein|ZOS11-10 - C2H2 zinc finger protein, expressed	ZOS11-10 - C2H2 zinc finger protein, expressed	loc_os11g47630	22.9742	155.156	6.7535	2.7556	2.8007e-05	57.1925	142.158	2.4856	1.3136	0.192071
27.3.21	RNA.regulation of transcription.GRAS transcription factor family	loc_os11g47890.1	Transcript	moderately similar to ( 418) AT2G37650 | Symbols: | scarecrow-like transcription factor 9 (SCL9) | chr2:15792623-15794779 FORWARDweakly similar to ( 191) CIGR2_ORYSA Chitin-inducible gibberellin-responsive protein 2 - Oryza sativa (Rice)GRAS protein|GRAS family transcription factor domain containing protein, expressed	GRAS family transcription factor domain containing protein, expressed	loc_os11g47890	100.935	354.758	3.5147	1.8134	1.83417e-06	199.979	215.61	1.0782	0.1086	1
27.3.21	RNA.regulation of transcription.GRAS transcription factor family	loc_os12g04200.1	Transcript	moderately similar to ( 298) AT1G07530 | Symbols: SCL14, ATGRAS2, GRAS2 | SCL14 (SCARECROW-LIKE 14); transcription factor | chr1:2313828-2316137 REVERSEweakly similar to ( 150) CIGR2_ORYSA Chitin-inducible gibberellin-responsive protein 2 - Oryza sativa (Rice)GRAS protein|GRAS family transcription factor containing protein, expressed	GRAS family transcription factor containing protein	loc_os12g04200	1.6313	36.0078	22.0724	4.4642	1.15814e-07	4.814	14.3264	2.976	1.5734	0.166856
27.3.35	RNA.regulation of transcription.bZIP transcription factor family	loc_os12g06520.1	Transcript	weakly similar to ( 144) AT1G43700 | Symbols: VIP1 | VIP1 (VIRE2-INTERACTING PROTEIN 1); protein binding / transcription factor | chr1:16484352-16486017 FORWARDweakly similar to ( 129) RF2B_ORYSA Transcription factor RF2b - Oryza sativa (Rice) protein|bZIP transcription factor domain containing protein, expressed	bZIP transcription factor domain containing protein, expressed	loc_os12g06520	301.675	1048.21	3.4746	1.7969	5.27175e-08	353.256	710.607	2.0116	1.0083	0.0619822
27.3.9	RNA.regulation of transcription.C2C2(Zn) GATA transcription factor family	loc_os12g07120.1	Transcript	very weakly similar to (94.0) AT2G28340 | Symbols: | zinc finger (GATA type) family protein | chr2:12103672-12106172 FORWARD protein|GATA zinc finger domain containing protein, expressed	GATA zinc finger domain containing protein, expressed	loc_os12g07120	69.2841	281.257	4.0595	2.0213	2.42635e-08	122.841	181.32	1.4761	0.5617	0.836929
27.3.11	RNA.regulation of transcription.C2H2 zinc finger family	loc_os12g07280.1	Transcript	moderately similar to ( 247) AT1G34370 | Symbols: STOP1 | STOP1 (sensitive to proton rhizotoxicity 1); nucleic acid binding / transcription factor/ zinc ion binding | chr1:12551449-12552501 FORWARD protein|ZOS12-02 - C2H2 zinc finger protein, expressed	ZOS12-02 - C2H2 zinc finger protein, expressed	loc_os12g07280	1308.27	3924.2	2.9995	1.5847	1.63819e-06	2197.44	3571.78	1.6254	0.7008	0.661487
27.3.27	RNA.regulation of transcription.NAC domain transcription factor family	loc_os12g07790.1	Transcript	protein|no apical meristem protein, putative, expressed	no apical meristem protein, putative	loc_os12g07790	2.0864	66.3147	31.7844	4.9902	8.35919e-08	3.6272	62.6146	17.2625	4.1096	0.325765
27.3.24	RNA.regulation of transcription.MADS box transcription factor family	loc_os12g21850.1	Transcript	very weakly similar to ( 100) AT2G24840 | Symbols: AGL61, DIA | AGL61 (AGAMOUS-LIKE 61); DNA binding / transcription factor | chr2:10581082-10581876 FORWARD MADS_MEF2_like MADS MADS MADS_SRF_like protein|OsMADS73 - MADS-box family gene with M-alpha type-box, expressed	OsMADS73 - MADS-box family gene with M-alpha type-box, expressed	loc_os12g21850	0	42.3672	Inf	Inf	6.70068e-07	0.7662	18.2917	23.8729	4.5773	0.168624
27.3.99	RNA.regulation of transcription.unclassified	loc_os12g26470.1	Transcript	weakly similar to ( 165) AT2G03200 | Symbols: | aspartyl protease family protein | chr2:966506-967891 REVERSE protein|aspartic proteinase nepenthesin-1 precursor, putative, expressed	aspartic proteinase nepenthesin-1 precursor, putative, expressed	loc_os12g26470	1.7722	100.772	56.863	5.8294	2.32881e-14	1.43	2.8462	1.9903	0.993	0.732238

## Sheet: Cytochrome P450
MapMan				MSU		EUROSIS 03h Roots					LOTO 03h Roots
BinCode	BinName	type	description	description	id	baseMeanA	baseMeanB	foldChange	log2FoldChange	padj	baseMeanA	baseMeanB	foldChange	log2FoldChange	padj
26.10	misc.cytochrome P450	Transcript	highly similar to ( 547) AT3G13730 | Symbols: CYP90D1 | CYP90D1; oxidoreductase, acting on paired donors, with incorporation or reduction of molecular oxygen, NADH or NADPH as one donor, and incorporation of one atom of oxygen / oxygen binding | chr3:4498330-4500836 REVERSEhighly similar to ( 857) C90D2_ORYSA Cytochrome P450 90D2 (EC 1.14.-.-) (C6-oxidase) - Oryza sativa (Rice) p450 CypX protein|…	cytochrome P450, putative, expressed	loc_os01g10040	80.9025	370.583	4.5806	2.1955	1.7797e-09	114.351	317.529	2.7768	1.4734	0.395111
26.1	misc.cytochrome P450	Transcript	highly similar to ( 562) AT2G34500 | Symbols: CYP710A1 | CYP710A1 (cytochrome P450, family 710, subfamily A, polypeptide 1); C-22 sterol desaturase/ oxygen binding | chr2:14539712-14541199 REVERSE p450 CypX protein|cytochrome P450, putative, expressed	cytochrome P450, putative, expressed	loc_os01g11270	0.2912	2.6465	9.0898	3.1843	0.211149	0.6825	38.2797	56.0835	5.8095	0.000594686
26.1	misc.cytochrome P450	Transcript	moderately similar to ( 325) AT3G48310 | Symbols: CYP71A22 | CYP71A22; electron carrier/ heme binding / iron ion binding / monooxygenase/ oxygen binding | chr3:17888192-17889749 FORWARDmoderately similar to ( 335) C71A4_SOLME Cytochrome P450 71A4 (EC 1.14.-.-) (CYPLXXIA4) (P-450EG2) - Solanum melongena (Eggplant) (Aubergine) p450 CypX protein|cytochrome P450, putative, expressed	cytochrome P450, putative, expressed	loc_os01g12750	6.7704	8.2489	1.2184	0.285	0.776511	6.6341	45.1539	6.8063	2.7669	3.30148e-05
26.10	misc.cytochrome P450	Transcript	highly similar to ( 536) AT3G14690 | Symbols: CYP72A15 | CYP72A15; electron carrier/ heme binding / iron ion binding / monooxygenase/ oxygen binding | chr3:4937410-4939310 FORWARDhighly similar to ( 511) C72A1_CATRO Cytochrome P450 72A1 (EC 1.3.3.9) (CYPLXXII) (Secologanin synthase) (SLS) - Catharanthus roseus (Rosy periwinkle) (Madagascar periwinkle) p450 CypX protein|cytochrome P450 72A1, putat…	cytochrome P450 72A1, putative, expressed	loc_os01g41810	3.851	18.4134	4.7815	2.2575	0.000372286	47.4981	50.8799	1.0712	0.0992	1
26.10	misc.cytochrome P450	Transcript	highly similar to ( 514) AT3G14650 | Symbols: CYP72A11 | CYP72A11; electron carrier/ heme binding / iron ion binding / monooxygenase/ oxygen binding | chr3:4922206-4924165 FORWARDmoderately similar to ( 478) C72A1_CATRO Cytochrome P450 72A1 (EC 1.3.3.9) (CYPLXXII) (Secologanin synthase) (SLS) - Catharanthus roseus (Rosy periwinkle) (Madagascar periwinkle) p450 CypX protein|cytochrome P450 72A1, p…	cytochrome P450 72A1, putative, expressed	loc_os01g43844	413.064	4830.18	11.6935	3.5476	3.41427e-25	1331.89	4374.78	3.2846	1.7157	0.0599717
26.1	misc.cytochrome P450	Transcript	moderately similar to ( 445) AT5G44620 | Symbols: CYP706A3 | CYP706A3; electron carrier/ heme binding / iron ion binding / monooxygenase/ oxygen binding | chr5:17997908-17999539 REVERSEmoderately similar to ( 310) C93A1_SOYBN Cytochrome P450 93A1 (EC 1.14.-.-) - Glycine max (Soybean) p450 CypX protein|cytochrome P450, putative, expressed	cytochrome P450, putative, expressed	loc_os01g50490	0.4898	13.1826	26.9153	4.7504	0.00187522	1.2025	26.5748	22.0996	4.4659	0.000720215
26.10	misc.cytochrome P450	Transcript	moderately similar to ( 488) AT3G56630 | Symbols: CYP94D2 | CYP94D2; electron carrier/ heme binding / iron ion binding / monooxygenase/ oxygen binding | chr3:20978953-20980512 FORWARDvery weakly similar to (89.4) C72A1_CATRO Cytochrome P450 72A1 (EC 1.3.3.9) (CYPLXXII) (Secologanin synthase) (SLS) - Catharanthus roseus (Rosy periwinkle) (Madagascar periwinkle) p450 CypX protein|cytochrome P450, p…	cytochrome P450, putative, expressed	loc_os01g58950	8.8682	152.57	17.2042	4.1047	7.22741e-16	5.3182	109.335	20.5585	4.3617	0.0606206
26.10	misc.cytochrome P450	Transcript	moderately similar to ( 494) AT3G56630 | Symbols: CYP94D2 | CYP94D2; electron carrier/ heme binding / iron ion binding / monooxygenase/ oxygen binding | chr3:20978953-20980512 FORWARDvery weakly similar to (90.5) C97B2_SOYBN Cytochrome P450 97B2 (EC 1.14.-.-) - Glycine max (Soybean) p450 CypX protein|cytochrome P450, putative, expressed	cytochrome P450, putative, expressed	loc_os01g58960	6.5949	290.749	44.0871	5.4623	4.52357e-09	13.6108	213.722	15.7023	3.9729	0.104472
26.10	misc.cytochrome P450	Transcript	moderately similar to ( 499) AT3G56630 | Symbols: CYP94D2 | CYP94D2; electron carrier/ heme binding / iron ion binding / monooxygenase/ oxygen binding | chr3:20978953-20980512 FORWARDvery weakly similar to (99.0) C97B2_SOYBN Cytochrome P450 97B2 (EC 1.14.-.-) - Glycine max (Soybean) p450 CypX protein|cytochrome P450, putative, expressed	cytochrome P450, putative, expressed	loc_os01g58970	380.991	1648.56	4.327	2.1134	5.84274e-06	388.778	1255.83	3.2302	1.6916	0.500599
26.10	misc.cytochrome P450	Transcript	highly similar to ( 502) AT1G34540 | Symbols: CYP94D1 | CYP94D1; electron carrier/ heme binding / iron ion binding / monooxygenase/ oxygen binding | chr1:12637054-12638550 FORWARDvery weakly similar to ( 100) C97B2_SOYBN Cytochrome P450 97B2 (EC 1.14.-.-) - Glycine max (Soybean) p450 CypX protein|cytochrome P450, putative, expressed	cytochrome P450, putative	loc_os01g58990	2.5973	26.1527	10.069	3.3319	0.000196948	4.6427	19.7927	4.2632	2.0919	0.682058
26.10	misc.cytochrome P450	Transcript	highly similar to ( 687) AT2G30490 | Symbols: ATC4H, C4H, CYP73A5 | C4H (CINNAMATE-4-HYDROXYLASE); trans-cinnamate 4-monooxygenase | chr2:12993861-12995683 REVERSEhighly similar to ( 728) TCMO_CATRO Trans-cinnamate 4-monooxygenase (EC 1.14.13.11) (Cinnamic acid 4-hydroxylase) (CA4H) (C4H) (P450C4H) (Cytochrome P450 73) - Catharanthus roseus (Rosy periwinkle) (Madagascar periwinkle) p450 CypX prot…	cytochrome P450, putative	loc_os01g60450	0.2912	8.4824	29.1338	4.8646	0.000393335	0.8007	4.8926	6.1107	2.6113	0.187689
26.10	misc.cytochrome P450	Transcript	highly similar to ( 528) AT2G27690 | Symbols: CYP94C1 | CYP94C1; fatty acid (omega-1)-hydroxylase/ oxygen binding | chr2:11809373-11810860 FORWARDvery weakly similar to (97.4) C97B2_SOYBN Cytochrome P450 97B2 (EC 1.14.-.-) - Glycine max (Soybean) p450 CypX protein|cytochrome P450, putative, expressed	cytochrome P450, putative, expressed	loc_os01g63930	98.0022	790.428	8.0654	3.0117	3.23651e-14	120.96	785.689	6.4955	2.6994	0.0396327
26.1	misc.cytochrome P450	Transcript	moderately similar to ( 327) AT3G56630 | Symbols: CYP94D2 | CYP94D2; electron carrier/ heme binding / iron ion binding / monooxygenase/ oxygen binding | chr3:20978953-20980512 FORWARDvery weakly similar to (85.9) C97B2_SOYBN Cytochrome P450 97B2 (EC 1.14.-.-) - Glycine max (Soybean) p450 CypX protein|cytochrome P450, putative, expressed	cytochrome P450, putative, expressed	loc_os01g72260	214.323	197.038	0.9193	-0.1213	0.795207	503.128	116.793	0.2321	-2.107	4.97264e-06
26.1	misc.cytochrome P450	Transcript	moderately similar to ( 357) AT1G64940 | Symbols: CYP89A6 | CYP89A6; electron carrier/ heme binding / iron ion binding / monooxygenase/ oxygen binding | chr1:24123789-24125324 FORWARDmoderately similar to ( 267) C77A3_SOYBN Cytochrome P450 77A3 (EC 1.14.-.-) - Glycine max (Soybean) p450 CypX protein|cytochrome P450, putative, expressed	cytochrome P450, putative, expressed	loc_os02g01890	806.387	453.023	0.5618	-0.8319	0.0181022	1426.81	376.714	0.264	-1.9213	3.50289e-05
26.1	misc.cytochrome P450	Transcript	moderately similar to ( 307) AT3G26300 | Symbols: CYP71B34 | CYP71B34; electron carrier/ heme binding / iron ion binding / monooxygenase/ oxygen binding | chr3:9639199-9640866 REVERSEmoderately similar to ( 418) C71D8_SOYBN Cytochrome P450 71D8 (EC 1.14.-.-) (P450 CP7) - Glycine max (Soybean) p450 CypX protein|cytochrome P450 71D8, putative, expressed	cytochrome P450 71D8, putative, expressed	loc_os02g09240	115.584	38.3295	0.3316	-1.5924	0.0180048	193.911	44.1605	0.2277	-2.1346	5.16725e-05
26.10	misc.cytochrome P450	Transcript	highly similar to ( 629) AT2G26710 | Symbols: BAS1, CYP734A1, CYP72B1 | BAS1 (PHYB ACTIVATION TAGGED SUPPRESSOR 1); oxygen binding / steroid hydroxylase | chr2:11380700-11383413 FORWARDmoderately similar to ( 363) C72A1_CATRO Cytochrome P450 72A1 (EC 1.3.3.9) (CYPLXXII) (Secologanin synthase) (SLS) - Catharanthus roseus (Rosy periwinkle) (Madagascar periwinkle) p450 CypX protein|cytochrome P450 7…	cytochrome P450 72A1, putative, expressed	loc_os02g11020	494.476	2738.17	5.5375	2.4692	2.83033e-11	407.098	1990.65	4.8899	2.2898	0.0024387
26.1	misc.cytochrome P450	Transcript	moderately similar to ( 456) AT1G11680 | Symbols: CYP51G1, EMB1738, CYP51A2, CYP51 | CYP51G1 (CYTOCHROME P450 51G1); oxygen binding / sterol 14-demethylase | chr1:3938925-3940585 FORWARDmoderately similar to ( 462) CP51_SORBI Cytochrome P450 51 (EC 1.14.13.70) (CYPLI) (P450-LIA1) (Obtusifoliol 14-alpha demethylase) - Sorghum bicolor (Sorghum) (Sorghum vulgare) p450 CypX protein|cytochrome P450 51…	cytochrome P450 51, putative, expressed	loc_os02g21810	39.5356	14.5733	0.3686	-1.4398	0.00875869	49.5822	9.0489	0.1825	-2.454	5.52573e-05
26.1	misc.cytochrome P450	Transcript	moderately similar to ( 357) AT5G07990 | Symbols: TT7, CYP75B1, D501 | TT7 (TRANSPARENT TESTA 7); flavonoid 3'-monooxygenase/ oxygen binding | chr5:2560437-2562859 FORWARDmoderately similar to ( 342) C75A1_PETHY Flavonoid 3',5'-hydroxylase 1 (EC 1.14.13.88) (F3'5'H) (Cytochrome P450 75A1) (CYPLXXVA1) - Petunia hybrida (Petunia) p450 CypX protein|cytochrome P450, putative, expressed	cytochrome P450, putative, expressed	loc_os02g29960	12.6361	6.0848	0.4815	-1.0543	0.115858	26.7184	6.7153	0.2513	-1.9923	0.000862881
26.10	misc.cytochrome P450	Transcript	moderately similar to ( 353) AT4G37320 | Symbols: CYP81D5 | CYP81D5; electron carrier/ heme binding / iron ion binding / monooxygenase/ oxygen binding | chr4:17559742-17561690 REVERSEmoderately similar to ( 260) C82A4_SOYBN Cytochrome P450 82A4 (EC 1.14.-.-) (P450 CP9) - Glycine max (Soybean) p450 CypX protein|cytochrome P450, putative, expressed	cytochrome P450, putative, expressed	loc_os02g30100	58.6472	993.913	16.9473	4.083	9.2921e-12	77.4984	584.332	7.5399	2.9146	0.0115511
26.10	misc.cytochrome P450	Transcript	moderately similar to ( 308) AT4G37370 | Symbols: CYP81D8 | CYP81D8; electron carrier/ heme binding / iron ion binding / monooxygenase/ oxygen binding | chr4:17569971-17571678 REVERSEmoderately similar to ( 226) C82A3_SOYBN Cytochrome P450 82A3 (EC 1.14.-.-) (P450 CP6) - Glycine max (Soybean) p450 CypX protein|cytochrome P450, putative, expressed	cytochrome P450, putative, expressed	loc_os02g30110	1.7952	29.1967	16.2635	4.0236	1.82463e-08	4.2753	20.7852	4.8617	2.2815	0.0728129
26.10	misc.cytochrome P450	Transcript	moderately similar to ( 262) AT3G26310 | Symbols: CYP71B35 | CYP71B35; electron carrier/ heme binding / iron ion binding / monooxygenase/ oxygen binding | chr3:9641089-9642779 REVERSEmoderately similar to ( 343) C71D8_SOYBN Cytochrome P450 71D8 (EC 1.14.-.-) (P450 CP7) - Glycine max (Soybean) p450 CypX protein|cytochrome P450, putative, expressed	cytochrome P450, putative, expressed	loc_os02g38940	1.9361	165.577	85.5221	6.4182	5.26445e-26	1.3089	119.63	91.3986	6.5141	0.0712414
26.1	misc.cytochrome P450	Transcript	highly similar to ( 750) AT1G01600 | Symbols: CYP86A4 | CYP86A4; fatty acid (omega-1)-hydroxylase/ oxygen binding | chr1:219200-220994 FORWARDweakly similar to ( 107) C75A3_PETHY Flavonoid 3',5'-hydroxylase 2 (EC 1.14.13.88) (F3'5'H) (Cytochrome P450 75A3) (CYPLXXVA3) - Petunia hybrida (Petunia) p450 CypX protein|cytochrome P450, putative, expressed	cytochrome P450, putative, expressed	loc_os02g44654	21.0338	3.0909	0.1469	-2.7666	0.00171275	108.409	3.9004	0.036	-4.7967	4.46111e-13
26.10	misc.cytochrome P450	Transcript	highly similar to ( 675) AT4G19230 | Symbols: CYP707A1 | CYP707A1; (+)-abscisic acid 8'-hydroxylase/ oxygen binding | chr4:10521524-10523566 FORWARDmoderately similar to ( 258) C85A_PHAVU Cytochrome P450 85A (EC 1.14.-.-) (C6-oxidase) - Phaseolus vulgaris (Kidney bean) (French bean) p450 CypX protein|cytochrome P450, putative, expressed	cytochrome P450, putative, expressed	loc_os02g47470	397.675	1262.3	3.1742	1.6664	3.94646e-07	454.932	824.784	1.813	0.8584	0.158419
26.1	misc.cytochrome P450	Transcript	highly similar to ( 519) AT2G46660 | Symbols: CYP78A6 | CYP78A6; electron carrier/ heme binding / iron ion binding / monooxygenase/ oxygen binding | chr2:19153602-19155417 REVERSEhighly similar to ( 503) C78A3_SOYBN Cytochrome P450 78A3 (EC 1.14.-.-) - Glycine max (Soybean) p450 CypX protein|cytochrome P450, putative, expressed	cytochrome P450, putative	loc_os03g04190	818.567	280.631	0.3428	-1.5444	0.00386729	989.628	188.439	0.1904	-2.3928	4.49462e-06
26.10	misc.cytochrome P450	Transcript	moderately similar to ( 453) AT4G39490 | Symbols: CYP96A10 | CYP96A10; electron carrier/ heme binding / iron ion binding / monooxygenase | chr4:18365229-18366788 FORWARDweakly similar to ( 123) C97B2_SOYBN Cytochrome P450 97B2 (EC 1.14.-.-) - Glycine max (Soybean) p450 CypX protein|cytochrome P450 86A1, putative, expressed	cytochrome P450 86A1, putative, expressed	loc_os03g04660	67.1054	444.208	6.6196	2.7267	1.11807e-13	197.121	320.185	1.6243	0.6998	0.704771
26.1	misc.cytochrome P450	Transcript	moderately similar to ( 477) AT3G56630 | Symbols: CYP94D2 | CYP94D2; electron carrier/ heme binding / iron ion binding / monooxygenase/ oxygen binding | chr3:20978953-20980512 FORWARDweakly similar to ( 107) C97B2_SOYBN Cytochrome P450 97B2 (EC 1.14.-.-) - Glycine max (Soybean) p450 CypX protein|cytochrome P450 protein, putative, expressed	cytochrome P450 protein, putative, expressed	loc_os03g12260	12.5957	1.7774	0.1411	-2.8251	0.000166973	17.1504	2.6225	0.1529	-2.7092	0.0156461
26.1	misc.cytochrome P450	Transcript	weakly similar to ( 170) AT1G74110 | Symbols: CYP78A10 | CYP78A10; electron carrier/ heme binding / iron ion binding / monooxygenase/ oxygen binding | chr1:27866667-27868368 REVERSEweakly similar to ( 158) C78A3_SOYBN Cytochrome P450 78A3 (EC 1.14.-.-) - Glycine max (Soybean) p450 protein|cytochrome P450 78A11, putative, expressed	cytochrome P450 78A11, putative, expressed	loc_os03g40600	2.2986	0.8099	0.3523	-1.505	0.55538	20.8791	1.6635	0.0797	-3.6497	0.000706598
26.10	misc.cytochrome P450	Transcript	moderately similar to ( 304) AT5G07990 | Symbols: TT7, CYP75B1, D501 | TT7 (TRANSPARENT TESTA 7); flavonoid 3'-monooxygenase/ oxygen binding | chr5:2560437-2562859 FORWARDmoderately similar to ( 269) F3PH_PETHY Flavonoid 3'-monooxygenase (EC 1.14.13.21) (Flavonoid 3'-hydroxylase) (Cytochrome P450 75B2) - Petunia hybrida (Petunia) p450 CypX protein|cytochrome P450, putative, expressed	cytochrome P450, putative, expressed	loc_os03g44740	1.56	20.0561	12.8565	3.6844	1.90546e-06	7.1785	15.444	2.1514	1.1053	0.66677
26.1	misc.cytochrome P450	Transcript	moderately similar to ( 400) AT3G50660 | Symbols: DWF4, CYP90B1, CLM, SNP2, SAV1 | DWF4 (DWARF 4); steroid 22-alpha hydroxylase | chr3:18814262-18817168 REVERSEhighly similar to ( 935) C724B_ORYSA Cytochrome P450 724B1 (EC 1.14.-.-) (OsDWARF11) (Dwarf protein 11) - Oryza sativa (Rice) p450 CypX protein|cytochrome P450, putative, expressed	cytochrome P450, putative, expressed	loc_os04g39430	478.713	143.437	0.2996	-1.7387	6.65768e-07	345.585	110.142	0.3187	-1.6497	0.00198898
26.1	misc.cytochrome P450	Transcript	moderately similar to ( 265) AT3G26310 | Symbols: CYP71B35 | CYP71B35; electron carrier/ heme binding / iron ion binding / monooxygenase/ oxygen binding | chr3:9641089-9642779 REVERSEmoderately similar to ( 320) C71A9_SOYBN Cytochrome P450 71A9 (EC 1.14.-.-) (P450 CP1) - Glycine max (Soybean) p450 CypX protein|cytochrome P450, putative, expressed	cytochrome P450, putative, expressed	loc_os04g40470	56.0561	34.9433	0.6234	-0.6819	0.140264	128.213	21.9993	0.1716	-2.543	2.68103e-05
26.1	misc.cytochrome P450	Transcript	highly similar to ( 722) AT1G01600 | Symbols: CYP86A4 | CYP86A4; fatty acid (omega-1)-hydroxylase/ oxygen binding | chr1:219200-220994 FORWARDweakly similar to ( 103) C75A1_PETHY Flavonoid 3',5'-hydroxylase 1 (EC 1.14.13.88) (F3'5'H) (Cytochrome P450 75A1) (CYPLXXVA1) - Petunia hybrida (Petunia) p450 CypX protein|cytochrome P450, putative, expressed	cytochrome P450, putative, expressed	loc_os04g47250	16.7186	1.9095	0.1142	-3.1302	0.0201873	66.3874	2.1109	0.0318	-4.975	6.36047e-13
26.10	misc.cytochrome P450	Transcript	highly similar to ( 721) AT2G30490 | Symbols: ATC4H, C4H, CYP73A5 | C4H (CINNAMATE-4-HYDROXYLASE); trans-cinnamate 4-monooxygenase | chr2:12993861-12995683 REVERSEhighly similar to ( 739) TCMO_PHAAU Trans-cinnamate 4-monooxygenase (EC 1.14.13.11) (Cinnamic acid 4-hydroxylase) (CA4H) (C4H) (P450C4H) (Cytochrome P450 73) - Phaseolus aureus (Mung bean) (Vigna radiata) p450 CypX protein|cytochrome P4…	cytochrome P450, putative, expressed	loc_os05g25640	9771.62	31642.5	3.2382	1.6952	1.00234e-06	21152.9	28731	1.3583	0.4418	0.844627
26.10	misc.cytochrome P450	Transcript	moderately similar to ( 344) AT3G56630 | Symbols: CYP94D2 | CYP94D2; electron carrier/ heme binding / iron ion binding / monooxygenase/ oxygen binding | chr3:20978953-20980512 FORWARDweakly similar to ( 102) C97B2_SOYBN Cytochrome P450 97B2 (EC 1.14.-.-) - Glycine max (Soybean) p450 CypX protein|cytochrome P450 86A2, putative, expressed	cytochrome P450 86A2, putative, expressed	loc_os05g31740	116.761	540.876	4.6323	2.2117	1.92834e-07	190.795	359.064	1.8819	0.9122	0.494406
26.10	misc.cytochrome P450	Transcript	highly similar to ( 555) AT2G27690 | Symbols: CYP94C1 | CYP94C1; fatty acid (omega-1)-hydroxylase/ oxygen binding | chr2:11809373-11810860 FORWARDweakly similar to ( 112) C97B2_SOYBN Cytochrome P450 97B2 (EC 1.14.-.-) - Glycine max (Soybean) p450 CypX protein|cytochrome P450, putative, expressed	cytochrome P450, putative, expressed	loc_os05g37250	23.8705	194.711	8.157	3.028	7.1552e-16	42.791	168.519	3.9382	1.9775	0.002833
26.10	misc.cytochrome P450	Transcript	moderately similar to ( 346) AT2G45570 | Symbols: CYP76C2 | CYP76C2; electron carrier/ heme binding / iron ion binding / monooxygenase/ oxygen binding | chr2:18779935-18781922 REVERSEmoderately similar to ( 281) C76A2_SOLME Cytochrome P450 76A2 (EC 1.14.-.-) (CYPLXXVIA2) (P-450EG7) - Solanum melongena (Eggplant) (Aubergine) p450 CypX protein|cytochrome P450, putative, expressed	cytochrome P450, putative	loc_os06g30640	0.1986	21.7	109.251	6.7715	9.58318e-13	0.8007	10.328	12.8993	3.6892	0.0188044
26.10	misc.cytochrome P450	Transcript	highly similar to ( 561) AT2G26710 | Symbols: BAS1, CYP734A1, CYP72B1 | BAS1 (PHYB ACTIVATION TAGGED SUPPRESSOR 1); oxygen binding / steroid hydroxylase | chr2:11380700-11383413 FORWARDmoderately similar to ( 309) C72A1_CATRO Cytochrome P450 72A1 (EC 1.3.3.9) (CYPLXXII) (Secologanin synthase) (SLS) - Catharanthus roseus (Rosy periwinkle) (Madagascar periwinkle) p450 CypX protein|cytochrome P450 7…	cytochrome P450 72A1, putative	loc_os06g39880	57.9474	477.261	8.2361	3.042	2.41878e-10	83.6534	217.271	2.5973	1.377	0.31305
26.1	misc.cytochrome P450	Transcript	moderately similar to ( 264) AT5G24950 | Symbols: CYP71A15 | CYP71A15; electron carrier/ heme binding / iron ion binding / monooxygenase/ oxygen binding | chr5:8595209-8597761 REVERSEmoderately similar to ( 333) C71D8_SOYBN Cytochrome P450 71D8 (EC 1.14.-.-) (P450 CP7) - Glycine max (Soybean) p450 CypX protein|cytochrome P450, putative, expressed	cytochrome P450, putative, expressed	loc_os06g43410	1001.89	471.665	0.4708	-1.0869	0.000866441	1520.96	361.063	0.2374	-2.0747	0.000331524
26.1	misc.cytochrome P450	Transcript	moderately similar to ( 268) AT3G26210 | Symbols: CYP71B23 | CYP71B23; electron carrier/ heme binding / iron ion binding / monooxygenase/ oxygen binding | chr3:9593329-9595202 REVERSEmoderately similar to ( 336) C71DB_LOTJA Cytochrome P450 71D11 (EC 1.14.-.-) (Fragment) - Lotus japonicus p450 CypX protein|cytochrome P450, putative, expressed	cytochrome P450, putative, expressed	loc_os06g43430	38.0385	13.9271	0.3661	-1.4496	0.00128618	115.751	14.2647	0.1232	-3.0205	8.27836e-09
26.1	misc.cytochrome P450	Transcript	weakly similar to ( 189) AT5G36110 | Symbols: CYP716A1 | CYP716A1; electron carrier/ heme binding / iron ion binding / monooxygenase/ oxygen binding | chr5:14195377-14197613 FORWARDweakly similar to ( 138) C85A_PHAVU Cytochrome P450 85A (EC 1.14.-.-) (C6-oxidase) - Phaseolus vulgaris (Kidney bean) (French bean) CypX p450 protein|hydroxylase, putative, expressed	hydroxylase, putative, expressed	loc_os07g33420	154.772	26.8456	0.1735	-2.5274	1.05046e-05	67.5785	22.0079	0.3257	-1.6185	0.192019
26.1	misc.cytochrome P450	Transcript	moderately similar to ( 288) AT5G36110 | Symbols: CYP716A1 | CYP716A1; electron carrier/ heme binding / iron ion binding / monooxygenase/ oxygen binding | chr5:14195377-14197613 FORWARDmoderately similar to ( 205) C724B_ORYSA Cytochrome P450 724B1 (EC 1.14.-.-) (OsDWARF11) (Dwarf protein 11) - Oryza sativa (Rice) p450 CypX protein|cytochrome P450, putative, expressed	cytochrome P450, putative, expressed	loc_os07g33440	94.1558	43.7411	0.4646	-1.1061	0.0231451	139.996	35.7558	0.2554	-1.9691	0.000181667
26.1	misc.cytochrome P450	Transcript	moderately similar to ( 490) AT2G46950 | Symbols: CYP709B2 | CYP709B2; electron carrier/ heme binding / iron ion binding / monooxygenase/ oxygen binding | chr2:19289466-19291541 REVERSEmoderately similar to ( 343) C72A1_CATRO Cytochrome P450 72A1 (EC 1.3.3.9) (CYPLXXII) (Secologanin synthase) (SLS) - Catharanthus roseus (Rosy periwinkle) (Madagascar periwinkle) p450 CypX protein|cytochrome P450 7…	cytochrome P450 72A1, putative, expressed	loc_os07g44110	2246.58	956.5	0.4258	-1.2319	0.000287716	2104.51	579.456	0.2753	-1.8607	0.000505434
26.10	misc.cytochrome P450	Transcript	moderately similar to ( 388) AT2G46950 | Symbols: CYP709B2 | CYP709B2; electron carrier/ heme binding / iron ion binding / monooxygenase/ oxygen binding | chr2:19289466-19291541 REVERSEmoderately similar to ( 298) C72A1_CATRO Cytochrome P450 72A1 (EC 1.3.3.9) (CYPLXXII) (Secologanin synthase) (SLS) - Catharanthus roseus (Rosy periwinkle) (Madagascar periwinkle) p450 CypX protein|cytochrome P450 7…	cytochrome P450 72A1, putative, expressed	loc_os07g44130	31.2487	163.934	5.2461	2.3912	1.24496e-09	68.7778	146.959	2.1367	1.0954	0.0594419
26.10	misc.cytochrome P450	Transcript	moderately similar to ( 451) AT1G64940 | Symbols: CYP89A6 | CYP89A6; electron carrier/ heme binding / iron ion binding / monooxygenase/ oxygen binding | chr1:24123789-24125324 FORWARDmoderately similar to ( 305) C77A1_SOLME Cytochrome P450 77A1 (EC 1.14.-.-) (CYPLXXVIIA1) (P-450EG6) (Fragment) - Solanum melongena (Eggplant) (Aubergine) p450 CypX protein|cytochrome P450, putative, expressed	cytochrome P450, putative, expressed	loc_os08g05620	22.6136	126.641	5.6002	2.4855	2.81708e-10	43.897	107.873	2.4574	1.2971	0.12182
26.1	misc.cytochrome P450	Transcript	moderately similar to ( 453) AT5G38450 | Symbols: CYP735A1 | CYP735A1; electron carrier/ heme binding / iron ion binding / monooxygenase/ oxygen binding | chr5:15394000-15397233 REVERSEmoderately similar to ( 248) C72A1_CATRO Cytochrome P450 72A1 (EC 1.3.3.9) (CYPLXXII) (Secologanin synthase) (SLS) - Catharanthus roseus (Rosy periwinkle) (Madagascar periwinkle) p450 CypX protein|cytochrome P450 7…	cytochrome P450 72A1, putative, expressed	loc_os08g33300	47.7024	4.0419	0.0847	-3.561	0.000233689	76.7878	0.4474	0.0058	-7.4233	0.00359899
26.1	misc.cytochrome P450	Transcript	moderately similar to ( 325) AT2G45570 | Symbols: CYP76C2 | CYP76C2; electron carrier/ heme binding / iron ion binding / monooxygenase/ oxygen binding | chr2:18779935-18781922 REVERSEmoderately similar to ( 254) C76A1_SOLME Cytochrome P450 76A1 (EC 1.14.-.-) (CYPLXXVIA1) (P-450EG8) (Fragment) - Solanum melongena (Eggplant) (Aubergine) p450 CypX protein|cytochrome P450, putative, expressed	cytochrome P450, putative, expressed	loc_os08g36310	77.6786	29.8806	0.3847	-1.3783	0.000358488	580.209	61.0073	0.1051	-3.2495	7.3486e-12
26.1	misc.cytochrome P450	Transcript	moderately similar to ( 488) AT4G12300 | Symbols: CYP706A4 | CYP706A4; electron carrier/ heme binding / iron ion binding / monooxygenase/ oxygen binding | chr4:7308016-7309692 REVERSEmoderately similar to ( 311) C93A3_SOYBN Cytochrome P450 93A3 (EC 1.14.-.-) (P450 CP5) - Glycine max (Soybean) p450 CypX protein|cytochrome P450, putative, expressed	cytochrome P450, putative, expressed	loc_os08g43440	8.1144	2.6496	0.3265	-1.6147	0.0453761	32.0031	6.1106	0.1909	-2.3888	1.51224e-05
26.1	misc.cytochrome P450	Transcript	moderately similar to ( 245) AT5G36110 | Symbols: CYP716A1 | CYP716A1; electron carrier/ heme binding / iron ion binding / monooxygenase/ oxygen binding | chr5:14195377-14197613 FORWARDweakly similar to ( 160) C90D2_ORYSA Cytochrome P450 90D2 (EC 1.14.-.-) (C6-oxidase) - Oryza sativa (Rice) p450 CypX protein|cytochrome P450 domain containing protein, expressed	cytochrome P450 domain containing protein, expressed	loc_os09g21260	26.6895	5.0125	0.1878	-2.4127	0.00135239	163.139	22.4849	0.1378	-2.8591	5.63097e-07
26.1	misc.cytochrome P450	Transcript	moderately similar to ( 410) AT5G07990 | Symbols: TT7, CYP75B1, D501 | TT7 (TRANSPARENT TESTA 7); flavonoid 3'-monooxygenase/ oxygen binding | chr5:2560437-2562859 FORWARDmoderately similar to ( 392) F3PH_PETHY Flavonoid 3'-monooxygenase (EC 1.14.13.21) (Flavonoid 3'-hydroxylase) (Cytochrome P450 75B2) - Petunia hybrida (Petunia) p450 CypX protein|cytochrome P450, putative, expressed	cytochrome P450, putative, expressed	loc_os09g26960	799.06	465.963	0.5831	-0.7781	0.018758	1718.27	512.885	0.2985	-1.7443	3.3786e-05
26.10	misc.cytochrome P450	Transcript	moderately similar to ( 441) AT1G64940 | Symbols: CYP89A6 | CYP89A6; electron carrier/ heme binding / iron ion binding / monooxygenase/ oxygen binding | chr1:24123789-24125324 FORWARDmoderately similar to ( 363) C77A1_SOLME Cytochrome P450 77A1 (EC 1.14.-.-) (CYPLXXVIIA1) (P-450EG6) (Fragment) - Solanum melongena (Eggplant) (Aubergine) p450 CypX protein|cytochrome P450, putative, expressed	cytochrome P450, putative, expressed	loc_os10g05020	189.869	2692.68	14.1818	3.826	2.1219e-09	403.525	2905.81	7.2011	2.8482	0.208833
26.10	misc.cytochrome P450	Transcript	moderately similar to ( 415) AT2G45570 | Symbols: CYP76C2 | CYP76C2; electron carrier/ heme binding / iron ion binding / monooxygenase/ oxygen binding | chr2:18779935-18781922 REVERSEmoderately similar to ( 315) C76A2_SOLME Cytochrome P450 76A2 (EC 1.14.-.-) (CYPLXXVIA2) (P-450EG7) - Solanum melongena (Eggplant) (Aubergine) p450 CypX protein|cytochrome P450, putative, expressed	cytochrome P450, putative, expressed	loc_os10g08474	7.9079	47.7083	6.033	2.5929	2.30165e-09	17.8918	43.7828	2.4471	1.2911	0.0564783
26.10	misc.cytochrome P450	Transcript	weakly similar to ( 170) AT2G45550 | Symbols: CYP76C4 | CYP76C4; electron carrier/ heme binding / iron ion binding / monooxygenase/ oxygen binding | chr2:18773541-18775654 REVERSEweakly similar to ( 128) C93A2_SOYBN Cytochrome P450 93A2 (EC 1.14.-.-) - Glycine max (Soybean) p450 protein|cytochrome P450, putative, expressed	cytochrome P450, putative, expressed	loc_os10g09110	4.9442	47.8753	9.6831	3.2755	2.2952e-09	20.007	28.8811	1.4435	0.5296	0.594724
26.1	misc.cytochrome P450	Transcript	moderately similar to ( 342) AT2G40890 | Symbols: CYP98A3 | CYP98A3 (cytochrome P450, family 98, subfamily A, polypeptide 3); monooxygenase/ p-coumarate 3-hydroxylase | chr2:17058291-17060532 REVERSEmoderately similar to ( 382) C98A1_SORBI Cytochrome P450 98A1 (EC 1.14.-.-) - Sorghum bicolor (Sorghum) (Sorghum vulgare) p450 CypX protein|cytochrome P450, putative, expressed	cytochrome P450, putative	loc_os10g12080	37.789	30.1372	0.7975	-0.3264	0.639522	119.976	25.71	0.2143	-2.2223	1.81644e-06
26.1	misc.cytochrome P450	Transcript	highly similar to ( 665) AT5G23190 | Symbols: CYP86B1 | CYP86B1; electron carrier/ heme binding / iron ion binding / monooxygenase/ oxygen binding | chr5:7803478-7805659 REVERSEweakly similar to ( 120) C97B2_SOYBN Cytochrome P450 97B2 (EC 1.14.-.-) - Glycine max (Soybean) p450 CypX protein|cytochrome P450, putative, expressed	cytochrome P450, putative, expressed	loc_os10g34480	68.17	39.0125	0.5723	-0.8052	0.491091	396.991	33.416	0.0842	-3.5705	6.23608e-13
26.10	misc.cytochrome P450	Transcript	moderately similar to ( 432) AT1G64940 | Symbols: CYP89A6 | CYP89A6; electron carrier/ heme binding / iron ion binding / monooxygenase/ oxygen binding | chr1:24123789-24125324 FORWARDmoderately similar to ( 305) C77A3_SOYBN Cytochrome P450 77A3 (EC 1.14.-.-) - Glycine max (Soybean) p450 CypX protein|cytochrome P450, putative, expressed	cytochrome P450, putative	loc_os10g37100	0.6518	476.333	730.81	9.5134	6.52197e-06	8.6303	462.229	53.559	5.7431	0.0054382
26.10	misc.cytochrome P450	Transcript	moderately similar to ( 467) AT3G56630 | Symbols: CYP94D2 | CYP94D2; electron carrier/ heme binding / iron ion binding / monooxygenase/ oxygen binding | chr3:20978953-20980512 FORWARDvery weakly similar to (92.4) C97B2_SOYBN Cytochrome P450 97B2 (EC 1.14.-.-) - Glycine max (Soybean) p450 CypX protein|cytochrome P450, putative, expressed	cytochrome P450, putative, expressed	loc_os11g04290	15.3226	233.888	15.2643	3.9321	1.53568e-05	18.5683	179.874	9.6872	3.2761	0.120399
26.1	misc.cytochrome P450	Transcript	moderately similar to ( 441) AT1G12740 | Symbols: CYP87A2 | CYP87A2; electron carrier/ heme binding / iron ion binding / monooxygenase/ oxygen binding | chr1:4342462-4344569 FORWARDmoderately similar to ( 464) C87A3_ORYSA Cytochrome P450 87A3 (EC 1.14.-.-) - Oryza sativa (Rice) p450 CypX protein|cytochrome P450, putative, expressed	cytochrome P450, putative, expressed	loc_os11g18570	9.7495	1.5439	0.1584	-2.6587	0.000807431	0.8194	3.1666	3.8646	1.9503	0.0865783
26.10	misc.cytochrome P450	Transcript	moderately similar to ( 474) AT3G48520 | Symbols: CYP94B3 | CYP94B3; electron carrier/ heme binding / iron ion binding / monooxygenase/ oxygen binding | chr3:17975104-17976624 REVERSE p450 CypX protein|cytochrome P450, putative, expressed	cytochrome P450, putative, expressed	loc_os11g29290	43.2059	384.765	8.9054	3.1547	4.19242e-07	100.063	294.76	2.9457	1.5586	0.00936067
26.1	misc.cytochrome P450	Transcript	moderately similar to ( 374) AT1G74110 | Symbols: CYP78A10 | CYP78A10; electron carrier/ heme binding / iron ion binding / monooxygenase/ oxygen binding | chr1:27866667-27868368 REVERSEmoderately similar to ( 317) C78A3_SOYBN Cytochrome P450 78A3 (EC 1.14.-.-) - Glycine max (Soybean) p450 CypX protein|cytochrome P450, putative, expressed	cytochrome P450, putative, expressed	loc_os11g29720	83.868	1.9125	0.0228	-5.4546	1.04813e-17	583.293	273.25	0.4685	-1.094	0.0281992
26.10	misc.cytochrome P450	Transcript	moderately similar to ( 481) AT3G56630 | Symbols: CYP94D2 | CYP94D2; electron carrier/ heme binding / iron ion binding / monooxygenase/ oxygen binding | chr3:20978953-20980512 FORWARDweakly similar to ( 104) C97B2_SOYBN Cytochrome P450 97B2 (EC 1.14.-.-) - Glycine max (Soybean) p450 CypX protein|cytochrome P450, putative, expressed	cytochrome P450, putative, expressed	loc_os12g04100	4.5587	179.967	39.4781	5.303	4.26962e-10	4.6929	127.208	27.1067	4.7606	0.0601047
26.10	misc.cytochrome P450	Transcript	moderately similar to ( 320) AT4G37360 | Symbols: CYP81D2 | CYP81D2; electron carrier/ heme binding / iron ion binding / monooxygenase/ oxygen binding | chr4:17567124-17568858 REVERSEmoderately similar to ( 223) C93A1_SOYBN Cytochrome P450 93A1 (EC 1.14.-.-) - Glycine max (Soybean) p450 CypX protein|cytochrome P450, putative, expressed	cytochrome P450, putative, expressed	loc_os12g39310	186.429	1282.64	6.88	2.7824	5.13359e-09	304.607	1021.48	3.3534	1.7456	0.0148791
